# Supplementary material for: Brain Regions Showing White Matter Loss in Huntington’s Disease Are Enriched for Synaptic and Metabolic Genes
Source: Biol Psychiatry. 2018 Mar 1;83(5):456–65. doi: 10.1016/j.biopsych.2017.10.019 (PMC5803509; doi:10.1016/j.biopsych.2017.10.019)
Supplement: Supplemental Files 1–9 [file mmc2.zip]

Archive with 9 entries (9 files):
- File_1_supp_PLS1_gene_weights.xlsx
- File_2_supp_GO_summary.xlsx
- File_3_supp_GO_GN_leave_one_out.xlsx
- File_4_supp_GO_3of6_brain_perm.xlsx
- File_5_supp_fa_thresh_atlas_s60_randperm.xlsx
- File_6_overlap_genes.xlsx
- File_7_supp_PLS1_ROI_weights.xlsx
- File_8_Langfelder_lists.xls
- File_9_node_sd.xlsx
