# Supplementary material for: Brain Regions Showing White Matter Loss in Huntington’s Disease Are Enriched for Synaptic and Metabolic Genes
Source: Biol Psychiatry. 2018 Mar 1;83(5):456–65. doi: 10.1016/j.biopsych.2017.10.019 (PMC5803509; doi:10.1016/j.biopsych.2017.10.019)
Supplement: Supplemental Files 1–9 [file mmc2.zip › File_1_supp_PLS1_gene_weights.xlsx]

## Sheet: PLS1_gene_weights.csv
Gene	CS Cross weights	Inter Cross weights	Intra Cross weights	CS Long weights	Inter Long weights	Intra Long weights		Legend
ANKRD7	3.24994	0.860276	-2.36086	-5.07627	-1.12458	1.99578		CS Cross weights	Cortico-striatal cross-sectional weights
ANAPC1P1	3.22043	1.06218	-1.18219	-6.63815	-1.97639	1.33268		CS Long weights	Cortico-striatal Longitudinal weights
EML6	3.21934	0.655154	-1.36894	-5.5317	-1.77648	1.66725		Inter Cross weights	Inter-hemispheric cross-sectional weights
TRAF3IP1	3.20113	0.733175	-2.00789	-5.74361	-2.33213	2.1097		Inter Long weights	Inter-hemispheric longitudinal weights
SLC3A1	3.19218	0.936012	-2.34739	-6.83958	-2.55114	2.11242		Intra Cross weights	Intra-hemispheric cross-sectional weights
KRR1	3.1917	0.311435	-2.1198	-5.08515	-0.672414	1.78623		Intra Long weights	Intra-hemispheric longitudinal weights
RASA1	3.18269	0.824855	-2.78932	-7.6993	-1.65069	1.99469
MAP3K7IP3	3.18264	0.471945	-2.48784	-5.82789	-0.518548	2.17492
MYSM1	3.18043	0.600656	-2.69313	-5.95771	-0.902194	2.64075
SV2C	3.1766	0.387916	-1.94352	-4.10755	-0.898038	2.12184
RAB11FIP5	3.17605	0.412279	-2.14715	-4.74442	-0.779894	2.12795
TRIM2	3.17125	0.734155	-0.951423	-5.26463	-0.931763	1.19084
INA	3.1697	0.549855	-2.12242	-4.50238	-1.78361	2.38135
PLS1	3.1674	1.23456	-1.97115	-5.65773	-2.10234	2.16473
CNTNAP1	3.16658	1.01132	-1.75045	-6.54383	-2.37768	1.79859
LMLN	3.16413	0.616336	-2.28041	-4.70194	-1.06905	2.47505
EPB41L3	3.16313	1.01479	-2.24596	-6.93683	-2.4157	2.05904
SLC25A40	3.16284	0.48733	-1.99141	-4.74632	-1.24792	2.22781
FAM88A	3.16244	1.39258	-2.36725	-6.65849	-2.58551	2.11514
TNNC2	3.16078	0.839419	-3.02026	-6.4526	-1.28723	2.58084
CCDC39	3.15891	1.00875	-2.53038	-7.4178	-1.95755	2.37175
SH3RF2	3.1583	0.736827	-1.76593	-5.60358	-2.02367	2.22937
PCSK4	3.15752	0.471611	-2.10402	-4.47933	-0.246909	2.45429
RGMA	3.15676	0.69802	-1.34274	-4.05523	-2.05923	1.91055
PPP3CA	3.1559	0.890439	-1.15515	-5.49704	-2.25278	1.1428
TRPC1	3.15549	0.236198	-2.12764	-3.74292	-0.910793	2.48506
MATR3	3.15381	0.576575	-1.11739	-5.82394	-1.9941	1.49175
NEFH	3.15366	0.58103	-2.52973	-4.94201	-1.13227	2.52761
LIAS	3.15338	0.630595	-2.3252	-5.54399	-1.69329	2.47408
MEGF6	3.15335	0.298703	-1.0775	-3.22873	-0.314761	1.76132
FAM204A	3.15303	0.717758	-2.03502	-5.68044	-2.33405	2.18925
TRAM2	3.14825	0.536002	-2.18022	-5.7029	-1.0029	1.99049
ADNP2	3.14794	0.574258	-2.14665	-4.6204	-1.46494	2.25916
RANBP6	3.14782	0.980256	-2.33113	-6.87536	-2.32783	2.23579
LOC729346	3.1476	1.06966	-1.9179	-5.32846	-2.45512	1.78408
EIF5	3.14704	0.628555	-2.92816	-6.66684	-1.16456	2.35556
RNF26	3.14654	0.911235	-1.96165	-5.16985	-0.725257	1.85853
ATR	3.14511	0.902518	-2.47869	-6.38922	-2.19174	2.33689
LACE1	3.14444	0.895408	-2.44673	-4.99231	-1.63541	2.33042
AC084125.1	3.14371	0.160769	-1.74381	-3.51252	-0.051584	1.82293
MLLT3	3.14341	0.455354	-1.9923	-4.66878	-0.876713	2.09083
KY	3.14288	0.549493	-2.24681	-5.20072	-0.846003	2.31412
TAF4B	3.14254	0.383516	-2.05182	-4.65443	-1.31317	2.24375
PDCL3	3.14042	0.892708	-2.08204	-5.86074	-2.58428	1.81833
CHM	3.13635	0.57364	-2.35254	-4.80713	-1.55587	2.53719
RBBP5	3.13498	0.878549	-2.00524	-5.6528	-1.43036	1.66724
SHD	3.13357	0.457338	-1.90014	-4.7582	-1.2672	2.3919
AKR1CL2	3.13299	0.716479	-1.88341	-4.10393	-1.07695	1.73384
DHX57	3.13283	0.533392	-1.44015	-3.6159	-1.08198	1.94996
RSC1A1	3.13246	0.982214	-1.82379	-5.90629	-2.30492	1.33022
C1RL	3.13224	0.520328	-1.90785	-4.49224	-1.33856	1.99618
EIF4G2	3.13175	0.76715	-0.862873	-5.55133	-1.83967	1.38843
RWDD2B	3.12672	1.10598	-1.93833	-6.29214	-2.39499	1.9702
EMB	3.12372	0.564478	-1.98937	-4.72615	-2.04612	2.26568
IL1F8	3.11943	0.260014	-1.8611	-4.09472	-0.25306	1.97985
HACE1	3.11758	0.910767	-2.29066	-7.1325	-1.23312	2.23943
PDCD6IP	3.11704	0.392305	-2.59885	-5.85029	-0.774294	2.65543
DFNB59	3.11639	0.673059	-1.7087	-4.43966	-1.95	2.12516
FECH	3.11616	1.01983	-1.99226	-7.71458	-1.60936	1.97625
FBXO34	3.11599	1.04211	-2.84976	-7.57629	-2.35812	2.33439
ZNF71	3.1158	0.695593	-1.64022	-5.50275	-1.38857	1.3402
KIF21A	3.11535	0.74806	-2.86833	-6.57547	-1.89125	2.58099
CARM1	3.11481	0.982803	-1.7751	-5.46821	-2.10874	1.22122
STXBP1	3.11428	1.26019	-1.90989	-6.69344	-2.39249	1.4143
STAU2	3.11397	0.635414	-2.75607	-6.5466	-1.51306	2.6214
CORO7	3.11389	0.705031	-1.52146	-4.62198	-1.2078	2.05588
VAMP1	3.11361	0.464915	-1.37702	-4.53042	-1.54121	2.2806
LOC728743	3.11146	1.11151	-1.94494	-4.92028	-2.60327	2.08841
CEP290	3.11081	0.274001	-2.13628	-5.31488	-0.930558	2.27042
PPM1E	3.11069	0.583499	-2.28932	-5.12013	-1.04582	2.45068
DDX4	3.11056	0.812496	-1.53716	-4.63858	-2.17206	1.8049
SLC45A4	3.11	0.639313	-2.3107	-5.23637	-1.39269	2.53385
ZNF425	3.10992	0.702904	-1.99428	-5.13349	-0.908895	2.34547
ITCH	3.10978	0.829624	-1.45416	-5.72614	-1.55944	1.95753
MAGI3	3.10974	1.08766	-3.10206	-8.68549	-1.70727	2.19849
TRIM37	3.10913	0.755319	-2.70912	-6.2651	-1.5465	2.49868
INPP5F	3.10896	0.595522	-2.0634	-5.00496	-1.81045	2.47303
FLJ32756	3.10847	1.37379	-1.44146	-5.31539	-2.40113	0.923285
RANBP2	3.10802	0.897479	-3.07917	-7.97104	-1.25221	2.20858
C7orf63	3.10753	0.399835	-2.14008	-5.63254	-1.28228	2.52592
TDRD1	3.10691	0.48147	-1.86371	-4.64805	-0.772369	2.09992
SACM1L	3.10682	0.563435	-1.82634	-5.74986	-2.32528	2.26072
C12orf68	3.10542	0.503928	-2.55627	-5.49349	-1.34595	2.57277
KIAA0430	3.10327	0.730258	-2.23259	-7.59917	-1.15726	1.84389
GPC1	3.10264	1.23874	-1.12716	-4.83071	-1.32654	0.384023
HUNK	3.10264	1.1087	-1.92312	-5.59101	-2.3956	2.32424
SERAC1	3.10254	0.719794	-1.85258	-5.09089	-2.10341	2.21547
IPO7	3.09978	0.755742	-1.3614	-4.58814	-2.59621	1.75259
CORO2B	3.09971	0.600338	-2.08251	-5.077	-2.03799	2.38304
SCN8A	3.09595	0.972622	-2.38409	-6.69456	-2.46042	2.22111
MYH7B	3.09425	0.837937	-0.533712	-5.32831	-1.29512	1.19742
NAP1L3	3.09325	0.657264	-1.69239	-6.33433	-2.45681	2.21358
OR2M1P	3.09288	1.30658	-2.98771	-8.87133	-1.76062	2.25988
HRG	3.0923	1.13075	-1.84112	-5.47552	-1.57048	1.6903
HSPA1L	3.09154	1.89316	-1.75129	-6.32782	-2.46113	1.47539
TTC25	3.09074	0.920047	-2.07257	-7.09329	-1.84907	2.4293
CCNO	3.09061	0.49839	-1.07	-3.74365	-1.47742	1.78657
C10orf68	3.09038	0.05626	-1.52077	-2.66461	0.188208	1.78436
EVL	3.09015	0.919195	-2.62547	-6.99901	-1.56889	1.94723
HAPLN4	3.08974	0.276422	-1.5547	-3.75552	-0.920275	2.13904
PDE4A	3.08768	0.534417	-1.46457	-4.94635	-1.77861	2.24089
ZNF711	3.0871	0.636661	-1.21949	-4.8702	-2.18308	2.02931
FSTL4	3.0862	0.859219	-2.50907	-7.81792	-2.27473	2.30735
TIRAP	3.08611	0.577051	-1.80476	-5.52057	-0.546586	1.85473
LOC727858	3.08532	0.805751	-1.45168	-4.17262	-2.55256	1.82472
ABCB1	3.0849	0.536807	-2.48124	-5.97067	-1.32187	2.52325
ZNF511	3.08286	0.935684	-2.03318	-5.84685	-2.50575	1.88237
POSTN	3.081	0.805248	-1.85539	-5.14495	-2.06994	2.28374
MRPL50	3.08083	1.03807	-1.80136	-5.23134	-2.74554	1.78347
SCN1A	3.0805	0.603419	-1.80497	-4.50774	-1.69419	2.45847
ENTPD4	3.08032	0.800299	-2.35891	-4.71358	-2.00344	2.54735
MSL1	3.07823	0.691755	-1.96302	-6.00112	-2.04803	1.68137
SETDB2	3.07655	0.11761	-1.03654	-3.37248	-0.479388	1.23876
TTC21A	3.07603	0.498158	-1.57184	-5.60348	-0.645884	2.08629
RABL2B	3.07586	0.742235	-2.14489	-7.65737	-1.30668	2.10203
RABL2A	3.07519	0.700954	-1.80749	-4.6561	-2.14954	2.10917
HRCT1	3.07478	0.52743	-1.83648	-4.38946	-0.777316	2.15989
VCX	3.07478	0.793569	-2.30838	-4.87444	-1.80089	2.35661
TAS2R9	3.07445	0.582813	-1.3348	-3.68312	-1.54529	2.08255
PELI3	3.07383	0.744053	-1.42582	-3.77796	-1.48497	1.62617
AKAP10	3.07325	0.374598	-1.77946	-4.29071	-0.768474	1.94103
STX19	3.07242	0.517284	-2.17362	-3.99282	-0.683505	2.44573
LMOD3	3.07128	0.934874	-1.62592	-4.02366	-2.25601	2.04605
FBXO33	3.07091	0.682979	-2.2492	-6.55764	-1.35766	2.52256
LOC642393	3.0708	0.812598	-2.01482	-5.95642	-1.93588	2.32715
SOST	3.07077	1.03091	-1.45715	-4.21148	-2.18796	1.97712
CUGBP2	3.07051	0.770565	-2.79434	-7.36912	-1.58291	2.58642
LUZP1	3.06853	0.110192	-1.5765	-2.96892	-0.581506	2.14024
VASH2	3.06827	1.25791	-1.4336	-4.76555	-2.54648	1.45899
TMTC4	3.06812	0.682461	-1.20165	-4.08306	-0.725397	1.42682
RYR2	3.06803	0.434926	-1.61982	-4.80501	-1.64367	1.74676
ASPDH	3.06744	1.67163	-2.55532	-7.43483	-2.38503	1.97259
ATP5D	3.06731	1.25625	-1.67488	-5.95286	-2.5221	1.7483
EIF2AK2	3.06677	0.567511	-2.6195	-6.99465	-1.32667	2.36981
LOC285359	3.06615	0.962565	-1.45892	-4.52234	-2.55989	1.64628
OSBPL6	3.06568	0.4835	-1.43584	-4.32746	-1.62818	2.30852
ZBTB8OSP1	3.06517	0.433823	-1.34174	-4.35925	-1.82905	2.23168
TUBGCP5	3.06431	0.690408	-1.56491	-3.60812	-1.88952	2.06107
VCX2	3.06393	0.958603	-2.27542	-5.20204	-1.96304	2.25173
RBM20	3.06319	0.950162	-1.8406	-4.5236	-2.67171	1.96325
ESYT1	3.06264	0.929551	-1.86112	-6.37147	-0.37263	1.35435
RNF144B	3.06241	0.587247	-2.88598	-5.85321	-0.651763	2.62213
ADAM32	3.06238	0.692053	-2.14763	-6.12252	-1.66927	2.34388
NAP1L1	3.06215	0.601627	-1.07384	-4.73634	-1.05463	1.56616
HECW2	3.06203	0.933333	-2.36969	-7.62986	-1.63537	2.04906
TMEM127	3.06139	0.52285	-0.89451	-4.10803	-1.79034	1.62056
HECW1	3.05969	0.770146	-2.36332	-6.34794	-1.86105	2.66444
TEKT5	3.05724	0.426069	-0.755111	-3.42111	0.022428	1.41747
STRBP	3.05724	0.340809	-1.48466	-4.18455	-1.53567	2.27637
PRKCI	3.05595	0.684392	-2.693	-6.83901	-1.07151	2.36472
XPR1	3.05514	0.847978	-2.45589	-5.9801	-1.42804	2.37048
FAM95B1	3.05444	1.39016	-1.79734	-5.34051	-2.40637	2.15374
MBNL2	3.05423	0.633339	-1.38335	-4.72844	-1.55429	2.34997
CSDE1	3.05418	0.500018	-2.10547	-4.92509	-1.36806	1.95611
ZC3H7B	3.0533	0.900945	-1.80255	-5.84062	-2.22521	1.59591
NKG7	3.0525	0.459196	-2.20408	-4.62438	-0.278468	2.43866
LMBR1	3.0515	0.01644	-1.74425	-3.76689	-0.042536	2.38788
LOC645181	3.05147	0.506378	-2.42067	-6.19153	-1.05236	2.49399
C14orf45	3.051	0.863987	-2.05785	-6.09312	-2.08914	2.51887
OR2M4	3.05079	1.01437	-1.396	-4.87609	-2.1143	1.56833
MYLK4	3.0502	1.19529	-1.81494	-5.97618	-1.78796	2.26897
KCTD7	3.05015	0.185693	-1.72437	-3.12489	-0.196797	2.12301
ROCK2	3.05001	0.177683	-1.40956	-4.38484	-0.938732	2.09502
CNDP1	3.04922	1.65479	-0.997408	-6.43251	-2.0592	0.896061
DDX28	3.04913	1.21049	-0.917301	-5.13287	-2.34054	0.938623
ZNF214	3.04912	0.961443	-2.36999	-6.25192	-1.88558	2.47215
EIF4E3	3.04819	0.355229	-1.59688	-3.88889	-1.84611	2.24169
BCO2	3.04702	0.410925	-1.68535	-4.10904	-1.94119	2.22586
WDR4	3.04681	0.652117	-2.67207	-5.37556	-0.950662	2.64825
ATP10A	3.0468	0.463343	-2.6057	-4.89239	-0.505201	2.75105
KIAA1107	3.04677	0.634954	-2.34487	-6.21712	-1.48469	2.76671
PAQR9	3.04674	0.558314	-1.90965	-4.39701	-1.354	2.41704
CPEB3	3.04559	0.034186	-1.75197	-4.16387	-0.067525	1.95791
XRCC5	3.04387	1.09587	-2.31463	-8.07051	-2.49487	1.70739
PRDM5	3.04367	0.711409	-1.74338	-5.87998	-2.2963	2.48403
NAP1L2	3.04322	0.519387	-1.32332	-4.70958	-2.21405	2.12367
HSPB6	3.04262	0.381104	-2.13267	-5.5064	-0.235991	2.06728
LOC283788	3.04147	0.280651	-1.69028	-4.15704	-1.35596	2.22586
POLDIP2	3.04065	1.09919	-1.90791	-7.44515	-2.66084	1.88502
PFTK1	3.04053	0.960452	-2.86972	-7.17213	-1.83163	2.46336
SLC4A8	3.0401	0.387039	-1.30956	-4.36253	-1.90598	2.37753
RPSA	3.03992	0.49932	-1.32539	-3.60534	-2.07191	2.03281
CALM2	3.03979	0.977071	-2.68934	-7.1102	-2.43696	2.24432
RASA3	3.03947	0.907036	-1.95452	-5.53085	-2.27701	2.09101
OR2T33	3.03902	0.71972	-0.78069	-5.24062	-0.771877	0.732737
SYT3	3.03891	0.33648	-1.55462	-4.24481	-0.919179	1.98428
PGBD4	3.03867	0.251779	-1.20132	-3.53546	-0.644765	2.0872
UCN	3.03771	1.16933	-2.90421	-8.28261	-1.80176	2.34338
PRPF40B	3.03709	1.39393	-1.37448	-4.42404	-2.7118	1.17334
MRPL35	3.03704	0.818625	-3.08112	-8.17615	-1.97404	2.66149
N4BP2L1	3.03692	0.661302	-1.85653	-4.95251	-1.94325	2.18356
ZNF295	3.03688	0.329459	-1.73048	-3.70275	-0.93479	2.31197
ANKRD62	3.03649	0.965908	-2.11625	-7.03315	-1.92456	2.31399
JAKMIP3	3.03557	0.641002	-0.794341	-4.56033	-0.81394	0.703484
OXNAD1	3.03557	0.969328	-2.81217	-7.4656	-2.18424	2.58893
UBE2W	3.03487	0.866544	-2.61717	-6.62845	-2.15635	2.49147
NRXN1	3.03463	0.638724	-2.24014	-6.05537	-1.49031	1.5601
GLTSCR1	3.03461	0.501371	-1.35867	-3.76631	-1.40879	1.65772
RP1-177G6.1	3.03459	0.417444	-0.488661	-3.18528	0.204806	0.563417
KCTD18	3.03421	1.16187	-1.22908	-2.87948	-2.58151	1.19458
SDR16C5	3.03404	0.454463	-2.432	-4.78592	-1.08694	2.77675
KIAA0427	3.03391	0.688577	-2.02935	-6.82073	-0.748792	2.01717
FOXP4	3.03354	0.694115	-1.08769	-4.76691	-0.166562	0.504861
SLC25A15	3.03174	0.111355	-1.91914	-3.38513	-0.569446	2.17249
SERGEF	3.03155	0.225601	-1.5048	-3.92295	-1.58557	2.1741
IMPG2	3.03132	1.0025	-1.5926	-4.17611	-2.47554	1.78784
CPLX1	3.03121	0.306532	-1.65069	-3.75818	-1.36902	2.28629
C1orf133	3.0289	0.385692	-1.58507	-3.51098	-1.62248	1.99588
MTR	3.02876	0.528625	-0.313004	-3.98685	-1.78547	1.04338
CTNNAL1	3.02833	0.646895	-2.39562	-5.44365	-1.70128	2.77336
ADAM21	3.02808	0.736159	-1.44044	-3.72532	-1.53813	1.34215
ALDH8A1	3.02806	0.890292	-2.27877	-5.33545	-1.14643	2.07047
PAIP1	3.02703	0.9512	-1.67712	-4.06091	-2.62829	2.11621
DCUN1D1	3.02611	0.532645	-3.03887	-6.62763	-1.16168	2.74532
RBM19	3.02553	0.182517	-0.5483	-3.2471	-0.226296	1.1916
LOC645489	3.02547	1.26734	-2.49109	-8.23358	-2.30237	1.81026
MAP9	3.02544	0.664333	-2.2925	-5.36399	-1.50571	2.75634
CADPS	3.0251	0.743084	-2.57346	-5.41489	-1.38798	2.71119
CCDC64B	3.02473	2.30332	-1.54004	-4.65256	-2.88891	1.1697
ADM	3.02461	0.641775	-1.93143	-4.4425	-1.15471	2.3455
SLC12A8	3.02438	0.779159	-2.07929	-4.29734	-2.24643	2.23174
RP1-152L7.5	3.02295	0.261869	-0.847382	-3.63025	-1.24168	1.553
PTPRE	3.02246	0.929277	-2.38834	-7.42865	-2.16228	2.01106
PDS5B	3.02189	0.430334	-1.48049	-3.74382	-1.57934	2.02807
CYFIP2	3.02177	1.40795	-1.85541	-5.94495	-2.34359	0.945221
DMKN	3.02041	0.601548	-1.50964	-4.43743	-2.02661	2.46935
LINC00342	3.02015	0.5148	-1.20703	-5.53355	-0.408261	1.14739
LRP12	3.02001	0.117226	-1.33199	-4.67246	0.128753	1.87016
MPPED2	3.01991	0.915592	-1.13506	-4.74534	-1.84032	1.2449
MAST2	3.01925	1.5314	-1.80268	-6.96238	-1.57708	1.27256
ST3GAL5	3.01851	0.758786	-2.32512	-6.2421	-1.57779	2.43368
HCN2	3.01803	0.606065	-2.51898	-5.0325	-1.41824	2.70264
PIF1	3.0178	0.338826	-1.3801	-3.66655	-0.897629	2.25309
C10orf140	3.01637	0.345233	-1.43287	-3.65638	-0.60166	1.9302
IGFL2	3.01564	1.09813	-2.17878	-4.34625	-2.09229	2.27046
HABP2	3.0156	1.45037	-2.68129	-7.92463	-2.65054	1.78822
CAST	3.01481	0.751243	-3.06559	-7.60015	-1.38049	2.64454
C17orf75	3.01477	0.238767	-1.43988	-3.45339	-1.33982	2.18515
CLPX	3.01371	0.669418	-1.61283	-4.39622	-2.42482	1.98031
KCNA6	3.01358	1.15748	-2.71247	-7.13308	-1.5144	2.28488
TCTEX1D1	3.01306	0.255604	-1.25612	-3.6731	-1.53804	1.92754
C14orf91	3.01207	0.868274	-2.71703	-6.48062	-0.942948	2.51322
COPS7B	3.01124	1.66802	-0.820518	-3.81404	-2.76164	0.762763
PAQR5	3.01116	0.097045	-1.27774	-3.4853	-0.500863	1.63422
RELL2	3.01026	0.352129	-1.56146	-3.61381	-1.37438	2.11391
SYMPK	3.00889	1.42518	-2.09228	-6.56992	-1.71304	1.7093
C1orf109	3.00869	0.738133	-1.03475	-3.93714	-2.62524	1.50063
ACR	3.0084	0.907481	-2.96399	-5.7655	-0.591093	2.24613
LYPD5	3.00831	0.474379	-2.21504	-5.69751	-0.939053	2.715
MYBBP1A	3.00815	0.779232	-2.14306	-6.63439	-1.45663	2.31931
MOGAT1	3.00778	0.501075	-1.19138	-3.98105	-1.68356	2.35617
C20orf54	3.00697	0.347693	-1.52673	-3.84304	-0.063998	1.84924
HCN1	3.00653	0.607356	-2.62027	-6.18046	-0.890369	2.59726
PRR22	3.00646	0.063569	-1.21546	-3.87143	-0.059671	1.96132
RGPD4	3.00521	0.474102	-1.55705	-4.6063	-1.85313	1.96514
PPL	3.00476	0.630121	-1.96118	-4.09529	-1.13697	2.212
GAS8	3.00323	0.469595	-2.06793	-5.49585	-0.265519	2.05585
PIK3CB	3.0027	0.391349	-1.04281	-3.68801	-2.03768	1.74421
STK38L	3.00228	0.040196	-1.59384	-3.14117	-0.956631	1.95912
FAM20A	3.00183	0.859519	-2.65609	-6.66877	-1.89428	2.38688
CETP	3.00114	1.33501	-2.60759	-6.65963	-2.29479	2.36138
ZNF428	3.00026	0.431358	-1.357	-2.72903	-0.866822	1.79534
PLEKHA6	2.99969	0.523917	-0.713467	-3.65788	-1.38908	1.41172
ACAN	2.99955	0.517074	-0.852636	-3.9206	-1.81612	2.10857
MAP3K7	2.99936	0.781979	-1.75987	-4.81016	-2.03177	1.53726
ARFGEF2	2.9989	1.16493	-2.67117	-7.5716	-2.18215	1.96984
DSCAML1	2.99763	0.688607	-2.4313	-4.89304	-0.536622	2.29567
IL6R	2.99755	0.696915	-2.11038	-5.48741	-1.56908	2.77136
TBC1D4	2.99717	0.197467	-1.57876	-3.51979	-1.69733	1.99401
STARD8	2.99715	0.047922	-1.80761	-3.05714	0.271404	2.12126
TM9SF4	2.99656	1.42945	-1.16363	-3.32423	-2.9342	0.777888
ANKRD26	2.99575	0.301346	-1.6192	-4.02972	-2.00778	2.2441
PAPD4	2.99555	0.318987	-1.7225	-3.35394	-1.17012	2.18801
B4GALT6	2.99537	0.098311	-1.14013	-3.919	-0.937473	2.13579
RAB40C	2.99468	0.571777	-1.60617	-5.10611	-0.636677	1.9269
TSPAN8	2.99444	0.538665	-1.04827	-2.47882	-0.716759	1.81629
TRMT1	2.99437	0.991505	-1.58283	-4.36528	-1.85447	1.22057
CLIP2	2.99303	0.909807	-1.2889	-4.71597	-1.45912	1.07926
TBC1D1	2.9928	0.378933	-2.25091	-6.06987	-0.851649	2.62719
AP1G1	2.99277	0.596347	-1.09183	-4.61995	-0.516892	0.828043
EPN3	2.99248	0.243374	-0.556749	-3.75923	-0.506309	1.66434
PCDHB13	2.99234	0.229784	-1.87239	-4.77088	-1.14465	2.38744
RHBDL3	2.99231	0.46958	-0.896615	-3.86617	-1.74906	2.09473
RASGRP4	2.99178	0.980297	-1.52274	-3.83849	-2.20449	1.98587
RP11-1236K1.8	2.99129	1.49302	-0.923782	-4.72436	-2.12597	1.41588
ITPR3	2.99128	0.3106	-2.04288	-4.68202	0.088195	2.24327
TMEM49	2.99048	0.246996	-1.30343	-3.63271	-1.39867	1.84702
MYOZ2	2.9896	1.60268	-3.04547	-9.14566	-2.09595	2.44266
KCNH1	2.98936	1.60725	-2.41361	-5.53194	-2.4704	1.86567
TRIAP1	2.98928	1.50463	-1.57348	-4.1732	-2.96435	1.50507
MURC	2.98923	0.867148	-1.02348	-3.90147	-1.6913	0.816499
RTKN2	2.98894	1.25377	-2.85836	-9.26675	-1.95791	2.15154
ALG3	2.98828	0.865156	-1.31286	-3.59594	-2.21286	2.00484
C1orf64	2.98806	0.301218	-2.0903	-4.55109	-0.800811	2.55807
GK	2.98803	0.402447	-1.8631	-4.68877	-0.882783	2.60319
TACR1	2.98773	1.57911	-1.72492	-5.15264	-2.48069	2.06644
EML2	2.98756	0.601696	-1.77491	-4.03302	-1.09872	2.25757
FKBP5	2.98719	0.92447	-2.28011	-6.50428	-2.15952	2.41625
KCMF1	2.98717	0.389475	-2.18013	-6.00553	-0.639137	2.00616
GOPC	2.98707	1.24934	-2.5044	-8.05064	-2.2581	1.96074
OXGR1	2.98666	0.687814	-1.34583	-4.21729	-1.75979	2.20316
AL023882.1	2.98618	0.830327	-2.36841	-7.08236	-1.32607	2.23125
FAM104B	2.98583	0.035373	-0.708421	-2.34043	0.175363	1.27662
RTF1	2.98533	0.51585	-1.43462	-4.09224	-0.29827	1.18953
GAS2L2	2.98519	1.51546	-1.56441	-3.42529	-2.46543	1.66548
C5orf22	2.98491	1.5541	-1.42945	-5.21717	-2.67918	0.968447
SCN5A	2.984	0.681308	-1.67569	-4.92703	-1.53351	1.68099
MBNL1	2.98299	1.01477	-1.83613	-7.25359	-2.52471	1.75922
PLEKHM2	2.98054	0.676745	-1.38072	-5.47731	-1.70711	2.26546
LRRFIP1	2.98043	0.855904	-3.23924	-8.60884	-1.87109	2.78868
MAS1	2.97948	1.43124	-1.51327	-4.28883	-2.25093	1.71093
BBS7	2.97773	0.255393	-1.50177	-3.49836	-1.71527	1.99029
FAM154B	2.97768	0.193153	-1.27773	-4.22379	-1.06183	1.80895
FAM86DP	2.97698	1.32673	-1.78924	-5.7181	-1.92216	1.00011
TSPYL5	2.97695	0.833261	-2.97429	-7.73423	-1.44623	2.39406
STS	2.97622	0.870088	-2.90367	-6.51357	-1.53582	2.73894
POLR2F	2.97597	0.379826	-1.17629	-3.16445	-1.40447	1.68499
C12orf70	2.97559	1.30875	-2.97329	-8.79411	-1.85627	2.26255
AC132812.1	2.97476	0.366359	-1.36186	-5.40376	-0.276273	1.59557
ATP2B3	2.97448	0.439968	-1.62835	-4.24752	-1.1386	2.11273
PRRT3	2.97425	0.059051	-0.884612	-2.96534	-0.508669	1.47658
PRKACB	2.97376	1.00256	-2.81804	-8.29623	-1.95624	2.3339
PCNT	2.97329	0.419712	-1.48923	-4.1637	-1.30631	2.29503
AC020663.1	2.97274	2.08776	-2.0885	-7.08635	-2.5588	1.12174
RAB40AL	2.97238	0.146164	-1.90932	-4.36025	0.1932	1.97794
AC009139.1	2.97212	0.653406	-1.9905	-4.93514	-0.494193	2.13241
EFHC1	2.97201	0.004054	-1.16675	-2.86228	-1.4202	1.52824
ARFGAP1	2.97179	1.61658	-1.32939	-4.70328	-1.54213	0.804499
RB1CC1	2.971	1.27746	-2.09936	-7.51047	-2.67229	1.54758
IMPAD1	2.97011	0.832585	-2.92756	-7.30061	-1.18601	2.33075
ZNF707	2.96944	1.21961	-1.49606	-5.07746	-2.74852	1.87608
STAM2	2.96942	0.834559	-1.50414	-5.91294	-2.26559	2.50516
PHTF2	2.969	0.429664	-1.74583	-3.63767	-0.879483	2.26052
SLC2A6	2.96851	0.197359	-1.39556	-3.08408	-0.688118	1.82362
CBX3	2.96843	1.50601	-2.42497	-5.90012	-2.96309	2.13517
CORO6	2.96836	0.799516	-2.44379	-6.80681	-1.38931	2.33907
LRRC46	2.96834	0.859026	-1.56761	-5.45366	-2.45959	1.95006
CASC2	2.96797	1.34973	-2.26636	-6.9901	-2.87619	1.82939
DPP4	2.96793	0.66262	-0.90436	-3.6633	-1.62885	1.53128
DIAPH1	2.96675	0.136587	-1.57181	-4.17152	-0.430358	1.92423
SNAP91	2.9662	0.635397	-1.37172	-4.39146	-2.44275	1.54272
TAF1D	2.96598	0.28986	-1.53482	-4.12877	-1.62154	1.91235
EXTL2	2.96596	0.516121	-1.72198	-3.66154	-1.76649	2.37333
CD320	2.96572	0.42085	-1.42706	-3.61835	-1.74898	1.83703
FAM19A4	2.9657	1.28348	-2.78828	-8.5351	-1.09347	2.00912
AFAP1-AS1	2.9657	0.584837	-1.6735	-4.2411	-1.28869	2.2086
KCTD20	2.96539	0.441217	-1.64611	-5.64252	-0.924266	1.96746
RAB11B	2.96463	1.08189	-1.93823	-7.09828	-2.25882	1.98807
TBC1D19	2.96445	0.438797	-1.79319	-5.4698	-1.14469	2.51713
ASNS	2.96367	0.601655	-1.41962	-3.28771	-2.12673	1.65184
UBA3	2.96315	0.222778	-1.31486	-3.3924	-1.70459	1.96121
TRERF1	2.96305	0.265404	-0.804948	-3.56498	-0.624747	1.85632
FAM188B	2.96278	1.04057	-2.71902	-6.99022	-1.99269	2.42366
HYDIN	2.96265	0.582705	-2.16923	-4.39582	-0.038957	2.09442
AC107883.1	2.96251	1.42207	-2.54259	-8.06441	-2.33185	1.71933
ECM1	2.96235	0.828013	-2.67955	-6.73747	-1.36111	2.47342
TEX2	2.96219	1.15777	-0.994449	-4.0476	-2.32673	0.370529
WFDC10B	2.96201	1.24924	-1.90432	-5.44084	-2.7083	2.08814
FAM70B	2.96197	0.217995	-1.32356	-2.76475	-1.08484	1.72966
RP5-1068E13.3	2.96191	0.722172	-1.54001	-4.20079	-2.30198	1.98408
NRN1	2.9617	1.15367	-2.86871	-8.98449	-1.92803	1.59109
CENPO	2.96122	0.849165	-1.88051	-5.25157	-1.95115	1.97738
MANSC1	2.96111	0.825767	-3.14394	-7.69389	-1.81181	2.68346
NT5DC1	2.96093	0.328573	-0.898103	-3.48106	-0.902413	2.07461
CPLX2	2.96033	0.589463	-1.51748	-4.93693	-1.57386	1.70977
C8orf47	2.96013	0.705722	-1.70086	-5.16674	-1.16744	2.48126
CISD2	2.95995	1.08282	-1.98719	-6.17282	-2.93797	1.84036
STEAP2	2.95901	0.500252	-2.23372	-6.35728	-0.290552	2.28713
RPP25	2.95895	0.92658	-1.25838	-4.46672	-1.9905	1.96859
CCDC146	2.95876	0.475398	-1.29741	-3.47207	-1.64944	2.25798
ZNF358	2.9573	0.611236	-0.96463	-3.8317	-1.98813	1.93516
ADCY9	2.95717	0.234805	-1.08401	-3.58744	-1.20117	1.62043
GNGT2	2.95634	0.483439	-1.25091	-4.075	-1.68198	1.77944
AC110754.1	2.95614	0.286657	-1.46442	-3.5519	-0.428321	2.11374
TDGF1	2.95506	-0.153653	-0.935076	-2.76012	-0.215029	1.29873
FHL1	2.95428	0.522626	-1.54218	-5.91268	-1.38999	1.97975
ELTD1	2.95341	0.299059	-1.41579	-4.40296	-0.608739	2.45065
LOC100294362	2.95301	0.449843	-2.33372	-4.52876	-0.846749	2.8705
TMEM45B	2.95291	0.665588	-1.33081	-4.30111	-1.5318	1.67957
ARHGEF7	2.95219	0.223637	-1.19123	-3.77372	-0.393495	1.85101
BHLHB9	2.95201	1.38366	-2.86495	-8.37642	-2.5726	2.29197
LRRC48	2.95165	0.490881	-1.62505	-4.14985	-1.41162	2.42414
LMTK2	2.95107	0.436984	-1.39457	-3.49154	-1.64591	2.2637
INSIG2	2.95052	-0.005055	-1.31812	-2.55793	0.157118	1.80179
NPM2	2.9501	1.34297	-2.56908	-8.40527	-2.47216	2.0573
SLITRK3	2.94998	0.843565	-1.86948	-5.06038	-1.98414	2.37206
SSX2IP	2.94956	0.839351	-2.5375	-5.15869	-1.33402	2.61349
KNDC1	2.94938	0.665419	-1.18808	-3.86861	-1.51345	1.16195
LRRN3	2.94653	0.948749	-2.93351	-5.99773	-1.65598	2.57391
FNDC4	2.94649	0.740294	-2.06019	-5.78217	-1.65235	2.5984
NFAT5	2.94628	0.702413	-2.47362	-6.28587	-1.57501	2.52991
FAM169A	2.94564	0.967078	-3.31879	-8.97026	-1.77956	2.5683
DYNLRB1	2.94526	0.98181	-1.4186	-3.19467	-2.70486	1.63605
TCF7L2	2.94485	0.826974	-2.65037	-8.09693	-0.68113	2.00408
TMEM106B	2.94456	0.029639	-1.13645	-3.38349	0.118967	1.79668
NAA50	2.94455	0.95147	-1.74164	-4.46382	-2.71237	1.94149
TMEM132C	2.94427	0.74405	-0.833943	-4.09021	-0.553609	0.730113
PDZD8	2.94401	0.791705	-1.27821	-4.51398	-2.31039	1.98979
APOL2	2.94318	0.357217	-1.35809	-3.38488	-1.6632	1.71835
DNAJB6	2.94226	0.338738	-0.958711	-3.47147	-0.582378	1.27175
DMBT1	2.9421	0.981027	-0.899246	-4.27101	0.277526	0.738178
NPR3	2.94198	1.40682	-3.26882	-9.46237	-1.99064	2.26824
OR2M5	2.94157	1.2542	-2.02432	-6.03515	-1.36137	1.87178
FER1L4	2.94138	0.717726	-0.762814	-3.37035	-2.22446	1.52388
ANKRD29	2.94111	0.708691	-2.37042	-5.06393	-1.77069	2.72238
KRTDAP	2.94099	0.667252	-1.39233	-3.94591	-2.02981	1.95704
TRPM2	2.9409	0.790868	-2.52507	-6.01662	-0.482753	2.14975
SLC25A12	2.93972	0.260032	-1.15031	-3.15048	-1.51916	1.99062
HSFY1	2.93934	1.38582	-1.43974	-6.94873	-2.4605	1.57084
TTBK2	2.93926	0.327136	-1.47481	-3.6083	-1.91184	1.8919
ABCA9	2.93869	0.173376	-1.7706	-3.82736	-0.435015	2.39817
LOC100289454	2.93869	0.622516	-1.29201	-5.46401	-1.89268	2.27483
PARP11	2.93788	0.60965	-3.12543	-7.95848	-0.846784	2.59675
FAXC	2.93768	1.25955	-2.30138	-7.77624	-2.05356	1.63107
HES6	2.93744	0.674073	-0.647552	-3.54395	-2.02901	1.71832
NKX6-1	2.93736	1.95555	-1.38181	-2.94444	-2.8995	0.889186
FOSL2	2.93736	0.875706	-2.97099	-7.42023	-1.63696	2.6306
ADAM8	2.93648	-0.036188	-1.03211	-3.5364	-0.167722	2.31494
FLJ23867	2.93603	0.090288	-1.37303	-3.32326	-1.38776	2.01127
RNF126	2.93593	0.632021	-1.12414	-4.66501	-2.57624	1.599
PKNOX2	2.93507	1.00776	-2.56648	-6.41048	-1.90899	2.58557
NAPEPLD	2.93499	1.39955	-1.76008	-6.35939	-2.44126	1.83648
GDF6	2.93494	0.95832	-0.97404	-3.97948	-2.11006	1.22379
HSPBAP1	2.93466	0.253599	-0.725397	-3.26422	-1.72205	1.9954
SLC5A4	2.93379	0.525291	-1.57578	-3.43403	-1.68834	2.08184
CMPK1	2.93292	-0.086068	-1.37273	-3.08397	-0.442926	1.78106
RHOT1	2.93289	0.821972	-2.66027	-6.54054	-2.12398	2.74004
UBP1	2.93265	0.171675	-1.39158	-3.66101	-0.466736	2.18342
CAMSAP1L1	2.93248	0.662923	-2.92583	-8.11158	-1.67577	2.80997
WDR63	2.9323	0.776802	-1.19228	-3.29552	-2.40132	1.97458
LSMD1	2.9321	0.322194	-1.39838	-3.45606	-1.57584	1.57728
TCEAL8	2.93198	1.21892	-1.48109	-4.6071	-2.47067	1.59299
LOC100290146	2.93184	1.10404	-0.7609	-3.37151	-2.58567	1.18566
TAS2R8	2.93011	1.01203	-1.03362	-3.44127	-2.57035	1.42375
KCNS1	2.92986	0.137795	-1.65436	-3.57104	-0.191555	2.23722
MFSD2	2.92977	0.349616	-1.56707	-4.23238	-0.104176	2.25088
C17orf97	2.9297	1.04099	-2.81774	-8.60528	-1.14319	2.25964
CYTH3	2.92963	0.527594	-1.85099	-4.26836	-2.18929	2.25568
PIGN	2.9296	0.321977	-0.587992	-2.35988	-0.158778	1.62055
GOLGA1	2.92944	0.211807	-0.565889	-3.17275	-0.086355	1.62275
LOC151146	2.9292	0.86526	-2.41883	-6.72473	-0.729025	1.71922
MRPS17	2.92874	1.38861	-1.923	-6.97758	-3.00956	1.72558
C6orf211	2.92775	0.260825	-0.615728	-2.59495	-1.13757	1.70413
PAK1IP1	2.92773	0.587227	-1.59635	-4.53408	-2.33112	1.93716
THBS3	2.92725	0.435781	-1.32297	-5.0461	0.082642	1.41662
STXBP5	2.92724	1.56635	-2.18764	-7.23747	-2.69726	1.13473
IL2RB	2.92691	0.324248	-1.37039	-2.66825	-0.560367	1.64986
UNC13B	2.92667	0.844391	-2.71514	-6.15189	-0.862044	1.94148
IGF2BP3	2.92619	0.865209	-2.04176	-5.24346	-2.69027	2.05556
SIRT5	2.92446	0.925473	-2.53071	-8.04947	-1.82336	2.45633
EHD2	2.92412	0.512473	-1.99884	-4.28054	-1.06258	2.20123
UBL3	2.92339	0.296291	-1.29946	-3.81918	-0.932179	2.45582
SLC25A16	2.9232	0.364091	-1.59952	-3.92728	-2.47282	1.99813
SRC	2.92272	0.562883	-2.25736	-4.68801	-0.697522	2.46617
USO1	2.92271	0.069036	-1.57622	-4.2739	0.175185	2.06517
DBC1	2.92243	0.364796	-1.05365	-3.34368	-1.74067	1.94089
FOXP1	2.92178	0.631792	-1.76004	-4.26582	-1.94265	2.40063
TMEM143	2.92154	0.328204	-1.30283	-3.48831	0.02304	1.48001
SERTAD4	2.92153	0.278299	-1.62844	-3.22264	-1.20153	2.11886
ARHGEF17	2.9214	0.095433	-1.28044	-4.13184	-0.710128	1.75092
RAB11FIP2	2.92139	0.468671	-2.27524	-4.36088	-1.31395	2.717
C12orf4	2.92085	1.15174	-1.42697	-3.72561	-2.39573	0.971224
RRM2B	2.92032	0.890309	-2.63938	-7.59033	-1.09757	2.4462
EPB41L1	2.91945	0.898215	-2.08735	-7.56574	-1.64388	2.06805
DNAJC28	2.91933	0.612215	-1.48054	-4.05295	-2.43618	1.7468
TMEM170B	2.91883	0.794494	-1.59828	-4.89092	-1.17013	1.74265
PLXDC1	2.91872	-0.093135	-1.4432	-3.02491	-0.277781	1.92425
GAS6	2.918	0.086559	-1.61161	-3.22549	-0.424909	1.99305
CD177	2.91787	0.593088	-1.24763	-2.88692	-0.933282	1.67349
DDX18	2.91722	0.583679	-1.90554	-4.77527	-0.321689	1.71921
OR2L3	2.91683	-0.060722	-1.0579	-2.54125	0.076089	1.86124
DNAJC5G	2.91674	1.03241	-1.65351	-5.91538	-1.79459	2.1998
C14orf142	2.91672	0.431075	-0.980666	-3.24436	-2.28116	1.62169
PHYH	2.9162	0.147027	-1.2129	-3.10621	-1.2696	2.11738
ANKRD20A12P	2.91611	0.61935	-1.83238	-6.89561	-1.51839	2.77675
LARS	2.9154	0.198737	-1.33499	-4.00317	-1.62884	1.71703
PRDM2	2.91482	0.982146	-2.13207	-8.67649	-1.40805	1.7752
H1FNT	2.91409	0.522198	-2.24863	-5.96892	-1.4856	2.44802
BRAP	2.91381	0.954171	-1.84242	-5.74082	-2.33676	1.63039
SLC25A6	2.91365	1.04293	-1.74335	-2.98925	-2.66003	1.74521
BRSK1	2.91357	0.87875	-2.64257	-7.25601	-1.32047	2.23818
PCP4L1	2.91341	0.45776	-1.83505	-3.73693	-1.65924	2.3166
FRMD5	2.91181	1.39227	-1.39789	-6.00471	-2.08678	1.97586
NDUFA5	2.9117	0.760196	-2.30878	-6.09632	-2.45543	2.3395
PDIA5	2.91168	0.589845	-2.5354	-5.40126	-1.36628	2.68522
HOXB6	2.91156	1.4583	-1.41657	-4.95834	-1.5171	0.86329
CCDC149	2.91145	0.515421	-2.20912	-5.6511	-0.58441	2.51562
WDR64	2.91126	0.929281	-1.59585	-4.42666	-1.56307	1.57468
DLGAP1	2.91095	1.05256	-2.638	-7.46634	-2.22184	2.18567
RDH12	2.91064	-0.096902	-1.24857	-1.95015	0.616633	1.50307
ATP2A2	2.91056	1.13988	-3.22014	-8.69556	-1.79991	2.57044
IL15RA	2.91035	0.244139	-1.19457	-3.83328	-2.04095	1.58791
JAK3	2.91026	0.244799	-1.45665	-3.23148	-1.17843	1.42729
ACTR1B	2.90994	1.0081	-1.65756	-6.45476	-2.24769	2.10606
MYT1L	2.90957	0.827721	-2.25637	-7.07451	-1.21902	2.29094
FBLN7	2.90905	0.056841	-1.32942	-2.88954	-0.632205	2.01623
TRIM16L	2.90864	0.230957	-2.16992	-4.93168	0.129445	2.12703
LOC100287352	2.90787	0.879758	-2.13115	-7.38173	-1.98756	1.78235
TTC29	2.90765	0.845783	-0.489333	-2.65302	-2.17433	1.44255
PNKD	2.90751	0.172664	-1.12665	-3.06848	-1.01865	1.88799
ST13	2.90667	0.11814	-1.53461	-5.22142	-0.887814	2.28452
SETD4	2.90666	0.720522	-0.790852	-4.03512	-1.42252	1.79661
FRYL	2.90638	0.721484	-0.812738	-4.48832	-1.16453	1.15992
QTRTD1	2.90631	0.797772	-1.79919	-6.28924	-1.5791	2.50734
TMEM204	2.90608	0.145709	-1.46917	-3.81721	-0.409173	2.47024
PLCL1	2.90552	0.61999	-2.87462	-6.52669	-0.833249	2.75398
CCDC132	2.90545	1.04627	-2.76504	-7.44556	-2.27243	2.49919
ERI2	2.90527	0.648164	-1.87663	-6.00148	-0.840598	2.03406
VCPIP1	2.90452	1.39778	-2.71148	-7.79904	-2.40579	2.11246
CARD10	2.90424	0.278862	-2.33885	-5.72914	-0.184311	2.2727
KLF2	2.90388	0.001336	-1.65712	-3.6405	0.181335	2.13134
AZI2	2.90321	0.328339	-1.10093	-3.57132	-1.83897	1.48937
ENPP5	2.90272	0.762903	-2.88566	-6.45474	-1.66616	2.77138
TRPT1	2.90233	0.416995	-0.953965	-2.78391	-1.82573	1.75552
ACVRL1	2.90228	0.297447	-1.57054	-3.6906	-1.22983	1.75047
ZAR1	2.90167	0.714151	-1.40357	-4.15943	-0.689206	2.03163
RAI1	2.90144	0.275351	-0.935604	-3.51641	-0.567927	1.41417
IPO5	2.90114	1.03502	-2.74248	-8.28328	-1.65657	2.29811
TTC39C	2.90088	0.549072	-1.21256	-3.98506	-1.92976	2.32216
MAN1A2	2.90084	1.44413	-2.78157	-7.64863	-2.82074	1.8141
NOM1	2.90022	-0.068302	-1.25551	-4.15684	0.036922	1.8309
PMM2	2.90015	1.09091	-1.71006	-7.02954	-1.96224	1.59243
CLASP2	2.90003	1.04464	-0.674904	-3.3835	-2.37942	1.16018
CSRNP2	2.89961	0.302295	-1.1658	-3.39809	-1.07313	1.613
PCDHB8	2.89953	0.140334	-2.04727	-4.63308	0.390861	2.14113
C6orf167	2.89926	0.924127	-1.63115	-5.30186	-1.68979	2.59714
SEC23A	2.89921	1.09571	-2.73083	-8.89826	-1.93001	2.41381
AC100803.1	2.8991	0.10117	-0.877342	-4.25431	-1.27071	1.71638
NARS	2.89879	0.665441	-2.61054	-6.31566	-1.48168	2.86479
HMBS	2.89628	0.505389	-0.378761	-2.28236	-1.57791	1.39901
ZNF541	2.89625	-0.18975	-1.41617	-2.58263	0.849375	1.75314
IGFBP2	2.89617	0.914057	-2.84815	-5.74892	-1.42875	2.7515
EIF4E1B	2.89545	1.13352	-3.00475	-8.30559	-1.41155	2.5432
EIF5A2	2.89538	0.900394	-2.40556	-6.56543	-1.67089	2.64959
EMCN	2.89372	0.299091	-1.79374	-5.44465	-1.42909	2.10255
LNP1	2.89323	0.859556	-1.82791	-5.64367	-2.3506	2.58478
PTPDC1	2.89287	0.717535	-0.717216	-5.20831	-1.1586	1.01385
FN3K	2.89245	1.2616	-1.37023	-5.23029	-2.33869	1.2869
UCHL5	2.89216	0.076674	-1.28884	-2.86639	-0.965644	1.8376
RAMP3	2.89168	0.770731	-2.56575	-4.88942	-1.29907	2.57572
AAK1	2.8911	1.34774	-2.15605	-6.19182	-2.89449	2.11434
GPR149	2.89098	1.35807	-2.2889	-10.0134	-2.01926	1.68792
ECSCR	2.89074	-0.157971	-1.36276	-3.02984	0.580158	1.73008
LRRC3	2.89066	1.54161	-1.59995	-4.88678	-2.63278	1.52205
ASAH2	2.89038	0.628475	-1.97136	-4.11352	-1.61656	2.45093
ADCY1	2.88918	0.300568	-1.12461	-2.86099	-1.48809	1.63279
ASAH2C	2.88844	0.809336	-1.58965	-3.63375	-2.48097	2.05179
SLC6A10P	2.88771	0.739762	-1.01286	-3.1944	-2.44769	1.5428
SLC25A37	2.88695	0.650222	-1.30833	-4.07897	-2.25291	2.27893
POLRMT	2.88682	1.26493	-2.2063	-6.48563	-1.62389	1.98431
UBE2D1	2.88642	0.27687	-1.21001	-3.5699	-1.65334	2.41055
AL096711.2	2.88563	0.410679	-1.41857	-4.48932	-2.03132	1.95387
IP6K3	2.88532	1.21155	-1.79918	-6.09328	-0.60577	1.39309
ZNF280B	2.88525	1.12898	-1.42877	-3.45123	-2.76385	1.2713
MCF2	2.88433	0.813272	-3.17707	-6.44611	-1.39864	2.88701
C4orf16	2.88377	0.69721	-2.05871	-3.50728	-1.60737	2.31296
DDX3X	2.88361	0.253296	-1.29776	-3.37511	-1.29263	2.06792
STOX2	2.88352	0.599357	-1.55015	-4.28586	-1.37717	2.18821
SV2A	2.88349	0.242893	-1.36022	-3.56347	-1.20001	2.1616
CLEC2L	2.88312	0.126168	-1.92743	-3.66135	-0.057757	2.21538
CAB39	2.88278	1.22103	-2.81121	-10.1859	-2.00521	2.00408
GCC2	2.88262	0.901481	-3.07558	-7.76807	-1.53369	2.49479
DPEP2	2.88238	0.224211	-1.30124	-2.56921	0.07188	1.74519
GABRG2	2.88206	0.721186	-2.76774	-6.09623	-1.56104	2.87542
AC120114.2	2.88196	1.03202	-2.45176	-7.00502	-1.79963	2.31879
ERC2-IT1	2.88192	0.362776	-1.49155	-4.26736	-0.872035	1.78724
NEU4	2.88187	1.04853	-2.18018	-7.30852	-1.60848	2.34894
AC008449.1	2.88172	0.925427	-1.75893	-4.38262	-1.13447	1.71001
ARFGEF1	2.88158	1.34119	-1.32586	-3.61972	-2.53501	1.74639
CA13	2.88137	0.336864	-0.402849	-3.4407	-1.42089	0.664631
SDK1	2.88124	1.37037	-2.00762	-6.26906	-1.21584	2.07893
TNNI3K	2.88038	0.262199	-0.345806	-2.76085	-0.981492	1.50612
AC132186.2	2.87955	0.073877	-1.56509	-3.39885	-0.299595	2.17411
FAM78A	2.87921	1.11751	-2.20162	-9.79492	-1.49525	1.3866
FLJ37798	2.87781	0.807844	-2.85735	-8.17926	-1.63766	2.78918
MIR133A1	2.8778	0.290616	-1.23057	-3.87565	-1.10762	1.74834
BTBD11	2.87739	0.081345	-1.30897	-3.35249	-1.22581	1.7418
FBXO9	2.87717	0.390652	-1.61621	-3.84676	-1.47834	2.0026
UHRF1BP1L	2.87576	0.575387	-1.93427	-5.57521	-1.19425	2.69508
MTHFD2L	2.87452	-0.003233	-1.08402	-2.57998	-0.433648	1.94186
ANKRD37	2.87439	-0.049724	-0.92394	-2.57855	-1.55877	1.35025
P2RX6	2.87433	0.704527	-1.15116	-4.98983	-1.37543	2.21922
CHRNA2	2.87368	0.165261	-1.47906	-4.3631	-0.37025	1.96839
BID	2.87346	0.604355	-0.67318	-3.2432	-2.34975	1.52715
CYP4F29P	2.87317	0.983732	-2.43321	-8.26033	-1.373	2.09698
ACSM2A	2.87262	1.03893	-0.591862	-4.23021	-2.38668	1.17576
SLC22A1	2.8715	0.570925	-0.72894	-3.14253	-0.044738	0.996621
PRB3	2.87135	0.839657	-1.67688	-4.47307	-2.15439	2.15751
FMN2	2.87106	0.603596	-1.78244	-5.27824	-1.23587	1.96
MAGEC3	2.87084	1.60136	-1.27513	-3.58934	-2.59614	1.36646
MTUS2	2.8705	0.046048	-1.12727	-3.50259	0.12379	1.99984
C9ORF69	2.87034	1.03923	-2.36742	-7.32985	-1.08647	2.39475
ITM2A	2.86908	0.42828	-1.50233	-3.8255	-1.50302	2.5149
GTF3A	2.86852	0.934083	-2.23756	-7.31657	-2.27044	2.5775
RABEP2	2.86834	0.309944	-1.13654	-3.37197	-0.626389	1.78215
CACNA2D4	2.86813	1.20659	-3.29416	-8.49179	-1.74836	2.66798
LOC401847	2.86648	1.00157	-1.18569	-3.43885	-2.48443	1.74705
C19orf66	2.86629	1.00907	-2.25297	-6.8054	-2.22752	2.58477
STAC2	2.86455	0.212061	-1.20022	-3.06585	-1.06594	1.90705
KCNMB3	2.86315	0.731458	-2.31945	-5.86807	-0.648963	2.4378
SLC11A2	2.86244	0.768915	-0.79448	-2.89207	-1.45884	1.16904
LOC100133150	2.86234	0.529399	-1.48543	-5.40815	-0.163154	1.41736
ZKSCAN3	2.86214	0.610635	-0.495653	-3.26556	-2.0794	1.57479
PGR	2.86198	0.3942	-0.915511	-3.77981	-0.784862	1.64409
C20orf96	2.86163	0.664177	-1.42031	-4.07746	-2.64072	2.25163
ACLY	2.86135	1.49478	-1.63065	-7.47401	-2.78821	1.48484
SPHK1	2.85975	0.674855	-1.54695	-5.33871	-0.761812	1.9266
DKK1	2.85872	0.281672	-1.14794	-3.71316	-0.697421	1.58257
SLC16A6	2.8585	0.123217	-1.00213	-3.19535	-1.2961	1.78605
RPSAP9	2.85839	0.634559	-1.6919	-5.52965	-1.90372	2.45078
GART	2.85725	0.250568	-1.13689	-3.07864	-1.10398	2.03938
SGCG	2.8561	0.263255	-0.987427	-2.96094	-1.71216	1.94076
AMD1	2.85589	0.259702	-0.486554	-2.94357	-1.21052	1.891
DNAJC5	2.85572	1.38847	-2.68911	-8.38819	-2.59533	1.69246
C16ORF52	2.85378	0.002611	-1.309	-2.79098	-0.295033	2.0408
2017-09-13	2.85362	0.615662	-2.29137	-5.97697	-1.38664	2.83327
POU3F1	2.85346	0.996617	-1.81902	-6.03552	-1.8813	2.29256
VPS8	2.85345	0.513979	-2.26132	-6.56582	-0.092914	1.72762
C9orf169	2.85326	1.88153	-2.75422	-8.63503	-2.43786	2.129
RILP	2.853	-0.086952	-1.19696	-2.65693	-0.482926	1.60764
SLC35A5	2.85172	1.05477	-0.797324	-4.02432	-2.58534	1.00939
A2BP1	2.85046	1.28527	-2.11455	-8.31009	-2.22532	1.87762
MAT2B	2.85006	0.070748	-0.737485	-2.82986	-1.53893	1.6384
GRIP2	2.84974	0.723315	-2.02395	-4.73475	-2.03085	2.21409
CFHR4	2.84929	0.548043	-1.24941	-4.23506	-1.43025	1.78721
ARNTL	2.84928	0.606696	-2.49668	-5.32829	-0.803261	2.77195
MYOZ3	2.84886	0.464186	-1.50728	-5.07172	-0.678236	1.89592
POLR2A	2.84862	0.576904	-1.71038	-4.4578	-0.21304	1.54
YARS	2.84856	0.824068	-2.22591	-6.0307	-1.76631	2.6237
HCRT	2.84809	0.178048	-1.5919	-4.46893	0.179941	1.74939
RBMS1	2.84782	0.255519	-1.68401	-3.32872	-1.15714	2.20405
OR2L13	2.84706	0.883792	-1.39928	-7.41101	-1.52542	2.04041
RP11-349A22.5	2.84647	-0.105142	-1.3856	-4.44677	-0.168638	1.94642
C11orf75	2.84636	0.512645	-1.29069	-4.62675	-1.32086	2.36804
SLC47A1	2.84614	-0.024882	-1.02866	-2.24595	-0.717034	1.60305
ATMIN	2.84504	1.16574	-3.0923	-9.3428	-1.55946	2.01451
CNNM1	2.84485	0.606284	-0.718631	-4.36516	-1.97179	1.71254
KIAA0391	2.84451	0.913198	-0.989418	-5.91612	-2.3366	1.26782
ABCG2	2.84416	0.518685	-2.30353	-5.8173	-1.21279	2.78923
PIGW	2.84352	-0.105129	-1.08313	-2.62555	0.341552	1.52807
C20orf100	2.84303	1.07698	-2.30373	-8.87449	-1.57388	2.10812
KANK4	2.8427	1.45513	-1.3065	-2.77214	-2.53568	1.54672
AFG3L2	2.84262	1.39583	-2.20849	-7.35374	-2.11485	2.32295
MCRS1	2.84252	0.566402	-1.35342	-4.6034	-0.723184	2.20364
HYAL3	2.84251	1.49623	-2.74564	-8.12281	-1.42181	1.3947
ALS2CR12	2.84171	-0.168542	-1.30097	-2.72488	-0.58459	1.59047
AC092143.3	2.84085	0.678099	-1.14383	-3.96391	-1.88244	1.93577
TXNDC5	2.84082	0.833928	-2.89127	-7.4431	-1.06671	2.25831
SLC7A1	2.84036	0.229588	-1.73589	-5.31783	0.03439	1.73782
ACVR1C	2.8403	0.787265	-1.55539	-6.08199	-1.406	2.43437
TTC39A	2.84019	0.782048	-2.34646	-6.64457	-1.17946	2.70239
HSD17B4	2.84007	1.39423	-1.53037	-8.59549	-2.21483	1.77245
HIGD2B	2.83993	1.71297	-2.56817	-6.88849	-3.0265	1.72699
MED9	2.83984	-0.155458	-0.830116	-1.90007	-0.006375	1.42461
EMR2	2.83929	0.969092	-2.16005	-4.95057	-0.141461	1.18833
CHMP7	2.83923	0.950441	-1.88879	-6.74477	-1.82555	1.33964
CUL9	2.83906	0.798544	-1.43679	-5.30251	0.085069	0.667748
NKX3-1	2.8382	0.921291	-1.61813	-3.4743	-2.24675	1.99079
KREMEN1	2.83812	0.273278	-1.56313	-3.28526	-1.52457	2.0936
HS6ST2	2.83795	0.28124	-1.42578	-3.32469	-0.510344	1.99118
UBA5	2.83754	0.818488	-3.26089	-7.91472	-1.50978	2.84374
PRH2	2.8373	0.511187	-0.708571	-2.5421	-1.63678	1.53949
IGSF5	2.83671	0.679446	-1.33741	-4.17658	-1.718	2.36929
RERGL	2.83648	0.201062	-1.71282	-5.77743	-0.88639	2.24545
TRAF7	2.83637	0.03432	-1.45465	-3.55222	0.214579	1.93185
C1orf2	2.83613	0.06762	-1.53749	-3.9557	0.518422	1.35693
HSPC081	2.83454	0.003312	-1.2518	-3.89902	-0.831082	1.78263
ZNF485	2.83379	-0.039125	-0.813565	-3.23765	-0.556619	1.63238
LOC100289350	2.83346	0.872585	-2.36347	-5.52173	-1.72009	2.49139
C22orf34	2.83263	1.03494	-2.49718	-5.74022	-1.23538	1.77598
KIF5B	2.83244	1.13784	-1.91341	-5.10801	-2.58564	2.11326
GOLPH3	2.83229	0.004618	-0.652774	-3.75291	-1.52602	1.96364
YTHDF3	2.83218	0.791011	-1.72931	-4.16008	-2.15887	1.86827
PLCD4	2.83204	0.054311	-1.23803	-2.40926	-1.081	1.75485
ATXN1	2.83149	1.07052	-2.06459	-8.61181	-1.75516	1.97775
RCAN1	2.83136	0.799573	-0.72451	-5.57595	-1.8662	1.95643
FOLR4	2.8308	0.326592	-1.04239	-2.88935	-0.282132	1.53777
SLU7	2.83052	1.24038	-3.13814	-8.33161	-1.9993	2.48627
NR3C2	2.83029	0.08175	-0.822602	-2.85594	-0.652388	1.76104
C1orf103	2.8302	0.250266	-1.70885	-4.83095	-0.383621	2.03737
PAK6	2.82983	1.686	-2.15902	-7.31538	-1.96589	1.0114
TRIM66	2.82861	0.115181	-0.154941	-2.01654	-0.761508	0.891543
GALK2	2.82815	0.938	-1.09563	-3.63447	-2.72594	1.26114
EDN3	2.82804	0.074038	-1.47172	-3.5819	-0.233169	1.96052
TSPAN19	2.8275	0.354418	-0.717231	-2.45193	-1.12952	1.59981
SPAG6	2.8273	0.321915	-0.755077	-2.76551	-1.28196	1.89459
FLJ33996	2.82727	1.27537	-2.59224	-9.43973	-2.27384	2.18172
MRPL33	2.82717	0.408013	-0.818245	-3.21827	-2.21063	1.90271
GSTA2	2.82711	0.498661	-1.15183	-2.63019	-0.885908	1.58458
C2orf64	2.82693	0.606096	-1.08815	-2.01905	-2.52919	1.34723
GPR123	2.82637	1.82969	-2.45712	-9.91236	-2.08435	1.2635
C7orf62	2.82596	2.24134	-2.45831	-5.32374	-2.88416	1.99465
MYLK2	2.82541	0.353658	-1.48321	-2.89632	-0.476488	2.0542
ZNF146	2.82526	0.057154	-0.624453	-2.45121	-0.873725	1.65397
CEND1	2.82472	0.342497	-1.1498	-4.45067	-1.38367	1.72545
ELMOD1	2.82465	0.398219	-2.29368	-4.64919	-0.918793	2.7366
CTTNBP2	2.82391	0.885728	-1.64976	-5.77904	-1.35887	2.03682
BCAS4	2.82372	0.273349	-1.10841	-3.25809	-1.9697	1.44743
EBF4	2.82359	0.718105	-2.41645	-6.3308	-0.959395	2.65407
ADD2	2.82336	1.12587	-1.03219	-2.60001	-2.19256	0.423504
ROBO4	2.82284	0.35656	-1.85263	-5.621	-0.201664	2.17533
LDB1	2.82262	1.39404	-2.30941	-6.09334	-2.63181	2.09361
POU6F2	2.82213	1.03346	-2.10097	-5.55454	-1.83912	2.07024
ROS1	2.82015	0.683562	-1.31594	-4.71486	-1.75033	1.40083
PCDHB4	2.82001	-0.057104	-1.31147	-3.22109	-0.671371	1.51291
C12orf54	2.81975	0.604214	-3.45154	-7.12128	-0.612897	2.53284
RHOV	2.81949	0.79148	-1.30036	-3.64459	-1.17103	1.93532
PAR5	2.8186	0.018024	-0.675486	-2.8941	-0.78547	1.86877
POLR1A	2.81794	0.643521	-0.775497	-3.25011	-1.95017	1.75727
ATP2B2	2.81752	0.204505	-1.00439	-2.84512	-1.56702	1.94298
ST3GAL3	2.81742	0.791498	-2.03058	-5.05105	-0.672629	1.91936
C10orf134	2.81699	0.573931	-1.40858	-3.70117	-1.361	1.79252
DPP8	2.81592	0.687325	-1.63935	-5.56023	-1.37252	2.40509
C2orf37	2.8159	0.122847	-1.27916	-4.08567	-0.541466	1.79025
GALR1	2.81492	0.748404	-1.28677	-4.13459	-2.29654	2.06117
SLFN5	2.81456	0.971639	-1.89654	-5.80867	-2.00077	2.37149
ZNF18	2.81248	1.76479	-1.56299	-6.77988	-1.81234	1.10205
NPBWR2	2.81237	0.172992	-1.13568	-3.43338	-1.35829	1.62889
CDKN2C	2.81222	0.085433	-0.478549	-2.65811	-0.58835	1.32835
NUF2	2.81195	0.754339	-1.37479	-3.25536	-2.56071	1.58727
ACPL2	2.811	0.694942	-2.63297	-5.22169	-1.47094	2.80709
C6orf170	2.81099	1.70528	-2.64742	-5.77957	-2.56845	2.22786
CD276	2.81056	0.48576	-1.36535	-3.06361	-0.039232	1.53154
LOC727803	2.81023	1.11405	-1.90177	-3.97394	-2.90051	2.15522
EVPL	2.81015	0.073408	-1.33908	-4.60825	-1.4275	1.78555
DTD1	2.80959	1.56143	-2.80151	-6.21666	-2.27431	2.38088
C14orf179	2.80955	0.826012	-1.94615	-5.35515	-1.83992	2.50496
C1orf114	2.80917	0.190534	-1.21404	-3.39007	-1.59965	2.17647
GOLGA2P3Y	2.80848	0.169629	-1.02481	-3.28457	-0.548986	1.82189
ZNF2	2.80846	1.03229	-0.949256	-4.01846	-1.38229	0.685994
SLC12A5	2.80766	0.136359	-1.47689	-3.19173	-1.03166	2.0961
TP53RK	2.80749	0.912971	-1.60305	-6.19976	-1.34623	1.42493
NCKIPSD	2.80742	0.525404	-0.811284	-3.26939	-1.34504	1.62697
OR2AK2	2.80741	0.043455	-0.38155	-2.73689	-0.998109	1.38306
FGD5	2.80711	0.991828	-2.43012	-4.93577	-1.26109	2.52538
CHRM2	2.80665	0.510041	-1.15954	-3.27246	-1.70338	2.16606
C9orf114	2.80644	-0.147277	-1.2058	-2.76889	-0.19375	1.70713
HDAC4	2.80629	0.510133	-1.45569	-4.43782	-0.825834	1.92584
MAD1L1	2.80493	1.55899	-2.05919	-7.22351	-1.95958	1.77296
PRB4	2.80485	-0.027883	-1.26382	-3.09106	-0.364979	1.92569
ZFYVE27	2.80483	0.164521	-0.819663	-2.26435	-0.89244	1.62069
PTPRD	2.80391	0.614253	-1.06634	-3.61525	-2.07328	1.65837
KIAA1772	2.80386	0.812427	-0.502201	-4.90136	0.229106	0.471092
TIAM2	2.80385	0.632923	-1.1625	-4.39881	-1.31829	1.83937
SLC38A7	2.8019	1.01915	-0.69686	-3.48678	-1.99195	0.437541
FAM155A	2.80181	0.80107	-2.02905	-7.1655	-1.44925	2.53263
ATP8B1	2.80157	1.1397	-2.85643	-7.01991	-1.73962	2.55827
C16orf59	2.80154	0.744361	-1.11483	-3.66054	-2.18817	1.19068
TES	2.80136	0.035147	-1.03221	-3.6581	-0.867684	1.43138
CCDC115	2.79959	1.00135	-2.18179	-5.80872	-2.26445	2.36709
C1orf174	2.79915	0.74367	-0.899816	-2.75119	-2.34862	1.36687
LOC100288578	2.79748	0.706291	-2.19883	-5.96337	-2.76104	2.40003
LSM12	2.79725	1.41052	-2.09367	-4.2486	-2.72513	1.66985
SBNO2	2.79722	0.423532	-1.27632	-3.39809	0.623279	1.27965
ESYT2	2.79659	0.120571	-1.38267	-3.23584	-1.53521	1.94914
ANKRD56	2.79634	1.83567	-3.08011	-11.0928	-2.28923	1.83425
RHOBTB2	2.79633	1.07096	-3.07174	-8.71349	-1.66573	2.62691
WWP1	2.79574	-0.201866	-0.970307	-3.39583	0.492843	1.50069
RP11-345P4.2	2.79562	1.3877	-2.13123	-6.77727	-1.81255	1.88134
PION	2.79482	0.594624	-2.55423	-5.77776	-1.11465	2.90147
GAA	2.79432	0.707123	-1.44109	-4.8415	-0.445403	1.48382
TET2	2.79422	0.748988	-1.28936	-4.97024	-1.09565	2.08865
CYTSB	2.79405	0.87543	-1.32951	-5.26601	-1.70228	2.06032
CCDC47	2.79354	0.456495	-1.00726	-3.62616	-1.30201	2.08857
PXDNL	2.79334	0.239173	-0.997349	-2.71698	-1.33013	2.07647
SLC6A11	2.79333	1.07793	-1.9541	-7.31928	-1.87287	2.18616
ATP6AP1L	2.79332	0.229784	-0.828928	-3.00196	-1.50881	1.87311
IFT172	2.79288	0.028047	-0.492133	-2.66517	-0.736443	1.1032
TMEM14C	2.79272	0.460009	-1.51621	-4.59941	-1.52843	2.41144
ABCD1	2.79266	1.17412	-0.668065	-4.54476	-0.144026	0.603996
C6orf138	2.79239	0.817228	-1.668	-4.1871	-2.34442	2.34325
OR2M2	2.79234	0.620292	-1.67568	-4.56178	-0.379564	2.08905
CA7	2.79233	0.307573	-1.83372	-4.5509	-0.026894	2.11744
KIF16B	2.7918	0.526644	-2.18822	-5.76846	-0.612977	2.46624
SPOPL	2.79087	-0.088213	-1.08681	-2.78609	-0.169444	1.45713
SOAT1	2.79019	-0.278482	-0.520714	-1.96477	0.954355	1.40363
ST8SIA6	2.79014	0.115413	-1.47282	-3.04231	-0.119778	1.89554
BCL2L2	2.78916	2.16678	-2.77077	-7.91812	-2.9547	1.61715
MGC16025	2.78898	0.257777	-1.23445	-3.13832	-0.542438	1.99905
ANXA9	2.78882	1.21222	-0.490679	-1.34981	-2.57885	0.631471
SLC25A29	2.78881	0.499675	-0.732748	-3.6206	-1.34998	1.65299
HIST1H1A	2.78879	1.18883	-3.1702	-7.79845	-1.33262	2.38862
ZFP106	2.78832	1.50301	-3.38366	-9.76286	-2.19401	1.83053
SLC23A2	2.78797	0.435633	-1.68389	-4.57872	-0.910859	2.55541
CTRB2	2.78776	0.534846	-2.33544	-6.34183	-1.07225	2.14981
KIF4A	2.78775	0.966513	-0.838878	-2.59591	-1.94496	1.27505
MEF2A	2.78753	0.505277	-1.63136	-3.88963	-1.73706	2.53736
ZAK	2.78749	0.069147	-1.53465	-4.70531	-1.1747	1.66454
AC011472.2	2.78627	1.93462	-3.05726	-7.33413	-2.17554	1.6096
CHIC1	2.78587	0.839182	-1.72919	-6.65711	-1.54185	2.33631
DCDC5	2.78519	0.845506	-1.01896	-4.67041	-1.70998	1.28009
DEXI	2.78405	-0.021025	-1.00294	-2.28964	-1.09865	1.66317
IQSEC1	2.78296	1.24279	-2.58144	-9.46575	-2.07646	2.02807
SGIP1	2.78253	1.1252	-2.75635	-7.14343	-2.32501	2.31048
TRIM63	2.78218	1.81203	-1.49883	-4.77265	-2.46238	1.13829
ZNF101	2.7821	0.102091	-1.1702	-3.01399	-0.386125	1.69937
C9orf45	2.78202	-0.067802	-1.04041	-2.96941	0.214406	1.773
FRMPD1	2.78173	1.0815	-2.05296	-7.3494	-1.9407	2.20568
FKBP2	2.78132	1.72664	-1.44442	-2.50541	-2.70643	1.66923
APOLD1	2.78131	0.167431	-2.03032	-4.3758	-0.039236	2.40274
RAB6C	2.78111	0.828735	-3.51246	-10.2746	-1.14107	2.15539
C3orf64	2.78091	0.391004	-1.9562	-4.60108	-0.749404	2.55717
GPR161	2.779	0.160984	-1.19071	-3.03513	-1.10263	2.13619
RFPL1	2.77825	1.43565	-3.58104	-10.1186	-1.83567	2.27968
LINC00314	2.77817	1.73609	-1.69937	-2.48797	-2.37395	1.46374
TADA1L	2.77787	-0.008358	-0.831717	-3.04539	-0.718782	1.78022
RECQL5	2.77742	0.164684	-0.921186	-3.20122	0.828944	0.61584
EFR3A	2.77693	-0.092248	-0.860075	-2.22763	-1.27926	1.50184
PIM3	2.77669	0.250583	-0.416502	-2.51315	-0.993083	1.31594
CLDN22	2.77655	1.97534	-1.19582	-4.17046	-3.02575	0.751049
SHE	2.77637	0.732029	-2.39941	-8.24867	-2.18318	2.32319
BHLHE40	2.77629	0.888607	-2.94349	-7.20294	-1.4161	2.66597
LSM11	2.77589	0.124966	-1.26569	-3.07525	-0.052031	1.53854
UBAP1	2.77572	-0.147752	-0.462566	-2.43368	-0.189351	1.45227
MMEL1	2.77522	0.35008	-0.198696	-2.44992	-0.339139	0.520227
GALNTL2	2.77515	1.95203	-1.2964	-2.66717	-2.86339	1.08607
MRPL34	2.77475	0.349983	-0.858839	-3.00061	-2.30718	1.78105
APOL1	2.77374	0.551675	-2.84971	-7.47317	-0.361938	2.59432
SOSTDC1	2.77368	1.11694	-3.2247	-8.17534	-1.55029	2.62331
CBX7	2.7736	-0.016571	-1.40292	-4.46756	-0.119139	1.8417
ATP6V1B1	2.77302	0.932952	-0.47452	-1.02916	-2.02775	0.549607
MTP18	2.77273	0.534313	-1.82735	-4.21058	-1.45645	2.2415
MBD2	2.77267	-0.048164	-1.39144	-3.41787	-0.842557	1.99103
C12orf59	2.77188	0.917879	-0.974761	-1.27212	-2.49376	1.32856
BCL3	2.77171	0.710369	-1.2094	-3.44055	-2.54841	1.94754
NSMCE2	2.77169	0.231581	-0.926252	-2.206	-1.94704	1.24824
GGT5	2.76973	0.154801	-1.58974	-4.46694	-0.246174	2.18087
HOMEZ	2.76925	0.02669	-0.253058	-2.71494	0.20017	1.23844
CCDC152	2.76915	1.21756	-2.67775	-6.60761	-1.5828	2.29082
NIPAL2	2.76876	1.04442	-1.50082	-4.0898	-2.26368	1.4579
ATP1B1	2.76866	1.10895	-2.95653	-7.16056	-1.941	2.84193
CXorf15	2.76843	0.012655	-0.464188	-3.05257	-1.17793	1.20057
TTC28	2.7684	0.855763	-1.87616	-6.31817	-1.3673	2.25526
SOHLH1	2.76777	1.11524	-3.10333	-8.17076	-1.08081	1.99162
OSBPL5	2.76749	0.468438	-1.50037	-2.75302	-1.26407	1.99323
YOD1	2.76704	-0.081288	-1.03039	-2.22737	0.068921	1.58824
REEP6	2.76639	0.086548	-1.16061	-2.45893	-0.964387	2.0082
KIAA1797	2.76568	0.357246	-1.15677	-2.94706	-2.16982	1.55918
CAMKK1	2.76555	0.373558	-1.23596	-4.01759	0.457747	1.52446
SPIRE1	2.76537	0.02977	-1.28091	-2.87722	-1.13821	1.7892
GK3P	2.7647	0.344159	-0.666686	-3.57895	-1.13039	1.96235
GPR4	2.76456	0.644457	-1.9919	-5.26018	-1.24478	2.28191
RUSC2	2.76451	0.9091	-0.7166	-3.9774	-0.632665	0.524853
VWF	2.76446	0.282575	-1.93137	-4.57275	-0.411372	2.19518
RAD54B	2.76445	-0.074217	-0.675781	-2.29859	-0.874745	1.54705
KTELC1	2.76417	-0.025901	-0.556403	-2.61698	0.044056	1.39472
ERVMER34-1	2.76415	0.856767	-0.735568	-2.28695	-2.27907	1.1173
LOC200726	2.76347	0.332883	-1.26706	-2.88378	-1.05186	1.93262
JDP2	2.76343	0.172266	-0.899162	-2.54613	-1.50008	1.84808
A26C1B	2.76334	0.063148	-0.841681	-2.50791	-1.38447	1.79066
CYB5D1	2.76306	0.671458	-0.7636	-3.36619	-1.25074	0.301883
FSTL1	2.76275	0.236694	-0.985833	-2.86977	-1.58018	2.04807
METAP1D	2.76235	0.143342	-0.205248	-3.25064	0.072411	1.33827
CCDC150	2.76112	2.412	-2.59993	-5.73113	-2.80877	1.35261
MPP7	2.76107	0.207312	-0.98293	-3.3708	-1.48462	1.59428
MYOT	2.76064	2.07605	-1.17238	-5.5608	-1.83256	0.556582
CYB5RL	2.76039	1.1306	-0.659281	-2.95721	-1.5707	0.552365
FAM183B	2.75998	0.797239	-1.56877	-5.04193	-1.6177	2.36364
DLG5	2.7597	0.168159	-0.894832	-2.99431	-1.01772	2.18428
NTNG1	2.75959	0.398058	-1.86728	-3.82178	-1.29501	2.34863
EDNRA	2.75869	0.229739	-1.40681	-3.25157	-0.951677	2.29886
IGFL4	2.75824	1.41223	-1.89963	-4.52203	-2.827	1.85077
LOC151162	2.75797	-0.031754	-0.083836	-2.22059	-0.02084	1.03586
PARP3	2.75794	1.00242	-3.4322	-8.56259	-1.11653	2.48026
FETUB	2.75792	1.6554	-1.22099	-2.24415	-2.61271	0.965827
ABHD11	2.7574	0.661611	-0.577651	-2.55925	-2.31173	1.47871
ZDHHC20	2.75729	1.12576	-1.42711	-5.6846	-1.73817	1.38721
ADPRHL1	2.75663	1.05787	-3.05674	-7.25142	-1.31649	2.39992
ANAPC1	2.75647	1.73727	-1.26602	-3.8373	-2.8983	0.484662
DCLRE1A	2.75572	0.31826	-0.59742	-2.7197	-1.45619	1.50064
FAM90A1	2.75483	0.567693	-1.21284	-3.46402	-1.78873	1.68424
RARRES1	2.75468	1.54107	-1.62428	-6.29098	-2.42752	1.57362
HAGHL	2.75436	0.520803	-1.50083	-4.10586	-0.759479	1.965
C9orf62	2.75367	0.824901	-1.3712	-4.70525	-1.63637	1.57322
ZSWIM4	2.75311	0.316707	-1.43394	-4.32509	-0.268144	1.89944
KIAA0368	2.75286	0.123758	-0.570904	-2.76296	0.511368	0.281743
FBN3	2.75243	0.623206	-1.55289	-5.39341	-1.24026	2.01816
KIAA0232	2.75237	0.500191	-1.07384	-4.27956	-1.42363	1.58528
GNL2	2.75197	0.377169	-1.07892	-2.54127	-1.79513	1.47509
SLC6A17	2.75165	0.678656	-2.31416	-6.02249	-1.05891	2.28519
COPS2	2.7512	1.54855	-1.74074	-6.33823	-2.55958	1.86944
VTI1A	2.75092	0.929498	-2.05789	-6.71091	-2.3177	1.5972
GATA2	2.75063	0.494371	-1.1413	-3.26417	-0.907795	1.60587
ID1	2.75037	0.206721	-1.80149	-4.78732	-1.33184	2.07203
CDC5L	2.74981	0.353762	-0.829637	-2.82316	-2.0514	1.36231
RCAN2	2.74943	1.04223	-3.12105	-9.64353	-1.81861	2.7285
LOC400590	2.74912	1.16174	-1.30701	-4.44245	-2.37331	1.48183
NAALAD2	2.74782	1.21897	-2.80201	-7.75083	-2.04953	2.5255
LEPROTL1	2.74739	0.407447	-1.03815	-2.59897	-1.90517	1.81595
CAMTA2	2.7472	0.056245	-0.787197	-3.31515	-0.101016	1.60568
RP11-468B6.3	2.74713	0.567744	-2.62381	-6.16759	-1.54553	2.6694
LOC100294059	2.74706	1.19456	-3.62675	-10.2493	-1.71241	2.41347
VIPR2	2.74694	0.603537	-1.12466	-3.77831	-1.56602	2.24459
EIF1B	2.74655	-0.022745	-0.58999	-2.71743	-0.452639	1.01919
LOC100289408	2.74619	0.426691	-2.51658	-7.23028	-0.675783	2.39836
ING5	2.74602	0.266867	-0.876228	-2.77834	0.468432	0.733449
TM4SF18	2.74576	0.715843	-1.17718	-5.16442	-1.30767	2.3953
THSD7A	2.74572	0.403802	-1.14645	-2.47703	-0.59141	1.86687
KIAA1109	2.74554	0.306679	-1.33577	-3.35054	-1.60525	2.35152
LOC729020	2.74542	-0.136565	-1.25088	-3.26015	0.424994	1.92805
AHSA2	2.74521	1.04161	-0.928268	-5.8677	-1.77505	1.19552
TRNT1	2.74514	1.09347	-1.88571	-6.74902	-1.55828	1.59556
SLC25A36	2.7445	0.214153	-1.1606	-3.79876	-0.88892	2.32606
HIVEP2	2.74404	0.137667	-0.824101	-2.59794	-1.20049	1.6712
HTR1F	2.7434	1.35592	-3.08954	-10.8111	-1.95822	2.00095
ZNF271	2.74284	0.960813	-0.887948	-2.06859	-2.05028	1.18691
LOC100128922	2.74214	1.4798	-0.071025	-2.29147	-2.19983	0.264209
NOX4	2.74118	1.52428	-2.77677	-6.6827	-2.33081	2.2021
TRAF3	2.74078	0.611595	-2.53639	-5.13226	-0.56796	1.61341
GLB1L2	2.74024	1.1704	-0.932674	-2.20506	-2.38384	1.27733
KIAA1310	2.74023	-0.024773	-0.092221	-2.05806	0.801965	-0.031949
ZNF324B	2.74022	0.82242	-0.220372	-3.5569	-1.99061	1.00976
PREPL	2.74016	1.15945	-2.59187	-9.30334	-2.12447	2.5904
LRRC8D	2.73989	2.06078	-1.97455	-9.00233	-2.12651	1.24271
AC091878.1	2.73945	1.67001	-2.2417	-9.99098	-2.10869	1.56574
BMP8A	2.73931	0.507878	-0.795171	-3.59908	-1.56617	2.231
PIN4P1	2.73894	0.36954	0.055351	-2.06487	-0.847397	0.486591
HOMER2	2.73844	1.03075	-2.45682	-9.3209	-1.94773	1.55906
PRR4	2.73831	1.06395	-1.70056	-6.26653	-2.35562	2.57847
MNT	2.73786	1.54666	-1.96029	-6.56936	-2.76442	1.08456
FLI1	2.73742	0.932146	-2.00925	-5.81659	-1.408	2.03141
MED11	2.7372	0.1576	-0.357173	-2.37733	-1.13706	1.36477
RP5-1166H10.2	2.7372	2.00071	-2.15171	-9.84464	-1.14521	1.28835
PCDHB14	2.73683	-0.134797	-0.566351	-2.2722	0.021159	1.8623
FGR	2.73661	0.065422	-1.38763	-3.3424	-1.20841	1.80076
CT45A1	2.7366	0.604419	-1.49793	-4.35194	-2.36923	1.5805
CCDC75	2.73613	0.979563	-3.50701	-9.64493	-1.42191	2.20483
AC008073.2	2.73577	0.802035	-1.2223	-3.64868	-2.38949	1.57024
PNMA3	2.73521	1.21571	-3.03845	-8.56846	-1.68624	2.63323
SLFN11	2.73356	-0.090297	-1.15401	-3.70497	0.318803	1.54408
CD99L2	2.73343	1.11965	-1.52532	-7.02839	-1.7905	2.02487
NKIRAS1	2.73338	0.91346	-3.09306	-8.41828	-2.10767	2.77206
SLC38A11	2.7328	0.806727	-2.86343	-8.77166	-1.39784	2.72224
OR2L8	2.73169	-0.180994	-0.845605	-1.91948	0.938833	1.51865
FAM100B	2.73166	0.616415	-1.80056	-5.59975	-1.92039	2.16833
PFDN1	2.73166	1.43751	-3.0179	-10.1465	-2.40234	2.10617
EPM2A	2.73072	0.304722	-1.74285	-4.95272	-0.910505	2.30147
ACSL6	2.73018	0.301262	-1.27078	-3.57952	-1.48681	2.41869
MUC6	2.72971	0.139359	-1.03533	-3.38447	-0.658181	1.47683
USP25	2.72961	0.379394	-2.74086	-5.1621	0.146045	2.31311
CYP3A43	2.72948	0.157825	-1.38566	-3.95182	0.055225	1.66961
C9orf167	2.72911	1.18082	-1.57247	-6.98123	-2.41854	1.88919
QRFPR	2.72858	0.873928	-2.39539	-6.07985	-1.38221	2.36875
LOC644242	2.7284	1.40638	-2.10559	-10.3446	-1.24672	1.25173
PHKG2	2.72758	0.0769	-0.969827	-2.51696	0.852446	1.19684
TRHDE	2.72713	1.35345	-1.52604	-5.73339	-1.87561	1.13115
HAR1A	2.72525	0.639634	-0.864758	-5.90393	-1.63985	1.90502
ELOVL4	2.72487	-0.034102	-0.647968	-2.31663	-1.2851	1.70765
ZNF252P	2.72441	1.08965	-1.09503	-3.16443	-2.31011	1.50848
SLC32A1	2.72428	1.35854	-2.12307	-6.89647	-2.65118	2.1947
INSL5	2.72378	1.05478	-1.28541	-7.53606	-1.95758	1.92304
ZBTB1	2.7236	-0.016418	-0.8982	-2.41708	-0.708341	1.86373
MRPL16	2.72332	0.508852	-1.15092	-3.64061	-1.97501	2.07182
MOSPD1	2.72318	0.498619	-1.08855	-4.93829	-1.62656	1.99067
PPARGC1A	2.72292	-0.087608	-1.15338	-2.50659	-0.760687	1.73778
SPATA19	2.72179	0.481137	-1.31047	-3.52889	0.154086	1.204
LOC728613	2.72126	0.890177	-1.87544	-8.80979	-1.68007	2.0696
COX7A1	2.72112	0.262735	-0.568961	-1.8747	-1.82298	1.24636
ATP1A3	2.7209	0.19146	-1.19367	-2.91769	-0.116117	1.72046
PRKAG2	2.72083	0.970968	-2.00943	-4.30185	-2.00435	1.47758
TRNP1	2.72074	0.138546	-0.940128	-2.51203	-1.89936	1.535
ST13P1	2.72035	0.995909	-1.98467	-5.75577	-2.81484	2.26812
SNX27	2.72012	0.693109	-1.92505	-5.87657	-1.0275	1.67804
TRAF6	2.72012	0.788234	-0.571587	-1.43392	-2.19029	0.91324
CACNG7	2.71985	-0.060917	-1.107	-2.93587	0.075881	1.6609
VWDE	2.71856	0.993266	-2.07252	-4.95276	-1.52917	2.28797
SH3YL1	2.71832	0.5639	-1.75863	-8.59044	-0.424613	1.60492
SENP5	2.71793	1.81957	-2.45533	-9.62534	-2.58013	1.58468
C1orf96	2.71684	0.625586	-1.23396	-3.16393	-2.35473	1.4248
AC005277.1	2.7163	0.246356	-1.01344	-2.76568	-2.02452	1.48128
MTIF3	2.71611	0.105331	-0.936505	-2.70135	-2.02623	1.79739
AIFM3	2.71611	0.059519	-0.321096	-2.51005	-0.573471	1.36833
ATP4B	2.716	0.365807	-0.92044	-2.40093	-2.13212	1.4274
LOC100290658	2.71598	0.960813	-1.5565	-5.22622	-2.65427	1.71862
TCEAL2	2.71591	0.487399	-1.19928	-2.84056	-2.54766	1.74087
SCAMP1	2.71568	0.677977	-2.45816	-5.06706	-1.15749	2.67066
FAF1	2.71562	1.32935	-3.52738	-10.6173	-2.08979	2.35559
PEX3	2.71473	-0.347834	-0.293243	-1.65894	0.483126	1.0647
TNFSF10	2.71332	1.08377	-2.18511	-3.53291	-3.01408	2.09199
CCDC122	2.71316	1.39069	-0.885929	-7.73171	-1.47565	0.977387
SPAG8	2.7128	0.927067	-0.797372	-4.95951	-1.84852	1.97205
POLR3D	2.71259	1.05159	-1.86352	-6.32988	-0.254902	1.38015
FAM110A	2.71247	0.409837	-0.305502	-3.27839	-1.47134	1.44301
CAPS2	2.71209	-0.015898	-0.825023	-2.11271	-0.799845	1.20633
ARMC5	2.71195	0.033231	-1.00771	-1.84052	0.419268	1.53902
LRRK2	2.71195	0.982696	-2.43468	-6.86274	-1.81276	2.44971
DPY19L2P2	2.71122	0.166441	-1.36268	-3.51882	-0.972458	2.22538
RASGRP2	2.71083	0.962258	-1.54511	-4.23469	-0.917552	1.68795
NAT8L	2.71082	1.3068	-2.30966	-8.50146	-1.74093	1.89314
CIT	2.71075	0.955323	-2.54969	-7.94891	-1.08213	2.03537
ANKRD20A5P	2.71068	1.0716	-1.32791	-6.32738	-2.51572	2.02252
STIM2	2.71021	0.3167	-0.563286	-2.94538	-1.6562	1.56555
ZBTB26	2.70962	0.059632	-0.859649	-2.95759	-1.21908	1.58787
GIMAP6	2.70962	0.04787	-1.51636	-4.47721	0.236073	2.02373
ITSN2	2.70907	0.38428	-0.687694	-2.95608	-2.50185	0.859924
GRIN2A	2.70871	1.27726	-2.65412	-8.06836	-1.78399	1.93308
C20orf7	2.70867	0.235409	-1.5843	-3.57261	-0.802313	1.84052
AL359392.2	2.7086	0.941848	-1.18251	-1.78425	-2.34981	1.13815
ZBTB17	2.70856	1.62894	-1.78385	-3.20738	-2.5273	1.21628
DHFRL1	2.70856	-0.19137	-0.228653	-1.70442	-0.287748	0.878582
LOC728566	2.7084	0.656937	-1.31526	-3.44402	-1.80132	1.39076
LOXHD1	2.70807	0.712148	-0.721201	-4.94886	-2.37977	1.00301
C18orf1	2.70771	0.362922	0.057494	-2.54776	0.140388	0.206175
FBXO28	2.70747	0.250407	-1.96605	-4.25223	0.416178	1.99685
PAM	2.70687	0.992464	-2.56614	-7.17517	-1.813	2.5096
MAP3K8	2.70609	0.806139	-2.50691	-6.04121	-1.14293	2.01819
P4HTM	2.70606	0.332507	-0.948372	-3.18852	-1.55272	2.2034
TSEN15	2.70576	0.954074	-0.604721	-5.48054	-1.39943	1.30633
EME1	2.70493	0.511022	-2.17855	-4.70658	-0.532935	2.52564
SLCO4A1	2.70456	-0.334179	-0.781067	-2.06358	0.891226	1.34085
ARC	2.70277	0.980016	-2.73274	-6.57737	-1.43921	2.24377
VPS4A	2.70275	1.07453	-1.24904	-5.06127	-2.03099	1.20189
NKAPL	2.70273	-0.134939	-1.1321	-2.78625	-0.498463	1.74737
SLC29A1	2.70268	0.431381	-1.27744	-4.38265	-0.32046	1.98879
RELT	2.7016	-0.000102	-0.558807	-2.27835	-0.743847	1.66847
PPTC7	2.70159	0.13238	-1.02644	-2.59612	-1.69852	1.61772
ST6GALNAC1	2.70133	-0.193913	-0.857336	-2.47582	-0.055923	1.73504
TNK2	2.70036	0.081163	-1.13799	-3.505	0.4508	1.27616
KIAA1841	2.69984	-0.141684	-1.02677	-2.2237	-0.908467	1.58983
NAPSB	2.69934	-0.261432	-0.783812	-2.40579	0.988994	1.12455
ACSL3	2.69916	0.832862	-2.47194	-6.38476	-1.33895	2.77925
CNOT8	2.69788	0.366371	-0.828031	-2.65944	-0.976765	1.41392
SETD3	2.69769	0.877379	-2.29801	-5.92014	-1.23432	2.47955
LOC389842	2.69761	0.582326	-1.63159	-4.17754	-2.42963	2.23317
BEND6	2.69752	-0.18557	-0.690997	-2.22892	-0.788924	1.55326
LOC100291956	2.69713	-0.13113	-0.87097	-2.49652	-0.081012	1.75935
SBSN	2.69708	0.131423	-1.61949	-3.9482	0.64076	1.74237
PPP2R5D	2.69691	0.041364	-1.20384	-2.67288	-1.21433	1.75663
FDX1	2.69681	0.709116	-2.29248	-6.07444	-2.13504	2.54637
TAF11	2.69528	0.030003	-0.504497	-2.04636	-1.41311	1.16106
NDNL2	2.69523	0.809593	-0.872917	-4.35906	-1.71051	1.61639
C11orf24	2.69427	1.34316	-1.37302	-7.16157	-2.03916	1.16356
ZMYM2	2.69399	1.09983	-3.22668	-9.61073	-1.50086	2.40425
DUSP8	2.69342	0.185349	-0.979947	-3.26875	-0.526933	1.80899
LGTN	2.69291	0.433303	-0.916149	-5.10217	-1.18222	1.72587
KIF5C	2.69224	-0.060136	-1.12941	-2.56514	0.059335	1.70345
PARD6G	2.69173	-0.107499	-1.04849	-2.24238	0.661547	1.69826
ZNF643	2.69113	1.49014	-3.58355	-11.308	-1.92508	1.95838
MTND4P12	2.69085	0.264738	-1.73722	-4.83613	-1.94636	2.26022
CIR1	2.6905	-0.024651	-0.71464	-3.91219	-0.742881	1.56239
MYCT1	2.68904	0.617026	-3.08467	-6.62447	-0.640215	2.63242
KBTBD11	2.68876	1.19799	-1.5351	-8.00263	-1.14834	0.838083
IPCEF1	2.68838	0.905836	-3.50839	-7.43834	-0.459168	1.81794
LOC100128843	2.6882	0.25601	-0.995382	-3.55225	-0.577959	1.58645
RIBC2	2.68813	1.09408	-1.29815	-5.93438	-1.89419	1.80961
ARL2BP	2.68705	0.513878	-1.50728	-4.60733	-1.63814	2.35411
RP11-345J4.3	2.68692	0.728183	-0.967858	-2.56064	-0.70297	1.41714
OSBP	2.68623	0.314879	-0.764784	-1.79469	-2.30631	0.963521
PPARD	2.68589	0.16824	-1.08812	-2.79559	-1.03901	2.14226
HDAC5	2.68417	0.53628	-0.606581	-0.831099	-1.94752	0.400534
PLK4	2.68341	0.955814	-1.55616	-4.80814	-1.1383	2.01777
ZNF280A	2.68301	0.997222	-1.08695	-3.02035	-2.40184	1.08576
SLC35C1	2.68297	1.08035	-1.38767	-4.98678	-0.924898	1.71463
DSC2	2.68293	1.41545	-2.65796	-6.82926	-2.47893	2.31592
PPP1R15A	2.68265	0.906123	-1.39612	-3.41524	-2.31221	1.94423
CACNA1D	2.68208	0.14304	-0.977882	-2.81987	-2.16104	1.43349
NCOR2	2.68184	1.12522	-0.176013	-0.817484	-2.36363	0.150619
VSIG2	2.68102	0.435345	-0.987933	-2.89077	-1.74062	1.601
PTGS1	2.67983	1.43382	-2.42626	-7.0707	-2.32878	2.46259
SEPHS2	2.6798	1.22507	-1.3077	-3.42984	-2.80164	1.99043
MDH1B	2.67973	1.07274	-2.1028	-6.93118	-1.60187	2.39093
LOC653562	2.67937	0.761188	-2.13639	-6.11666	-0.962346	2.62029
AC099797.1	2.67921	1.56315	-3.17053	-11.7307	-1.73326	2.02215
IL32	2.67843	0.319194	-1.62263	-3.78703	-0.376036	2.10512
SESTD1	2.67766	0.364972	-0.320735	-3.17102	-0.701481	1.01374
TBC1D8B	2.67744	1.46933	-2.71166	-6.61765	-1.80437	2.2811
MFAP3L	2.67744	0.754519	-0.60014	-3.39782	-1.78462	1.70423
PFN1	2.67739	0.967682	-2.21549	-9.00218	-1.52835	2.16703
CAMK2G	2.67709	0.762796	-1.81173	-5.26742	-1.5558	2.5436
FCHSD1	2.67703	-0.097268	-0.627539	-2.05297	-0.358651	1.37189
NIPA1	2.67676	1.32187	-2.70904	-10.2991	-1.78755	2.00517
TBC1D30	2.67652	-0.012628	-0.623262	-2.25692	-1.06496	1.63398
PPP1R12B	2.67649	-0.228261	-0.70068	-1.91611	-0.315672	1.57961
SEMA6D	2.67645	0.705992	-1.12737	-4.79559	-1.64943	2.29051
LOC100287869	2.67598	0.643343	-0.933751	-2.02486	-1.64583	0.524134
OR2L2	2.67596	-0.078294	-0.554784	-2.62587	0.605142	1.52062
GLS	2.67563	1.29706	-3.56832	-10.6027	-1.82808	2.28425
ARL13B	2.67562	-0.13827	-0.939352	-2.40827	-1.26205	1.65149
ACTN4	2.67529	0.905647	-2.62397	-8.87144	-1.00906	2.25245
VGLL4	2.67446	1.69544	-1.37966	-3.32187	-2.62501	0.487504
NCOA4	2.67428	1.07445	-2.67567	-8.54975	-2.16473	2.118
LOC100129321	2.67374	0.968612	-2.14389	-5.70321	-1.22373	1.8919
CDH2	2.67345	0.63182	-1.56272	-4.78076	-1.74812	1.87251
OR7G1	2.67319	-0.033536	-0.884366	-3.19137	0.573883	1.49914
EEPD1	2.67289	0.229483	-0.587238	-2.62309	-1.09381	1.91803
CACNA1C	2.6722	1.00989	-3.1748	-8.74696	-1.31869	2.24889
SUNC1	2.67153	1.99728	-2.37061	-3.44193	-2.33308	1.17134
GTPBP6	2.67058	2.07897	-1.77287	-3.35919	-2.71275	1.77884
PLK3	2.67054	0.466432	-2.2282	-4.91689	-1.11526	2.56577
SLC5A6	2.67004	0.101298	-0.87807	-2.23677	-1.09682	1.76536
CFI	2.66965	0.851292	-1.49649	-5.26248	-2.50725	1.74377
CYP2S1	2.66935	1.45406	-1.45922	-4.7164	-2.23998	1.96961
KIF26A	2.66934	2.46517	-1.97283	-2.29348	-3.08624	1.20503
FAM179B	2.66908	1.04412	-1.38835	-7.67222	-1.70167	1.65246
NEGR1	2.66833	0.080826	-0.935656	-2.45439	-1.00481	1.76683
PIGK	2.66825	0.963549	-1.69045	-5.22227	-0.539967	2.05232
MRPS26	2.66824	0.173041	-0.887727	-2.26144	-2.0527	1.53975
OR2F2	2.66705	-0.033585	-0.996356	-2.70298	0.5599	1.51782
MTOR	2.66699	1.55942	-1.53256	-2.21369	-2.77664	1.11204
DIO3OS	2.66683	1.3574	-2.69256	-8.17469	-1.24412	2.33541
CD47	2.66518	0.047554	-0.181009	-2.48276	-0.851819	0.9744
UBE2O	2.66499	-0.191864	-0.949477	-2.76016	0.531854	1.62879
SLC4A9	2.66406	0.496104	-0.951095	-2.15982	-2.09991	1.6634
WNT3	2.66397	0.554831	-0.896196	-2.45251	-2.28278	1.7435
ANKRD16	2.66344	1.03908	-2.20245	-5.56069	-2.46881	2.55255
DNAJB14	2.66304	0.020259	-1.87293	-4.40589	0.535266	1.93981
KIAA0831	2.66271	0.053755	-1.15838	-2.98393	-0.947404	1.8516
DIRAS1	2.66264	1.33369	-2.38872	-8.5734	-2.09406	2.12326
C20orf151	2.66262	0.647458	-1.14106	-3.31999	-1.51866	1.35036
GALNT1	2.66235	0.280896	-1.04945	-3.13775	-0.082981	1.5135
TIE1	2.66222	0.712556	-1.87588	-7.53556	-0.492152	2.20113
ATRN	2.66215	1.62137	-3.11506	-9.67387	-2.04274	1.89175
STRN	2.66214	0.545844	-1.37058	-3.45823	-0.565462	1.76529
FBXO46	2.6617	0.138402	-0.187105	-2.73314	-0.8373	0.516934
FSTL3	2.66165	0.444159	-1.97646	-4.48505	-0.343933	2.53652
RGS7	2.66114	-0.155231	-0.842011	-1.92991	-1.36649	1.44813
SLC39A14	2.66053	-0.024518	-0.719799	-2.17641	-0.75052	1.66384
ATPAF1	2.65963	1.2427	-2.88621	-9.28297	-2.36628	2.54387
LOC100131744	2.65952	1.41806	-2.35417	-8.13661	-1.69149	2.16406
CDR2	2.65938	0.022709	-0.201639	-1.54242	-0.309066	0.56256
LOC729459	2.65898	1.55147	-1.89505	-8.72552	-2.52957	1.41075
C20orf20	2.65875	-0.042175	-0.68369	-2.17646	-1.49355	1.35873
TBX1	2.65861	0.754101	-0.66275	-2.28852	-2.28618	1.37691
EMILIN3	2.6586	0.210437	-0.168378	-2.0871	-0.454362	1.19146
UXS1	2.65803	0.249559	-1.31399	-2.70018	-1.6968	1.94724
ADRB1	2.65744	0.923394	-2.46632	-8.3936	-0.989262	2.36939
FAM119A	2.65627	2.04115	-3.4316	-8.81826	-2.43391	1.77094
STARD6	2.65611	0.976902	-1.24541	-2.99141	-1.85481	0.931735
FAM201A	2.65606	0.578528	-1.76352	-7.44826	-1.93697	2.09106
C10orf128	2.65595	2.08254	-2.36835	-5.66163	-2.35186	1.3358
LOC440995	2.65476	0.017581	-0.964844	-2.79111	0.428329	1.07232
LOC100134229	2.65475	0.079622	-1.42822	-3.02411	0.547034	2.03396
CCL4	2.65468	1.63086	-3.29372	-10.0762	-1.6609	1.95507
ELAVL4	2.65442	1.4948	-4.00602	-12.4984	-1.74082	2.01198
ZMYND8	2.65389	0.379504	-0.566816	-4.50317	0.402115	0.375899
VWA3A	2.65171	0.983926	-2.74109	-9.66456	-1.4204	2.44291
STK35	2.65168	0.63127	-0.734798	-1.46661	-1.93274	0.9669
TCHH	2.65094	1.80888	-1.64289	-3.02782	-2.98538	1.79603
FAM108A5P	2.65072	0.52898	-0.740998	-2.3991	-1.96022	1.59122
CNGB3	2.65069	0.699913	-1.08435	-2.62584	-2.47268	1.5385
BBS5	2.65029	-0.14041	-1.11491	-2.51979	-0.480589	2.03753
TTC30B	2.64952	0.83868	-2.3939	-6.77945	-1.07881	2.74537
LPHN1	2.64927	0.790813	-0.668703	-1.14497	-2.29944	0.732406
VPS39	2.64921	1.18309	-1.70861	-4.64104	-1.00552	0.716401
MADCAM1	2.64888	-0.116756	-0.302487	-1.47074	-1.18947	1.22808
C1orf201	2.64874	-0.102209	-0.50091	-2.1765	-0.233281	1.52695
CDK10	2.6487	1.1055	-1.84937	-6.25389	-0.935182	2.06888
FRG1	2.64783	0.449522	-1.17197	-4.27339	-1.15114	1.63271
PLAGL1	2.64758	-0.090269	-0.736989	-2.12419	-1.14532	1.71277
HERC2	2.64747	1.24073	-0.829638	-3.17415	-2.52235	0.261628
EDEM1	2.64731	0.608018	-0.552683	-4.34477	-0.873747	0.974212
KCNH6	2.64723	-0.207031	-0.399245	-1.91934	0.039664	1.05891
DNAJC22	2.64721	1.03172	-2.46565	-7.05562	-0.22972	1.97213
GAB4	2.64661	-0.068445	-0.434073	-3.21182	-0.146127	1.12162
PROM1	2.64645	1.58533	-2.22764	-4.00802	-2.63362	1.27367
DYNC1H1	2.6462	1.91818	-3.12206	-7.30898	-1.78695	1.28623
FBN1	2.64614	1.89983	-1.06645	-4.0421	-2.96264	0.910465
IDH3A	2.64573	1.21792	-3.09449	-9.65824	-2.24976	2.6989
GPR62	2.64571	1.68526	-1.12411	-5.89217	-0.472727	0.406896
SAMD12	2.64509	1.43538	-2.73031	-7.90317	-2.11169	1.88426
RP5-894A10.1	2.64473	0.517956	-1.27382	-3.71879	-1.25724	1.87636
VSTM2A	2.64467	1.35954	-2.50531	-7.23952	-1.73993	2.11318
TRAK2	2.64414	-0.190844	-0.961373	-2.55802	0.585562	1.85106
FGF18	2.64352	0.003501	-1.09955	-2.17562	-0.695092	1.7349
TASP1	2.64312	1.01848	-2.14305	-5.27215	-2.43989	2.03966
AC005041.9	2.64288	1.4113	-3.12143	-8.89788	-1.90847	2.41208
RPE65	2.64287	1.10514	-0.267499	-1.78262	-2.54147	0.998145
ANXA3	2.64222	0.893002	-3.16036	-9.34566	-1.40069	2.64913
STIL	2.64218	0.478376	-0.900203	-2.37196	-2.00337	1.56932
PGRMC2	2.64096	1.59729	-1.5881	-3.92587	-2.73242	1.09869
AMMECR1	2.64095	0.008825	-0.919558	-2.15034	-0.908979	1.59929
AC233723.1	2.63944	0.119385	-0.203694	-1.41931	-1.27748	0.922701
FGFR1OP	2.63912	0.817926	-2.48794	-6.63152	-2.10205	2.48147
RANBP17	2.6389	-0.153644	-0.943946	-2.65172	-0.470648	1.64
PIK3R6	2.63809	1.01825	-1.27339	-4.13688	-0.260276	1.36212
CLIP4	2.63731	-0.135747	-0.611224	-2.0537	0.118915	1.52217
RAB3GAP2	2.63661	-0.412753	-0.549665	-1.85136	0.591245	1.10446
NPCDR1	2.63655	0.244664	-2.12172	-4.62426	0.310817	2.22291
CTAGE6P	2.6362	0.484559	-2.19178	-5.77183	-1.03162	2.5182
PLBD2	2.63608	0.454058	-1.43698	-3.47379	-0.151488	1.90803
ARMC2	2.63574	1.08499	-2.33755	-8.02631	-1.69278	1.72865
GIMAP7	2.63483	0.677572	-2.65909	-8.44439	-0.872922	2.54225
MPHOSPH8	2.63466	0.957724	-2.68363	-7.74435	-1.14077	2.13383
COL4A3	2.63412	0.702874	-1.87673	-5.36858	-0.911542	1.83432
ZDHHC17	2.63408	-0.304197	-0.607443	-1.89864	0.210948	1.49237
USP31	2.634	1.60526	-1.5662	-9.05701	-0.982077	0.838012
SORBS1	2.6339	0.314985	-1.96374	-5.02697	-1.21409	2.35272
SMARCA4	2.6338	1.01557	-1.31379	-4.75936	-1.18409	1.12046
HEXIM1	2.63349	0.405331	-1.05762	-4.63251	-0.721515	1.71417
NR4A1	2.63251	0.15712	-1.51039	-4.20688	-0.149192	1.85332
LOC389834	2.63236	0.296361	-0.674543	-5.3825	0.074703	1.04745
FAM49B	2.63235	1.50033	-3.05133	-11.2738	-2.20418	2.10077
LARP1B	2.632	0.096246	-0.699023	-1.76148	-1.815	1.21371
FGF13	2.63191	1.30578	-2.54572	-8.84128	-1.95522	2.34317
NUDT22	2.63126	1.2657	-2.84593	-8.48925	-2.34436	2.75418
UCP2	2.63078	1.36899	-0.855288	-6.01994	-1.97001	0.997589
CHRNA1	2.63038	0.396374	-0.922254	-2.76684	-1.89925	1.62312
CHORDC1	2.62848	0.281723	-1.38247	-4.13017	-0.873778	2.48698
LOC100131754	2.62838	0.790626	-2.9649	-9.561	-1.74394	2.74361
RIMKLA	2.62755	1.2088	-3.12542	-8.80258	-1.79833	2.69119
CRISPLD1	2.62724	1.03426	-2.8407	-7.12709	-1.87895	2.77539
TLX2	2.62642	0.971572	-2.98375	-7.47626	-0.378681	1.81949
IFNGR1	2.62641	0.554621	-2.13013	-7.4647	-0.872418	2.58968
ZBTB47	2.62561	0.683813	-0.294027	-4.06672	-1.41661	0.756223
THSD4	2.62512	0.203547	-0.974552	-2.46198	-2.26734	1.76068
INGX	2.62485	1.52392	-1.72886	-3.5554	-2.67367	1.35709
TXK	2.62458	0.793016	-1.16261	-2.68273	-2.23251	1.48725
ZBTB7A	2.62438	0.157408	-0.676198	-2.37266	-1.78903	1.51022
MITF	2.62397	1.4357	-2.44774	-6.80373	-1.68629	2.24467
FBXL15	2.62384	0.090469	-1.71214	-3.33613	0.265539	1.89514
ABCG8	2.62369	1.12592	-1.44315	-6.31886	-1.85053	1.66976
ANXA7	2.62173	0.833012	-2.35561	-7.38832	-1.76183	2.52401
AVPI1	2.61979	0.076473	-0.660867	-2.05101	-0.357674	1.27987
DPY19L2	2.61898	-0.027762	-0.955203	-2.6747	-0.647519	1.88962
LOC149837	2.61846	1.16558	-1.06193	-6.71827	-2.45468	1.97135
CCL1	2.6178	0.03121	-0.656124	-2.1905	-0.570803	1.6621
BTBD8	2.61743	-0.043485	-1.03831	-2.88931	-0.290369	1.6855
MASTL	2.61671	1.05405	-1.28394	-3.87547	-2.63241	1.67183
LIMD1	2.61668	0.994526	-1.2298	-2.93933	-1.70659	1.69181
COPA	2.6163	0.76601	-1.10304	-5.81069	-1.0529	1.54679
ANKRD2	2.61623	0.460827	-1.8888	-4.88661	-0.027398	1.51662
ZBED2	2.61597	0.785808	-1.18491	-1.95617	-2.62754	1.22409
STX6	2.61516	0.016053	-0.854271	-2.31909	-0.657734	1.61727
PNPLA5	2.61469	0.308638	-1.23168	-5.07972	-0.424129	1.92881
SPINK8	2.6135	0.160981	-0.749771	-1.73525	-1.74966	1.39306
COQ10B	2.61331	-0.139198	-1.26695	-2.6234	-0.091786	1.66646
NOG	2.61317	0.759278	-0.784929	-3.26698	-1.70347	1.73573
FBXW7	2.61295	1.42139	-3.43007	-12.1823	-1.61632	1.81586
LRRC4B	2.61227	0.019784	-0.951283	-2.65155	-0.155262	1.16209
NXPE3	2.61213	1.24019	-1.4289	-6.38525	-1.34357	1.41165
AADACL1	2.61209	1.24155	-2.88591	-8.77159	-1.94604	2.37471
ISLR	2.61183	0.935176	-3.08364	-8.99123	-0.652335	2.21443
RAB11FIP3	2.61069	-0.256111	-0.826281	-1.99648	0.81031	1.21602
RG9MTD2	2.61047	-0.152026	-0.532514	-1.97682	-0.473542	1.50122
USH1C	2.6089	0.543449	-0.350006	-3.20204	-0.898225	1.31111
PLOD2	2.60889	0.710662	-2.39595	-8.31283	-1.76548	2.68349
SLC38A6	2.60878	0.386341	-1.61399	-5.1247	-1.72332	2.12182
DPEP3	2.60854	0.310249	-1.43954	-3.14955	0.03431	1.89158
SMC2	2.60822	0.139914	-1.08276	-2.98242	-0.766108	1.80045
IER5	2.60788	0.609231	-1.89889	-5.37895	-0.464858	2.42125
CRTAC1	2.60779	1.07494	-2.24893	-4.61821	-1.73108	2.3372
CSRNP1	2.60687	0.356891	-1.03542	-2.52167	-0.76019	1.6049
ELAVL1	2.60624	-0.180046	-0.633195	-2.24485	0.288698	0.578232
SLC25A19	2.60612	0.811556	-1.12161	-4.09789	-2.05755	1.6442
DEFB137	2.60607	0.493171	-0.5537	-1.77758	-2.14566	1.19575
ARHGAP26	2.60597	0.206608	-1.02782	-3.5888	-1.42388	1.43245
AC087742.2	2.60571	1.16303	-2.42043	-7.35731	-2.19648	2.53159
RHOQP3	2.60463	1.23774	-2.66586	-8.85811	-1.81607	2.14344
AC134312.1	2.60457	-0.075822	-0.781354	-2.0022	0.499726	1.12567
CNFN	2.60304	-0.027739	-1.08726	-2.82316	0.091932	1.8902
ASAP1-IT1	2.60289	1.25205	-1.68351	-7.0741	-2.1064	1.65122
CELSR2	2.60286	1.45803	-2.42867	-11.7246	-1.81086	1.65894
CCDC88A	2.60204	0.908174	-2.06052	-7.25436	-1.14057	2.17628
POMZP3	2.60182	1.8711	-2.09191	-5.37204	-2.96821	1.74599
LRRC32	2.6014	0.171914	-1.72469	-5.35054	0.278313	1.75438
C1orf135	2.59966	1.84589	-1.75966	-8.62604	-2.49419	1.05047
GPR22	2.59953	0.327398	-0.886428	-2.30367	-1.42231	1.28367
LOC645431	2.59927	0.856718	-0.894068	-4.63449	-0.194199	0.776796
CRISPLD2	2.59873	0.777871	-0.890091	-3.17217	-2.20098	1.43339
HSPA4L	2.59794	-0.229247	-0.70502	-2.0058	-0.69312	1.53346
NOTUM	2.59745	-0.148992	-0.988049	-2.62258	0.914374	1.46672
ZNF385A	2.59673	-0.17683	-0.785061	-2.05107	-0.568036	1.68843
NDUFB9	2.59554	1.19441	-2.29619	-7.29581	-2.45071	2.46762
ELL2	2.59551	1.32634	-3.62903	-10.5813	-1.42701	2.23435
OR13H1	2.59523	0.438732	-0.481519	-4.1385	-0.64904	1.25906
FKBP9L	2.59515	1.39254	-3.49016	-10.2977	-1.76874	1.93738
VCX3A	2.59504	-0.142302	-0.572627	-2.37103	1.03916	0.848069
BTNL9	2.59475	0.960918	-1.42012	-3.38056	-1.9674	1.34746
VPS13A	2.59447	-0.05756	-0.96596	-2.96341	-1.16884	1.43443
GNLY	2.59382	0.65689	-0.875146	-2.03368	-0.049343	1.06332
EIF3M	2.59344	-0.118502	-1.19457	-2.45971	-1.05327	1.37256
SNCB	2.59338	-0.255798	-0.680044	-2.0361	0.512226	1.16415
ZNF366	2.59182	0.793411	-1.05847	-5.90538	-1.05216	1.69632
TCEAL4	2.59178	1.77587	-2.21216	-5.93727	-3.06644	1.97103
RNF160	2.59171	-0.180129	-0.760115	-2.5079	0.773031	1.27705
STK36	2.59151	-0.192555	-0.66045	-2.1119	0.297238	1.45887
OSTN	2.59112	1.16506	-2.81266	-6.34761	-1.72435	2.41056
IL7R	2.59101	0.122057	-1.08412	-2.8541	-0.990031	2.0387
CDC37	2.59086	0.284799	-1.74909	-4.81399	0.331749	1.66761
NUAK1	2.58958	1.5187	-3.70673	-12.7256	-1.769	2.00242
LINC00421	2.5893	0.05821	-0.281946	-1.51507	-1.38511	1.05176
TMEM37	2.58894	0.605817	-2.28909	-4.37695	-0.305005	2.18604
LOC100133686	2.58881	0.412023	-1.3105	-2.83594	-1.63982	2.06632
CD27	2.58828	1.33079	-1.502	-6.66288	-1.40755	1.94769
SFXN4	2.58826	0.393341	-0.588414	-3.73698	-1.22278	1.74338
CDKL1	2.58792	1.32704	-3.24364	-11.5085	-1.69367	2.07069
C19orf55	2.58787	0.340563	-0.659439	-2.05025	-0.999899	0.875512
NFYB	2.58773	0.941593	-2.64718	-6.37867	-1.49224	2.17669
ANKRD20A13P	2.58748	1.14214	-1.84934	-8.49281	-2.38712	2.53896
POTED	2.58687	0.467039	-1.04441	-3.11984	-1.82962	2.05095
LOC284072	2.58581	0.135373	-1.4674	-2.86252	0.380794	1.0767
STX8	2.58572	0.733488	-1.10435	-4.42967	-2.50481	2.26125
ATG16L1	2.58487	0.035105	-0.672613	-2.41689	-1.83386	1.36477
IQCG	2.58487	1.11601	-3.5001	-9.96151	-1.58286	2.80135
GPR126	2.58372	1.62982	-2.38068	-8.71537	-2.05869	1.67473
RNF208	2.58372	1.49121	-3.6046	-12.0702	-1.71894	2.07315
PARS2	2.58366	0.942352	-0.479595	-3.51914	-0.8496	0.322069
ZBTB4	2.5824	0.366239	-0.665784	-5.27789	-0.630112	1.45901
NPTN	2.58212	1.48535	-3.18569	-10.6589	-2.49173	2.22441
RP11-790G19.2	2.58115	1.75506	-1.9658	-6.58503	-2.4509	1.93175
TDO2	2.58105	2.10692	-2.87683	-6.19501	-2.79336	1.88169
BCL6B	2.58103	0.363611	-0.950144	-2.33726	-0.961002	1.57582
NOS1AP	2.58085	0.504161	-1.64334	-4.00404	-1.2633	2.07751
MAD2L1	2.58067	0.327049	-0.789479	-2.27084	-1.75469	1.25806
PHOSPHO1	2.58037	0.077706	-0.913004	-2.44741	-1.02207	1.5967
CEP63	2.5801	1.81534	-1.33471	-2.23436	-2.55891	1.54557
ANKRD20A8P	2.57994	0.951489	-1.82494	-7.84745	-2.22532	2.52665
LOC727799	2.57969	0.792851	-2.44975	-5.65566	-1.08804	2.79266
CCDC65	2.5793	1.13894	-3.16127	-8.35753	-1.59841	2.71925
UGP2	2.57864	0.438232	-1.90615	-5.37619	-0.595578	1.8027
HISPPD1	2.57742	-0.166431	-1.09224	-2.67195	-0.166849	1.44429
MYCL1	2.57689	0.167288	-0.663093	-2.65162	-1.59218	1.34654
LOC728024	2.5763	1.25516	-0.699724	-2.89249	-2.72454	1.08601
WDR35	2.57602	1.72781	-1.78611	-7.30225	-2.76424	2.00105
ZNF25	2.57576	0.749856	-2.97747	-6.42072	-0.125767	2.27815
WNK3	2.57572	0.429183	-1.76611	-3.51647	0.041424	1.82537
AC008537.3	2.57553	1.42446	-1.05177	-2.94073	-2.35998	1.07231
GAS7	2.57477	0.004545	-0.185612	-2.97827	0.719969	-0.080014
DSP	2.57457	0.752708	-2.7279	-8.77734	-0.7521	2.23882
AGPAT4-IT1	2.57456	0.630666	-0.331466	-3.17847	0.496087	0.112616
IRAK1	2.57428	1.31618	-1.4853	-4.21585	-2.50617	1.7517
OR1J4	2.57425	0.131148	-0.855052	-2.19872	0.143693	1.4095
HBS1L	2.57379	0.237164	-0.957768	-5.15041	-0.028676	1.47513
MTMR11	2.57369	-0.170125	-1.02956	-2.04264	0.100845	1.49953
LOC100287813	2.57341	0.644799	-2.35863	-5.00267	-1.29004	2.44871
RIMS3	2.57324	1.45579	-2.77465	-8.18733	-1.99999	1.75183
GABRA1	2.57114	-0.033949	-0.991007	-2.50393	-0.498979	1.78402
FEZF1	2.57031	0.85437	-0.69143	-1.97042	-2.2992	1.06149
LOC100292489	2.57022	0.757308	-2.59785	-5.85576	-1.38564	2.78679
RPSAP15	2.57	0.538413	-2.32184	-5.84898	-1.23162	2.62448
EIF4G3	2.56955	1.28034	-3.09039	-10.7855	-2.15145	2.37358
TSC22D1	2.56939	1.01795	-2.3047	-9.17054	-1.52331	2.54871
MAP1LC3B	2.56862	-0.23076	-0.944924	-2.49967	-0.808716	1.516
ANKMY2	2.56803	1.10089	-3.63293	-9.70256	-1.80788	2.5589
PRDM15	2.56764	0.11722	-0.588023	-2.28078	0.269305	1.00724
TSNAXIP1	2.56659	0.974909	-3.18622	-6.82621	-0.592181	2.38728
ADAM23	2.56632	1.62792	-3.52635	-9.72293	-2.22885	2.21676
NLRP4	2.56602	0.038103	-0.722389	-3.0561	-1.06197	1.38989
ITGB3BP	2.56486	-0.189093	-0.553222	-1.74127	-1.49548	1.25802
SMOC2	2.56469	0.588557	-1.21244	-3.60784	-2.22441	1.93094
ABCC1	2.56439	0.093451	-0.697978	-2.20034	-1.54995	1.29566
ADCY3	2.56429	0.883357	-1.7532	-3.81698	-1.1368	2.16048
KIAA0146	2.56379	0.322049	-0.954071	-2.43707	-2.08152	1.22063
RABGAP1	2.5634	1.6204	-2.95972	-7.44912	-2.29855	2.41
RALB	2.56323	1.4545	-3.66188	-11.0335	-2.18171	2.41958
TMED8	2.5631	1.54976	-3.35764	-10.1558	-2.26723	2.11526
M6PR	2.563	0.299875	-1.70365	-5.61656	-1.41744	2.26561
CYP4A22	2.56246	0.230302	-0.577341	-2.38272	-1.00194	1.1
CNTD1	2.56212	1.62825	-1.58702	-7.04028	-1.69888	1.96971
NLRC5	2.562	0.209677	-1.45895	-4.51486	0.417128	1.89314
NOS3	2.56014	-0.130093	-0.873018	-3.27662	0.132085	1.31109
LIN28B	2.5596	2.48128	-3.22672	-6.23446	-2.59304	1.57032
MFN2	2.55881	1.91779	-2.32709	-7.77021	-2.08964	1.18554
ETV4	2.55806	0.282351	-0.878042	-2.11811	-1.93398	1.55971
CTSA	2.55791	0.466054	-0.94589	-3.65668	-0.610809	1.78746
SLC35E1	2.55621	0.722127	-0.726043	-3.09571	-1.24894	1.27261
BRI3BP	2.55612	2.21551	-1.67302	-2.77218	-2.93622	1.50693
TGM2	2.55586	0.091799	-1.1264	-4.69093	-0.431216	1.4288
C16orf46	2.55566	1.40745	-2.05769	-4.22741	-1.97781	0.671755
MTX3	2.55554	1.30091	-3.90295	-12.3503	-1.41166	2.38499
ZFP41	2.55334	0.128228	-1.2349	-4.96672	0.104316	1.69759
KCNN4	2.55268	1.18635	-2.46974	-7.79128	-1.34708	2.45629
FBXO41	2.55261	1.35444	-3.11429	-9.67221	-1.82055	1.42441
ATAD2	2.55186	1.03991	-3.79001	-9.42472	-1.47924	2.65476
PRKCH	2.5518	0.694055	-1.26351	-2.65767	-2.79142	1.41134
AIRE	2.55174	0.663579	-1.91776	-6.02424	0.028957	1.59611
PDE4B	2.55145	0.795356	-2.51945	-5.67207	-0.982375	2.40752
SPHK2	2.55143	0.913971	-2.74623	-8.79279	-1.21301	2.48693
CRELD1	2.55121	1.58367	-1.40776	-7.33022	-1.88176	1.04607
GPR151	2.55104	0.91899	-1.25836	-2.8078	-2.21647	1.64686
IFIH1	2.55098	1.19391	-2.38341	-10.3792	-1.44265	2.18117
MIA3	2.55087	-0.281464	-0.784683	-2.39859	0.532777	1.45324
C1QTNF4	2.55078	1.5317	-2.65938	-7.47312	-2.25816	2.23925
KIAA1257	2.55007	0.727054	-1.16168	-4.53069	-1.84389	2.09113
MED21	2.54992	0.31816	-0.805036	-2.25293	-1.82364	1.33831
LEPR	2.54977	1.09555	-3.32492	-11.7683	-1.54914	2.50508
KRT222	2.54948	0.913228	-2.22205	-6.2353	-2.30182	2.06594
PLAA	2.54902	-0.196712	-0.723666	-2.79649	-0.118694	0.878425
GRRP1	2.5485	0.905989	-1.69156	-5.67413	-0.877853	1.55855
SKIL	2.54841	1.36662	-3.7339	-10.3522	-1.78559	2.17292
SPAG4	2.5475	-0.469206	-0.679832	-1.79542	0.965259	1.28827
GJA9	2.54745	0.882128	-0.817592	-2.18827	-2.39911	1.39318
OLR1	2.5472	1.51409	-2.55791	-11.8068	-1.4577	1.58113
CTBP1-AS1	2.5472	-0.198751	-0.923549	-3.15553	0.471186	1.04211
LGI1	2.54664	0.418991	-1.36559	-3.13803	-1.66521	1.85426
IFT57	2.54602	1.11102	-2.36061	-10.3664	-1.21167	2.11129
SLC43A2	2.54599	-0.351335	-0.193145	-2.42829	0.857929	0.947075
ZSWIM6	2.54462	0.879985	-0.771993	-1.75902	-2.30074	0.234613
WSB1	2.54435	0.39091	-0.485315	-2.40831	-1.11729	1.54094
LIMK1	2.54416	1.01896	-2.68894	-8.46725	-0.691751	2.54801
SRGN	2.54412	0.025382	-1.3999	-4.94586	-0.486928	1.65267
KIF23	2.54377	1.10355	-1.77568	-4.03131	-2.44285	2.24097
TC2N	2.54374	1.23031	-3.12742	-8.20582	-1.65956	2.42128
LOC158696	2.54354	1.55366	-2.25899	-8.33465	-1.99265	1.50882
BRP44L	2.54349	0.92009	-1.85898	-6.74451	-1.68096	2.65133
LPIN3	2.54338	-0.120521	-0.814331	-2.66097	0.082835	1.57286
LOC728819	2.54314	1.33097	-1.76164	-4.54017	-2.15779	1.98964
KAZALD1	2.54267	1.59557	-3.41767	-10.0487	-1.50473	2.54103
GDPD1	2.54251	-0.050247	-0.683551	-1.73147	-1.14377	1.37345
DYRK4	2.5421	1.04682	-1.54699	-6.88192	-2.25669	2.40128
TRMT2B	2.54151	1.00709	-1.01912	-4.40754	-1.4493	1.49002
LOC440459	2.54148	-0.096601	-0.189243	-2.13559	-1.25037	1.18121
MED12L	2.54142	1.03074	-3.08504	-10.2982	-0.966077	1.65874
TMEM169	2.54137	1.72717	-3.19505	-9.31218	-1.24897	2.01008
TMEM35	2.54078	-0.100704	-0.509729	-1.80968	-1.15988	1.35479
C20orf200	2.54075	0.493024	-1.04426	-2.19718	-1.42117	1.60339
TTBK1	2.54041	-0.357326	-0.839418	-2.42595	1.00117	1.42046
C10orf92	2.54022	1.54698	-3.15116	-7.3384	-2.06723	2.73223
JPH3	2.54	1.33843	-2.49396	-11.3323	-1.6935	1.54818
C17orf100	2.53963	0.415906	-0.553979	-2.08334	-0.850251	1.47675
FSCB	2.53917	0.891036	-0.335989	-0.778866	-2.05277	1.14604
RNF157	2.53905	1.13554	-3.26577	-9.47562	-1.3767	2.44821
NCAPD2	2.53866	0.481415	-0.21861	-2.44725	-2.32454	1.03873
PHKB	2.53844	1.31754	-1.64514	-7.42284	-2.39731	1.6957
TRADD	2.53799	1.62935	-1.23264	-5.11207	-1.75549	1.10776
MRGPRX4	2.53772	-0.19049	-0.340684	-2.00746	-0.007015	0.907706
ST13P18	2.5375	0.68788	-1.74026	-4.66639	-2.47637	2.12694
COPS3	2.53736	1.12743	-3.20533	-9.38381	-1.44958	2.19792
MIAT	2.53719	1.2258	-2.41548	-8.76771	-1.73018	2.22321
FP588	2.53716	1.32314	-3.53932	-10.0376	-1.50536	1.98745
C10orf82	2.53708	0.020661	-1.13159	-2.91337	0.430526	1.68881
PPM1L	2.53671	0.831791	-1.82804	-7.35306	-2.31278	2.69397
MAP4K2	2.53653	-0.023304	-0.563928	-1.97624	-0.982855	1.29293
TCEAL3	2.53556	0.991471	-1.23462	-2.78177	-2.49153	1.70009
LEF1	2.53517	0.560008	-2.15309	-6.04839	-0.569713	2.42064
CABP1	2.53516	1.26478	-3.5826	-10.8687	-1.49943	2.44656
MIER2	2.53506	1.32858	-0.956422	-2.64163	-2.67231	0.594871
RP11-2F9.2	2.53487	0.48232	-0.901833	-2.6073	-2.26199	1.70724
C15orf26	2.53482	0.477529	-0.14855	-2.13403	-1.74119	0.517591
MUM1	2.53453	-0.097898	-0.771249	-2.27245	0.1797	0.93738
CCL3	2.53444	0.66239	-2.57402	-7.15364	-0.737751	2.44197
KCNH4	2.5342	0.928898	-2.13158	-7.32304	-1.0156	2.48176
KCNA2	2.53386	-0.04819	-0.863534	-2.13425	-0.476589	1.49399
ANKRD52	2.53237	0.207664	-0.873668	-2.49308	-0.326589	0.937617
CRLS1	2.53234	0.694028	-1.51497	-4.51535	-2.22404	2.28487
GSTA3	2.53034	-0.012241	-0.222279	-1.83868	-1.69764	1.33146
PCDHB3	2.52968	-0.22273	-0.94908	-3.86761	0.31664	1.26582
LOC729339	2.52931	0.944397	-1.98471	-9.57637	-1.19423	1.68114
COPG	2.52807	1.31854	-1.43771	-9.52496	-0.982242	0.776578
ICAM2	2.5279	0.205881	-1.69807	-5.01302	-0.723641	2.00336
DLG3	2.52783	1.14158	-2.8957	-9.47319	-0.84229	1.55651
NDUFS1	2.52746	1.0754	-2.61855	-8.45772	-2.15642	2.59798
RUVBL1	2.5274	0.963395	-0.627023	-2.58656	-2.0911	1.07742
AFF1	2.52625	0.073103	-0.594956	-2.40474	-0.326333	1.67153
RP11-345P4.1	2.52605	0.803399	-2.2908	-7.28292	-0.920862	2.18954
DQX1	2.52599	-0.181923	-0.153431	-2.03588	-0.199421	1.12289
IFNA5	2.52539	0.509267	0.036551	-2.19121	-1.50672	0.213351
STX17	2.52522	1.5549	-2.22405	-5.90893	-3.02126	1.95981
SLC6A15	2.5247	0.277529	-0.919244	-2.12442	-1.33088	1.60859
GPR156	2.52469	0.524726	-1.23008	-3.21858	-1.56691	1.89626
RLBP1L1	2.52439	0.693387	-1.22649	-2.54804	-2.52247	1.14335
LANCL1	2.52381	1.19466	-2.77852	-7.57289	-1.37169	2.62078
ZNF135	2.52358	-0.082889	-0.447074	-1.89295	0.575908	0.680546
CENPK	2.52318	-0.126603	-1.07164	-2.00804	-0.839525	1.4233
POLR3G	2.52294	0.960145	-1.14555	-2.75061	-2.32875	1.2336
SLC12A2	2.52219	1.34505	-1.08636	-6.80344	-1.73891	1.16583
COL4A4	2.52153	-0.004099	-0.582988	-2.10375	-1.99937	1.38319
TRIM44	2.52127	-0.113545	-0.541367	-2.31787	-0.131825	1.33313
C1orf71	2.52089	-0.098819	-0.66236	-1.90951	-1.06772	1.5786
BHLHA15	2.52026	-0.236405	-0.009195	-2.97394	0.742835	0.153268
GAPT	2.52021	0.2375	0.10917	-1.80037	-1.36209	0.249195
MRPL19	2.52013	1.09873	-2.33046	-10.9927	-1.74174	1.88167
PSMD12	2.51983	1.15839	-2.98935	-10.4405	-2.1699	2.21339
ZNF74	2.51969	0.303879	-0.384712	-2.02356	-0.26317	0.476929
CACNA1I	2.51939	0.668872	-2.30215	-5.26525	-1.80508	2.35033
CFTR	2.51897	1.84902	-0.755687	-1.82831	-2.95632	0.537572
C1QTNF7	2.51891	0.950173	-1.61269	-3.94722	-1.61178	1.86328
C22orf25	2.51868	1.13579	-2.76512	-11.0224	-1.12639	1.9405
C20orf177	2.51764	1.05403	-2.77502	-9.24344	-1.18085	2.31543
GRAP	2.51759	0.620461	-0.853295	-2.05032	-1.95351	1.35839
ATP11A	2.51754	0.988679	-0.864831	-4.32977	-1.68534	1.12341
LOC100129201	2.51631	0.816653	-1.74315	-3.32811	-1.93311	1.20399
RP11-195F19.5	2.51591	1.58322	-3.23978	-11.4254	-2.01324	2.08871
SORL1	2.51589	-0.221918	-0.583156	-1.97695	-0.034616	1.39663
C14orf106	2.51586	1.02258	-2.88068	-8.50016	-1.26797	2.35896
TMEM38A	2.51581	1.16028	-3.87498	-8.698	-1.40008	2.89352
TMEM191A	2.51559	1.71533	-3.20656	-11.8604	-2.00477	1.86377
SCARA3	2.51552	1.43516	-2.54043	-4.30718	-2.70833	2.27456
TCN2	2.51496	0.014129	-0.890198	-2.71323	0.083404	1.66193
IFI27	2.51478	0.408952	-1.95822	-5.53803	-0.895818	2.48981
PEAR1	2.51476	-0.002341	-1.0755	-4.31683	0.131604	1.27212
PES1	2.51423	0.786411	-0.471694	-3.71678	-1.96281	1.34549
C2orf71	2.51405	0.782381	0.088413	-0.806034	-1.75851	0.689114
IMPA1	2.51399	1.02264	-1.86205	-6.13106	-2.30789	2.40974
PRDM8	2.51308	0.94669	-2.88395	-5.88645	-1.51559	2.73276
NAGPA	2.51236	1.60268	-3.28368	-11.1968	-1.95986	1.9262
STK40	2.51211	0.379069	-1.0797	-2.57066	-2.31679	1.27721
RSAD2	2.51181	1.22284	-3.14121	-10.339	-1.36939	2.00897
KANK3	2.51145	0.667493	-1.26863	-3.20549	-1.56218	1.62703
PTH2R	2.51121	1.72426	-2.50859	-4.93053	-1.58956	1.10744
TMOD2	2.51111	1.45684	-3.21296	-10.9265	-2.29975	2.00849
MPP5	2.50986	1.25613	-2.04218	-9.5755	-1.70859	2.06762
GNAS	2.50982	0.410732	-0.842186	-2.40675	-2.22274	1.60111
RAG1AP1	2.5093	0.098879	-0.732007	-1.64951	-0.999633	1.38565
THAP10	2.50904	-0.224103	-0.29897	-1.61408	-0.938026	1.29669
FBXO45	2.509	1.22222	-1.17185	-4.59607	-1.3308	0.742456
DNAJC11	2.50848	1.82534	-2.98855	-11.239	-2.16861	2.07197
MAP3K13	2.50836	0.173906	-0.792932	-2.62124	-0.847619	1.81282
GEN1	2.50699	1.18352	-2.51068	-6.84481	-1.09936	2.08024
HS3ST5	2.5063	1.29258	-2.48002	-9.6352	-1.44728	2.03238
NT5M	2.50597	-0.339536	-0.522277	-1.55627	-0.108662	1.26168
EPHB2	2.50581	1.20373	-2.63215	-8.58845	-1.33011	2.04392
KCNB1	2.50573	1.4287	-3.4324	-11.6692	-1.52923	1.87252
C2orf3	2.50572	0.874062	-2.70678	-4.4223	-0.631345	1.42648
SEMA7A	2.50551	-0.187036	-0.328644	-1.62124	-0.722192	1.39565
STAP2	2.50475	1.1946	-1.24349	-3.61296	-2.43166	1.38295
PRB2	2.50444	1.36025	-1.70545	-9.43607	-1.68149	1.66439
CEBPE	2.50394	0.603343	-2.78403	-6.02299	-0.099225	2.14846
WNT5B	2.50385	0.959327	-1.10826	-3.81976	-1.36876	1.25518
CTHRC1	2.50376	0.499896	-1.6331	-6.2367	-1.69994	1.8239
CSPG4P2Y	2.50314	1.44783	-1.64407	-7.39578	-1.01337	1.9631
INSM2	2.50254	1.29571	-2.13895	-4.73895	-2.02904	2.06027
LOC727916	2.502	1.43634	-2.65295	-8.78472	-1.65546	2.25694
C10orf88	2.50199	1.67436	-1.78948	-7.38388	-1.90359	1.31273
VPS11	2.50196	-0.188226	-0.663663	-2.50557	0.8303	1.09485
CLDN5	2.50181	-0.149411	-0.965834	-2.54047	-0.066509	1.58894
LOC100127998	2.5007	1.16139	-2.56511	-9.42396	-2.19313	2.70066
FMN1	2.50064	1.45484	-3.46217	-12.3189	-1.67958	1.95711
TMEM86B	2.50044	-0.225595	-0.781876	-1.98924	-0.695235	1.49286
C9orf5	2.49986	0.586202	-2.40711	-7.2866	-0.053918	1.79901
EXOC6B	2.49969	1.71745	-3.10832	-9.90584	-1.92305	1.68701
SOX7	2.49964	-0.278999	-0.781471	-1.89655	-0.505748	1.34454
LRRTM3	2.49912	1.37919	-2.29114	-10.9697	-1.41084	1.32827
TSPAN13	2.4991	1.23525	-2.77095	-8.2625	-1.97927	2.45645
PMAIP1	2.49891	0.102949	-1.13903	-2.44931	-0.409355	1.78808
ANKRD18A	2.49795	0.646535	-0.114411	-1.86505	-1.98636	0.478902
EFCAB4B	2.49793	2.23205	-2.00634	-3.32639	-3.05407	1.32436
RCBTB1	2.49793	1.41786	-3.02264	-10.218	-1.898	2.32036
CCDC40	2.49791	-0.026771	-0.914513	-2.32248	-0.374902	1.68422
HCG18	2.49779	0.961203	-2.05874	-4.18497	-1.77019	0.825787
DNAJC16	2.49718	1.66844	-1.60312	-9.38059	-2.27848	1.29306
NPNT	2.49656	0.910795	-2.59256	-5.71261	-1.23385	2.4978
PRMT8	2.49611	0.573955	-1.93088	-4.18248	-1.57326	2.62583
SLC24A4	2.49597	1.36179	-2.5803	-7.38909	-2.12259	2.13571
CIDEC	2.49576	0.215482	-0.738585	-2.19044	-1.27686	1.21792
HIGD1B	2.49567	0.820764	-2.90928	-9.37631	-1.60401	2.71916
INTS1	2.49566	0.957284	-1.24889	-3.81345	-1.34671	0.740679
CCDC91	2.49543	0.774441	-2.42778	-6.89591	-1.83703	2.66628
R3HDM1	2.49448	1.69617	-3.69541	-11.6036	-2.06901	1.95437
C8orf55	2.49441	0.280702	-0.127103	-1.03212	0.357335	0.569954
MX1	2.49431	0.976771	-2.73234	-8.63996	-1.31119	2.65851
PCTP	2.49383	0.58452	-0.947342	-3.49924	-2.10947	2.05144
TAS2R7	2.49324	0.28282	-0.354892	-1.91225	-1.91244	1.1725
SEC14L5	2.49277	1.30099	-3.16173	-10.3232	-0.882745	1.94392
ERG	2.4922	1.06083	-2.35176	-7.00538	-2.00621	2.4064
WNT8A	2.49219	0.782811	-1.10467	-3.04852	-1.84588	1.40155
TRIM58	2.4918	1.47458	-3.30547	-11.2254	-1.71757	2.12929
BAMBI	2.49164	0.50849	-1.11416	-3.09668	-0.277796	0.662542
LOC732327	2.49129	0.388455	-0.581424	-1.9015	-2.18256	1.32981
TRIM54	2.49103	1.3758	-2.4742	-9.35594	-1.73677	2.05156
TFR2	2.4905	0.006832	-1.4338	-3.0985	0.598034	1.67181
CHGA	2.49024	1.33737	-2.4459	-9.35255	-1.7922	2.15559
ANO6	2.4902	0.711546	-2.5313	-6.66452	-1.51761	2.7843
NKRF	2.49009	1.5553	-3.91084	-10.9075	-2.13885	2.49164
BLZF1	2.48963	-0.112336	-0.818284	-1.76112	-0.512237	1.18537
GAS2	2.4891	1.12951	-3.00858	-9.53269	-1.68669	2.73572
SMPD3	2.48895	0.491984	-0.922822	-2.64895	-1.85941	1.51049
CNTNAP5	2.48883	1.03869	-2.64678	-7.41784	-1.44929	2.5835
MYO1E	2.4879	1.24187	-1.88103	-7.63053	-1.19295	1.97444
OR10A4	2.48765	-0.305356	-0.694046	-1.81369	0.534394	1.08067
SCP2	2.48701	0.119776	-0.432302	-3.05453	-1.56463	1.46482
HDDC3	2.48638	1.90948	-2.09468	-3.3306	-2.87627	2.07679
IFT122	2.48625	1.02005	-3.08054	-9.28058	-0.753889	2.08658
ARHGAP11B	2.48612	0.65562	-0.778565	-1.9942	-2.16438	1.32007
WDTC1	2.48605	-0.089838	-0.927622	-3.03923	0.091138	1.44688
ARAP2	2.48516	1.35455	-2.55259	-12.101	-1.50926	1.83429
OR10H3	2.48508	1.04856	-0.967485	-3.33582	-2.34523	1.15658
HNRNPH2	2.48495	1.53433	-3.398	-11.054	-2.45466	1.72945
PABPC4L	2.48441	-0.140977	-0.700983	-3.169	0.19813	1.24991
SPAG16	2.48435	1.16128	-3.01015	-8.818	-2.28645	2.67404
TOMM40L	2.48392	1.04026	-3.4593	-10.1214	-0.945241	2.37203
UBE2Q2P1	2.48359	0.771094	-2.21282	-5.68011	-2.16687	2.77087
CHERP	2.48308	0.038379	-0.167826	-1.8591	0.785679	-0.243123
SLC7A5	2.48225	0.592418	-0.913714	-2.87626	-0.835836	0.685648
LOC254028	2.48219	1.29008	-3.03892	-10.9849	-1.36062	2.27543
C11orf53	2.48203	-0.140208	-0.938337	-2.16029	-1.78486	1.15769
ANXA5	2.48199	0.45657	-0.226394	-2.30213	-2.12863	1.16008
TTLL11	2.4819	-0.126544	-0.600642	-1.6871	-1.53618	1.25686
MARVELD2	2.48158	-0.502748	-0.622643	-1.77807	1.17725	1.41436
PPIC	2.48135	0.725889	-2.52265	-6.94827	-1.41225	2.70774
WWC2	2.48135	0.880542	-1.48548	-9.36315	-1.15205	1.99168
GPRASP2	2.48133	1.66497	-3.90575	-11.9203	-2.30979	2.38486
KISS1R	2.48129	0.973469	-0.521442	-2.43708	-1.28451	-0.001444
OTUD6B	2.48086	1.05815	-0.83886	-4.93354	-2.50972	1.16993
ZBTB8OS	2.48047	-0.282429	-0.59877	-1.31726	-1.21266	1.26366
CLCN4	2.48041	1.38905	-2.65986	-7.22314	-1.45737	2.07267
TOR1AIP2	2.47898	1.30249	-3.13409	-8.26188	-2.00917	2.61075
SCAMP5	2.47858	1.43315	-2.64368	-8.16003	-2.3293	2.16601
AC135995.5	2.47848	-0.016838	-0.33609	-1.83412	-1.44401	1.43391
OR6B3	2.47835	0.850025	-0.722575	-0.271512	-2.1608	0.911294
OPA3	2.47825	0.615886	-2.90353	-7.38969	-0.851376	2.55652
NEFM	2.47817	1.38508	-4.09954	-11.7884	-1.67889	2.53741
SLC8A1	2.47778	1.29688	-2.96552	-8.45588	-2.06435	2.4763
VSNL1	2.47725	1.47744	-1.58714	-4.8143	-1.92109	1.04318
ITSN1	2.47712	1.65087	-2.26968	-6.66075	-2.34349	1.50016
TMPRSS6	2.47703	2.08953	-1.64932	-3.11517	-2.98382	1.28017
ZSCAN12P1	2.47693	0.624381	-0.799114	-2.46511	-2.06225	1.22883
PDIA6	2.47636	0.95375	-1.85053	-5.57773	-1.16454	2.40128
TMEM131	2.47575	2.11255	-1.50992	-2.09316	-2.90906	1.15154
SNX21	2.47552	1.09832	-1.20844	-5.2756	-2.25363	2.23515
RNF6	2.47455	0.49802	-1.61045	-3.98	-1.31866	2.40083
DCAF12L2	2.47407	0.69368	-1.36388	-4.19574	-1.81526	1.78836
SLC4A7	2.47369	-0.321401	-0.928788	-1.8579	0.262906	1.36651
UNC5CL	2.47367	1.04712	-0.055596	-2.27681	-1.54772	-0.206778
A4GALT	2.47359	0.338072	-1.05238	-3.62387	0.352188	1.6084
LOC493754	2.47344	-0.077936	-1.422	-3.01857	0.384217	1.84227
CD3G	2.47323	1.63975	-1.96302	-7.90791	-1.63616	2.02883
CLUAP1	2.47297	0.31321	-0.03895	-1.44133	-1.53298	0.742448
PLAUR	2.47295	-0.237224	-0.647222	-1.92223	0.275494	1.46923
CLIC2	2.47261	1.14357	-3.91039	-10.176	-1.49505	2.5917
RPH3A	2.47256	1.53794	-1.3951	-9.38457	-2.39645	1.37736
TNFAIP3	2.47242	0.470958	-1.02804	-2.37037	-1.25493	1.24917
ZNHIT1	2.47241	1.84849	-3.12075	-9.22318	-2.53601	1.94583
PLEKHN1	2.47213	0.622202	-0.975538	-3.30046	-2.24702	1.48833
LMTK3	2.47211	0.438838	-0.781252	-3.01027	-0.37964	0.72293
RP9P	2.47184	0.83138	-3.2606	-8.39504	-1.24828	2.63307
RIMS4	2.47174	1.05032	-2.67555	-7.96079	-1.86261	2.5368
C3orf15	2.47161	0.261796	-1.01116	-3.1865	-0.809568	1.8312
GLRB	2.47155	1.18258	-3.62652	-10.3924	-1.47626	2.39725
EPHB4	2.47148	2.07844	-2.48826	-5.79309	-2.46911	1.82202
PLEKHA5	2.47128	0.783209	-2.94515	-6.85563	-0.619086	2.38567
MARK1	2.47084	1.39314	-3.77048	-11.9045	-1.88973	2.07765
PLXNA4	2.47006	1.42861	-2.88696	-11.6696	-1.76147	1.9448
IGSF3	2.46996	1.27981	-3.82886	-11.0785	-1.43811	2.84983
CASP10	2.46855	0.716142	-2.76388	-6.65498	-0.483419	1.82367
HIST1H4I	2.46843	0.157359	-0.785474	-1.82814	-1.41255	1.40662
F11R	2.46796	-0.106942	-1.20735	-3.23464	0.519917	1.74554
BAAT	2.46754	0.520623	-2.36391	-6.74658	-0.301185	2.08228
RPTOR	2.46675	0.73902	-2.87203	-7.8228	-0.520109	1.8934
GVINP1	2.46644	1.29495	-2.34318	-10.6068	-2.26072	2.1368
KCNS3	2.4654	1.99218	-3.27439	-10.6688	-2.16117	1.93014
HERC4	2.46483	0.805099	-1.84234	-3.18676	-0.256129	0.894559
CYSLTR2	2.46421	1.30302	-2.0235	-5.84582	-2.72686	2.01064
UBE2H	2.46373	1.7052	-2.23356	-8.01845	-2.76649	2.02126
KLF12	2.46367	-0.087213	-0.486957	-1.92184	-1.71103	1.39994
TWISTNB	2.46356	0.114129	-1.28395	-3.76415	0.795087	1.41191
ALKBH8	2.46327	-0.19207	-0.753704	-1.68741	-0.99308	1.40047
SCAI	2.46275	1.46842	-3.03208	-9.8987	-2.10376	2.25201
SLC34A2	2.46262	1.04548	-0.992024	-1.11873	-2.38098	1.48075
GRHL2	2.46262	0.778088	-0.810912	-6.83791	-1.45445	1.41725
CTNND1	2.46157	0.904872	-3.39333	-6.89509	-1.29894	2.8249
AC058791.2	2.46156	1.40344	-3.21449	-10.7346	-2.04057	2.06962
ADAL	2.4612	0.518459	-1.26825	-3.82305	-1.72729	1.8862
DEFB132	2.46078	0.48858	-0.730608	-2.49752	-1.92511	1.25533
NDUFAF2	2.46048	1.207	-2.52877	-8.75624	-2.73161	2.5277
NALCN	2.45987	1.53278	-1.03344	-2.42157	-2.54641	1.05915
PRINS	2.45923	0.852215	-1.95639	-6.60933	-1.49178	2.26641
SFXN1	2.45907	0.891995	-2.77065	-10.0981	-1.22574	2.42562
SPINK2	2.45885	1.33381	-2.02088	-7.92963	-1.83898	1.97378
TSPYL1	2.45807	1.18227	-2.21671	-12.035	-1.89998	1.74493
FAM189A1	2.4579	0.359884	-0.703893	-2.58879	-1.51195	1.67075
SLC38A5	2.45741	-0.253239	-0.648184	-1.90695	0.07101	1.43529
CHAF1A	2.45649	0.838291	-1.9671	-6.47125	0.002245	1.30347
AASDHPPT	2.45603	1.3433	-2.20231	-10.4895	-2.03372	1.88114
TPRXL	2.45517	1.34573	-3.53471	-9.49859	-0.903676	2.21595
RCOR2	2.45417	0.822369	-1.16168	-3.06771	-1.53603	1.63211
SUPT7L	2.45396	-0.190603	-0.095051	-2.00522	0.900335	0.177885
LINC00552	2.45396	1.46839	-0.566646	-1.71374	-2.91155	0.916254
NME5	2.4538	1.19837	-3.66891	-10.9923	-1.64893	2.60677
SLC25A21	2.45302	0.833047	-2.36818	-6.2103	-0.780914	2.16552
ITIH1	2.45209	0.062078	-0.861985	-2.5739	-1.28931	1.35743
ALB	2.45198	1.54955	-0.986712	-1.00687	-2.63231	0.656723
BIN3	2.45154	0.511673	-0.96387	-4.94567	-0.123785	1.32889
CMBL	2.45085	1.48126	-2.73812	-10.4433	-1.85687	2.04198
SEC14L4	2.45075	-0.618869	-0.406301	-1.28324	1.20446	1.02452
C20orf82	2.45067	0.171727	-1.0005	-2.75082	-1.90763	1.44929
RCN3	2.4505	0.120053	-0.849211	-1.92474	-1.46357	1.20848
SSB	2.45047	0.893575	-2.61726	-10.9961	-1.74052	2.47737
KCNIP2	2.45046	0.348896	-0.706916	-2.59804	-1.26605	1.99583
NUDCD3	2.45043	1.46434	-2.05803	-12.0677	-1.54856	1.27461
FAM74A1	2.45035	0.116599	-1.08808	-2.53961	-0.597014	0.957016
WARS2	2.44991	1.49749	-1.53771	-6.28609	-2.49335	1.98291
IGF2AS	2.44981	0.264533	-1.25742	-5.82217	-0.204533	1.55905
IFI44	2.44965	0.621494	-2.60778	-9.37166	-0.650133	2.3898
SGOL2	2.44931	-0.109075	-0.528958	-1.83689	-1.1658	1.22733
WNT2B	2.44892	1.32855	-3.455	-8.57514	-0.944329	1.94635
LRRC43	2.44756	1.86252	-2.55794	-7.74937	-2.39678	2.37693
CFH	2.44752	0.342818	-1.41592	-4.74705	-1.56699	1.82612
AC013402.2	2.44741	1.49173	-2.95359	-10.4577	-1.58152	1.8551
NEDD9	2.44662	1.29453	-2.69176	-10.7151	-1.76886	2.06829
PDGFRB	2.44655	1.03459	-2.51912	-7.06258	-1.94088	2.48071
DHX33	2.4465	0.395705	-0.486101	-2.87587	-1.09721	0.900428
PCDH11X	2.44637	1.25206	-2.08385	-7.42207	-1.87922	2.12667
PRSS16	2.44622	1.67212	-3.54193	-12.4524	-1.4641	1.82799
IDE	2.44578	-0.20297	-0.764371	-1.79087	-0.972022	1.44617
PRMT10	2.4453	-0.317684	-0.330674	-1.54135	0.248302	1.12128
RHPN1	2.44392	0.869708	-3.86072	-9.69248	-0.747794	2.54307
PPP1R9A	2.44374	1.56656	-2.4827	-12.4027	-1.67656	1.59732
ARHGEF11	2.44365	-0.155929	-0.44901	-1.70602	-0.162289	0.939727
CUX2	2.44297	1.20761	-2.35132	-8.80222	-1.49321	2.34292
AP1S3	2.44286	-0.216016	-0.848766	-2.10041	-0.768511	1.43054
ARCN1	2.44209	0.649841	-0.281159	-0.66163	-2.02753	0.686845
PFKP	2.44193	1.61657	-3.22733	-10.4015	-1.87828	1.68139
RPN1	2.44164	0.802179	-1.05859	-3.42138	-1.43064	0.877835
TEKT4P2	2.44158	1.43833	-1.46649	-6.10427	-0.191997	0.736545
PNPO	2.44156	1.25813	-3.33835	-9.94886	-1.79181	2.52584
DUSP7	2.44111	1.38819	-2.0667	-9.21069	-1.80157	1.60027
LOC389607	2.44105	0.46278	-1.67636	-4.38736	-1.16623	2.18574
PNPT1	2.43955	0.336556	0.079112	-1.81356	-1.43533	0.981236
EIF4A2	2.43916	-0.267329	-0.099725	-1.47062	-0.540522	1.17392
AP006216.1	2.43857	0.775471	-1.49885	-8.22218	-0.795282	1.80828
XPOT	2.43771	0.885657	-1.85996	-9.05035	-2.12572	2.15993
MUC3A	2.43743	-0.382483	-0.842088	-1.70389	0.425084	1.30669
FAM13B	2.43723	-0.382246	-0.655458	-1.69725	0.641518	1.45732
USP6NL	2.43717	0.237943	-1.96129	-3.51096	-0.000133	2.19233
RSPO2	2.43712	1.52907	-2.3099	-10.0545	-1.9588	1.893
SEC31A	2.43703	-0.180317	-0.820232	-2.11795	-0.731729	1.45804
PCDHB7	2.4364	0.400363	-1.14895	-3.51802	-1.04663	1.13798
ETHE1	2.4361	-0.279792	-0.352111	-1.48366	-0.617113	1.14003
CNGA3	2.43598	0.76507	-0.950938	-1.15672	-2.07271	1.17405
DOCK3	2.43596	0.582223	-2.61132	-7.57734	-0.134458	1.84517
TCEAL1	2.43586	0.757498	-0.676898	-1.87752	-2.38362	1.2916
AKAP6	2.43578	1.40191	-4.21072	-12.5359	-1.03333	2.2389
C21orf51	2.43567	1.045	-2.48053	-7.43283	-2.52305	2.45015
DAXX	2.4355	0.286788	-0.460644	-1.84832	-1.94936	1.03867
ARHGEF18	2.4351	0.042493	0.059897	-1.42298	-0.308737	0.644398
MRPL1	2.43498	1.19812	-3.10746	-11.0637	-2.21409	2.43247
ADRA2A	2.43493	-0.153376	-0.899218	-1.69553	-0.30287	1.5485
SPEG	2.43488	-0.109494	-0.696423	-1.67219	-1.01745	1.36343
C9orf6	2.43473	1.58463	-3.04795	-11.4506	-2.19436	1.93664
BMP8B	2.43416	0.764762	-2.1174	-4.67078	-1.0311	2.55864
ZKSCAN2	2.43385	0.206396	-0.550747	-1.85057	0.288419	0.128046
CCDC151	2.43373	0.417182	-1.38258	-5.29701	-1.44543	1.98351
OR2W5	2.43302	0.056801	-1.36922	-4.90225	0.064727	1.67753
NSUN3	2.43271	1.68692	-3.80329	-9.55688	-1.9783	2.6175
ARL4C	2.43242	-0.139087	-0.562392	-1.49006	-1.13555	1.36401
UVRAG	2.432	0.133672	-0.576884	-1.82342	-0.347038	1.26277
FLJ38576	2.43196	-0.260957	-0.923694	-1.78537	1.09089	0.90137
EEF1E1	2.43187	0.361588	-0.202238	-1.52733	-2.01293	1.0065
AKAP7	2.43167	-0.329739	-0.421566	-1.84659	-0.433449	1.43271
MPP1	2.4311	-0.117565	-0.816292	-1.88963	-0.661467	1.4102
TMEM191C	2.43062	2.007	-3.17833	-12.1245	-2.31043	1.84903
RHOQ	2.43043	1.14925	-2.78225	-10.7706	-1.73338	2.41336
RNF19A	2.43027	0.240968	-1.56864	-3.45769	-0.146184	2.10352
CNTN5	2.43018	0.877836	-1.75808	-3.73975	-2.03349	2.00222
C6orf106	2.42981	-0.265114	-0.444545	-1.70483	-0.907791	0.955731
CEP170L	2.42937	0.13665	-1.07276	-3.09162	-0.711084	1.00547
MYCBP2	2.42918	1.58714	-3.3561	-11.7422	-1.68418	1.57151
C9orf147	2.429	0.808542	-2.52225	-7.55237	-1.17694	2.5421
SATB1	2.4285	1.38153	-3.62561	-12.0775	-1.8181	1.92672
MON1B	2.42813	0.858866	-2.84011	-9.10385	-1.21339	1.92088
FOXK1	2.42788	-0.025026	-0.154762	-1.89044	0.086185	0.966943
ATG16L2	2.42787	1.31152	-1.82875	-7.53523	-1.28831	0.832901
FAM92A1	2.42765	1.13239	-3.92123	-12.1667	-1.84269	2.5447
KIAA0922	2.42751	1.49215	-2.16788	-5.81787	-2.33013	1.73059
VSTM5	2.42713	0.748098	-0.923919	-2.60627	-2.22884	1.22359
CDKL2	2.42684	1.44003	-4.00948	-10.9708	-1.69242	2.29484
SPAG5	2.4267	-0.549634	-0.565334	-1.34301	0.654903	1.17902
PDZD4	2.42613	0.666249	-2.3996	-5.9829	-0.274993	1.6711
ARSI	2.42566	0.215853	-0.690871	-1.68885	0.405945	0.858653
DHRS11	2.4249	0.815718	-3.04432	-8.20996	-0.782558	2.65233
ADAMTSL5	2.42454	-0.401461	-0.707372	-2.48372	1.12841	0.768066
PTTG2	2.42454	0.87974	-1.94924	-5.16112	-1.94242	2.47831
KLRAQ1	2.42394	0.792722	-2.78897	-7.0186	-0.951861	2.23727
KDR	2.42377	2.10481	-2.31482	-8.62453	-1.94383	1.07015
CDCA8	2.42338	0.55657	-0.572003	-1.31529	-1.65747	0.739196
ZSCAN12	2.42319	0.78006	-2.94066	-8.42904	-0.930673	2.77897
DOK3	2.4221	-0.247411	-0.652005	-1.61237	0.055777	1.27923
PPM1A	2.42191	-0.01738	-0.691242	-1.82953	0.189048	1.18027
WIPF3	2.42135	0.513702	-0.873135	-2.54471	-1.50936	0.968944
SLC5A11	2.42103	1.55955	-1.29689	-7.19334	-1.16399	0.853895
LINGO2	2.42073	1.41545	-3.53542	-10.8622	-1.68621	2.10385
GBP4	2.42043	0.827688	-3.49553	-9.10217	-0.765035	2.44235
FAM69B	2.41994	-0.247325	-0.807914	-1.85588	0.077045	1.21135
RASGRF1	2.41991	-0.173105	-0.363165	-1.52718	-1.33506	1.16133
ARL6IP4	2.41985	1.84927	-2.92118	-6.92741	-2.54887	2.14011
SLC25A5P1	2.41933	0.346258	-0.509838	-2.6813	-1.44421	1.40804
PAFAH1B2	2.41912	-0.11271	-0.864142	-2.14054	-1.33405	1.39678
IL17RA	2.41858	0.313745	-1.67708	-3.66198	-0.31274	1.9892
DENND4B	2.41815	-0.190559	-0.129843	-1.50708	-0.453188	0.970652
FAM197Y2P	2.41753	0.647987	0.029011	-1.09765	-1.74978	0.458389
RAPGEFL1	2.41725	1.25856	-2.40148	-10.5618	-1.65715	1.84039
TCERG1L	2.41723	1.15125	-2.0558	-4.41826	-2.63591	2.18525
ST8SIA3	2.41677	1.80613	-2.65792	-11.6818	-1.95718	1.34036
C6ORF228	2.41638	-0.475813	-0.571477	-1.90855	0.708647	1.24713
UQCRHL	2.41367	0.680559	-1.57701	-4.34466	-1.88867	1.79377
GZMA	2.41258	0.26232	-1.86478	-4.3509	-0.123859	1.62935
EGR1	2.41225	0.462311	-2.61368	-5.22365	-0.571562	2.7335
RP11-347C12.3	2.41184	1.60644	-3.51166	-9.8721	-1.82726	2.56548
TDRD7	2.41174	1.82206	-3.4227	-8.05996	-1.94027	1.75308
PHACTR2	2.41157	0.030501	-1.09281	-2.78841	-0.429364	2.04401
NEU3	2.41142	0.708358	-1.79412	-5.61722	-0.429313	1.86828
IFITM5	2.41113	0.343146	-1.66989	-5.71341	-0.020377	1.8039
POM121B	2.41108	0.038081	-1.21093	-3.84966	0.382828	1.44049
FOXD4L4	2.41081	0.36249	-0.832102	-3.06196	-0.720093	1.22876
TPTE2P6	2.41027	-0.298151	-0.261212	-1.35245	-0.144528	1.30556
CDCA3	2.40981	0.366922	-2.06081	-5.11233	-0.528258	2.28332
RUNX3	2.40912	-0.110827	-0.964561	-2.62883	-1.03281	1.41332
WDR38	2.4087	-0.24189	-0.638214	-2.22004	0.888323	1.19313
ATP12A	2.40795	0.022664	-0.645828	-2.34863	-1.56181	1.21343
IMPDH1	2.40682	-0.062539	-1.40449	-2.58766	0.574513	1.73826
FGFR1OP2	2.40579	1.58448	-3.95471	-13.632	-1.74215	1.76523
RGS6	2.40578	1.2873	-3.48802	-11.5537	-1.27301	2.26812
RPS6KC1	2.40556	1.36681	-3.82652	-11.9632	-1.54743	2.18253
AC114947.2	2.40555	1.54337	-2.83846	-10.4779	-2.1883	2.06569
SSBP3	2.40478	1.10703	-1.74672	-7.17486	-1.575	1.51985
NGRN	2.4039	1.24378	-2.70912	-9.79806	-2.00052	2.45615
C15orf42	2.40388	0.729465	-0.658579	-2.15631	-1.43259	0.993861
CYP21A2	2.40387	1.51473	-1.0669	-1.95745	-2.42602	0.387294
LCA5L	2.40377	0.408272	-0.537883	-2.44514	-1.2749	0.681226
VEGFC	2.4034	-0.150005	-0.815303	-2.513	-0.671514	1.60423
LINC00116	2.40318	1.8452	-2.45177	-4.60771	-2.95872	1.80625
OR14C36	2.40315	1.37556	-0.992328	-1.99921	-2.55904	1.50407
CTNNA1	2.4029	1.41836	-1.36336	-8.56304	-2.03522	1.49347
AC110760.2	2.40237	1.19908	-2.89589	-7.63724	-1.49158	2.37707
WNT2	2.40177	1.20013	-1.79438	-3.52168	-2.11985	1.58364
MBL1P	2.4017	0.093271	-0.640528	-1.36269	-1.6394	1.26663
SLC30A5	2.40055	1.30494	-2.05934	-3.92859	-3.03835	1.76269
AKT3	2.40027	1.24734	-3.27341	-11.3927	-2.01827	2.46161
NAT6	2.39981	2.22642	-1.76115	-3.04367	-2.56998	0.718826
RAB14	2.39894	0.868986	-2.56456	-7.81147	-0.758868	2.26787
PNLDC1	2.39824	1.42752	-3.49076	-10.1772	-1.26011	1.78543
PLEC1	2.39778	0.316807	-0.78517	-2.8104	0.456588	0.816502
PEG3AS	2.39756	1.34184	-2.80189	-8.76155	-1.9132	2.34553
HIF1AN	2.39726	-0.27959	-0.867426	-1.92822	1.26506	1.33055
TINAG	2.39699	1.34021	-2.32153	-4.05111	-1.71646	0.99192
PTTG1	2.39664	0.792092	-1.83882	-4.87584	-1.707	2.42982
SLC12A6	2.39648	1.40431	-3.26245	-11.2074	-1.46901	1.8592
ATP2B1	2.39639	1.77675	-2.61422	-11.2405	-2.12131	1.50844
SNX12	2.39611	0.387982	-0.888482	-1.91713	-1.04742	0.653139
ZBTB16	2.39606	1.23639	-2.10855	-9.7738	-1.15614	1.48721
MCART1	2.39553	0.910155	-2.28934	-7.1373	-1.04288	1.78753
NCDN	2.39549	1.34242	-2.13582	-7.68623	-1.63437	1.80571
SEMA3E	2.39494	1.35918	-2.30476	-6.85008	-2.25467	2.08462
TJP3	2.39489	-0.307589	-0.420355	-2.29723	1.0656	0.14182
ULK1	2.39485	0.494384	-0.868063	-3.23524	-0.634402	0.693732
ATAD1	2.39444	-0.055155	-0.504726	-1.43057	-2.01796	1.29665
RP4-805N21.1	2.39412	-0.42995	-0.255773	-0.972215	-0.30514	0.979134
FES	2.39381	1.11445	-3.01912	-10.9624	-0.800769	2.13472
CCDC64	2.39362	-0.558151	-0.206446	-1.32861	1.42465	0.792091
IQGAP3	2.39349	0.908666	-2.29034	-9.54498	-0.477834	1.57743
ARL1	2.39235	1.19016	-3.5733	-11.3839	-1.99949	2.27399
KEL	2.39221	0.424599	-0.151068	-1.78151	-1.46937	0.767807
DSCAM	2.39198	1.05823	-3.35455	-8.92689	-0.996668	2.09122
RAB2A	2.39139	1.64879	-2.97488	-8.74213	-3.02407	2.17375
CCDC96	2.39097	1.06488	-2.0935	-6.42698	-2.03685	2.57426
LRRC4	2.39094	0.009125	-0.474889	-1.86944	-1.21845	1.33613
LOC100286952	2.39075	1.03289	-0.814474	-0.721507	-2.19541	1.22574
CLDN19	2.39043	0.51053	-0.848933	-1.6841	-1.50971	1.38711
FAM178B	2.39036	0.582948	-0.663446	-3.44488	0.0486	1.2751
OR2M3	2.39035	0.522147	-0.689046	-4.27869	-0.419451	1.11025
A2M	2.39001	0.450903	-2.60627	-7.50724	-0.504511	2.4994
KLHDC1	2.38951	-0.382111	-0.262304	-1.33182	-0.265011	1.298
NUDT15	2.3895	1.05708	-2.9114	-8.87625	-1.79633	2.78828
RECQL	2.38884	-0.025485	-0.911795	-2.63299	-1.85358	1.38276
PIK3R1	2.38879	1.63813	-3.35799	-11.6144	-2.08024	1.82742
CCPG1	2.38835	-0.338296	-0.295674	-1.75858	-0.219229	1.21333
UBR5	2.38829	-0.334727	-0.773313	-2.2514	-1.07731	1.53856
COBLL1	2.38796	1.23805	-3.47031	-10.3115	-1.68188	2.22789
GTPBP10	2.38792	0.503031	-0.874409	-1.89383	-1.83843	1.19338
OPRD1	2.38785	0.682995	-1.45703	-5.20115	-0.427219	1.58504
PCGF5	2.38747	0.587993	-3.18987	-8.97832	-0.409183	2.24918
RNPS1	2.38742	0.0964	-0.902573	-4.34349	0.159771	0.761543
SLC17A6	2.38692	1.66376	-2.9015	-11.6944	-1.69212	1.78486
SAP30L	2.38624	1.26053	-2.60435	-6.91027	-1.1218	1.56949
HEG1	2.38547	0.817341	-2.31065	-6.456	-0.684794	2.1189
GFRA1	2.38524	1.16056	-2.323	-4.80086	-2.28473	2.14609
CDS1	2.38497	-0.405895	-0.24045	-1.34549	0.017973	1.20543
KIF5A	2.38397	1.22901	-2.67304	-8.61163	-1.83769	2.23667
LYSMD4	2.38378	-0.064211	-0.698366	-1.7436	-0.964548	1.59574
TOMM40	2.38361	1.58953	-1.32359	-3.29391	-2.00246	1.62647
2017-03-02	2.38323	1.82687	-2.97559	-13.253	-1.61778	2.0941
BHLHE23	2.3831	1.25194	-2.74063	-11.2268	-2.12814	2.41569
CRYGD	2.3827	1.27214	-3.50618	-9.76353	-0.87654	1.86325
S1PR4	2.38224	0.207189	-1.62769	-4.70743	0.311673	1.80231
JOSD1	2.38112	1.73387	-2.35098	-9.65255	-1.83827	1.2807
N4BP2L2	2.38088	-0.062817	-0.687426	-2.17408	-1.91571	1.34776
BZW1	2.38049	1.48155	-3.27437	-10.5485	-2.34266	2.46926
CXCL12	2.38042	0.65479	-3.07917	-9.67307	-0.745714	2.61492
FOS	2.38009	-0.333426	-0.943685	-2.29762	0.310899	1.31486
AC136632.1	2.37976	-0.38385	-0.373917	-1.10636	-0.586729	1.08542
ZNF697	2.37945	1.94688	-2.68972	-7.86286	-1.89965	1.56096
ENTPD3	2.37942	1.05606	-1.19975	-5.24713	-1.57427	1.90045
FAM115C	2.37941	-0.07965	-0.626892	-1.67025	-1.01339	1.54143
RORB	2.37877	1.52366	-2.9777	-10.4019	-1.90033	1.98366
LGI3	2.37861	1.7371	-2.13056	-10.1334	-1.66408	1.59694
C20ORF141	2.3785	0.701357	-1.94722	-5.99199	-0.706669	1.2047
TARSL2	2.37843	-0.198522	-0.000772	-2.18797	0.988759	0.171
SLC24A2	2.37692	1.32101	-3.30012	-8.31072	-1.77975	2.50413
OR51A7	2.37682	1.27637	-0.955058	-1.23078	-2.35728	1.23345
TCF25	2.37612	0.691073	-0.880678	-2.72904	-1.18689	1.27176
ZFPM1	2.37602	0.474219	-1.52435	-6.55464	-1.29073	1.61947
TRIM69	2.3753	1.2926	-2.08856	-8.55738	-1.33411	2.694
CMYA5	2.3752	-0.241973	-0.488383	-1.68718	-0.744777	1.51019
SNX19	2.37512	1.22778	-1.6577	-4.44365	-1.59434	1.25817
LMO7	2.37502	1.16434	-3.79463	-8.58731	-1.16879	2.28512
CCL3L1	2.37498	0.756261	-1.80144	-7.56711	-1.2436	2.54427
OAS2	2.37486	0.404902	-0.985408	-4.18423	-0.883255	1.9069
SMARCA2	2.37406	0.993436	-3.07764	-11.4432	-1.71587	2.38862
TOP1P1	2.37402	0.163645	-0.627839	-2.77568	-1.81168	0.650016
SACS	2.37386	1.12902	-2.94963	-11.1782	-1.1788	2.00329
PPP1R28	2.37382	1.04537	-2.39064	-8.72128	-1.21142	2.16795
PTGIS	2.37263	0.76466	-1.87972	-4.11311	-1.9065	2.33759
PREP	2.37237	1.3618	-3.73533	-10.0902	-1.33224	2.21339
KLHDC7B	2.37233	0.049794	-0.844556	-2.45465	0.077334	1.49714
CD34	2.37186	0.67846	-1.8669	-8.76821	-0.80848	2.02065
KRTAP5-9	2.37086	-0.3631	-0.417989	-1.72979	0.761899	1.23066
TNIP1	2.37078	-0.12389	-0.62565	-1.58609	-1.4035	1.31257
UBXN10	2.37066	1.61567	-3.32184	-7.70154	-1.45812	2.5337
PRB1	2.37021	1.19625	-3.59128	-9.98347	-1.67117	2.44501
FAM83D	2.36978	1.0146	-1.59014	-3.97278	-1.69974	2.16116
HOXA3	2.36964	1.23423	-1.15474	-4.6951	-2.21969	1.36503
PLEKHM3	2.36929	1.71518	-3.2316	-12.3846	-2.00571	1.87465
RAB6A	2.36908	1.37408	-3.93695	-13.639	-1.75748	1.97627
SAA2	2.36835	0.155081	-1.0364	-2.56784	-1.17736	1.57783
DDX51	2.36786	1.20566	-0.834398	-1.56266	-0.874509	0.472206
MUSTN1	2.36558	0.08092	-1.45906	-4.56545	-0.499784	1.79616
C15orf39	2.36474	0.605973	-2.44771	-6.92322	-0.937846	2.58949
BMS1	2.36459	-0.081531	-0.393295	-1.17839	-1.80839	1.08363
KITLG	2.36424	1.15519	-3.96042	-11.3563	-0.866005	2.34983
ORAOV1	2.36325	-0.061835	-0.139222	-1.11275	-1.4443	1.0136
CCDC92	2.36319	1.45492	-3.74519	-12.0938	-1.82812	2.22779
RAB30	2.36272	1.18482	-2.1352	-6.24684	-2.38239	2.36789
TCOF1	2.36243	0.279645	-0.298993	-1.73135	-1.30847	0.883386
HCRTR1	2.36239	0.200946	-0.953456	-2.41062	-1.22025	1.88536
NPAS4	2.36226	-0.002498	-0.670172	-1.55268	-1.59719	1.29312
LOC729852	2.36212	0.575413	-1.22661	-3.89715	-1.75316	2.15726
MXRA5	2.36203	0.356283	-0.814941	-2.56091	-0.863247	1.07616
LOC100128139	2.36182	1.7835	-1.48705	-6.7061	-2.50611	1.51352
PADI4	2.3618	0.43008	-0.795336	-3.12668	-1.71023	1.2155
CDK7	2.36179	1.45916	-2.17311	-6.09939	-2.57933	1.98341
ANAPC4	2.36157	-0.224966	-0.062919	-1.37617	-1.05834	1.24541
RERG	2.36115	0.881458	-1.48929	-4.67216	-1.82805	2.36908
CTSC	2.36086	0.844503	-2.3742	-7.99816	-1.18034	2.46923
TMEM63B	2.36073	1.64931	-3.12031	-11.1026	-2.14866	1.82243
CSMD2	2.36069	0.464747	-0.697075	-2.05332	-1.52209	1.32359
SLAMF7	2.35988	0.56969	-1.19936	-4.26176	-0.460852	1.62705
MAP1B	2.359	1.15904	-4.10709	-11.6846	-0.862231	1.89096
RNF180	2.35877	0.558114	-0.774466	-2.17346	-2.11764	1.39045
GPR108	2.3586	-0.423321	-0.159641	-1.21883	0.343291	1.05859
RUFY3	2.35847	0.301868	-1.62243	-5.10559	0.163584	1.56634
STAT4	2.3568	1.39711	-4.14299	-13.0097	-1.44448	2.14304
TBR1	2.35626	1.54066	-2.80938	-8.09363	-2.11465	1.89132
DDHD2	2.35614	-0.220741	-0.232006	-1.17724	-1.3963	1.15644
SFRS12	2.3545	-0.408171	-0.638865	-1.63831	-1.06098	1.27458
STAT1	2.35449	0.945359	-2.55548	-9.02333	-1.2418	2.30751
C6orf57	2.35384	1.71188	-1.89508	-3.54038	-2.98049	1.87597
MRPL42P5	2.35373	1.35723	-3.17242	-9.56571	-1.70321	1.93865
EIF2AK1	2.35312	1.40386	-1.38356	-6.13715	-1.78146	1.45801
ZBTB3	2.35269	1.34532	0.044793	-0.738249	-2.33285	-0.256732
H2AFX	2.35189	0.245984	-0.107281	-3.91952	-0.288762	0.664859
FIGN	2.35114	1.73148	-4.11954	-11.0135	-1.93165	1.7882
PPP4R2	2.35098	1.88676	-1.95628	-5.98218	-2.48157	1.67519
STX16	2.35053	0.011136	0.021112	-1.53666	0.209344	-0.051686
FASTKD3	2.35051	0.636724	-0.761984	-0.486931	-2.21384	0.807846
KGFLP2	2.35033	0.538742	-1.96541	-5.51138	-0.688748	2.44043
OCIAD1	2.34986	1.34167	-2.81752	-9.54088	-2.62292	2.37979
MAP3K10	2.34961	1.73838	-3.13504	-9.34932	-2.43972	2.10224
SNTG1	2.34954	0.901582	-2.56598	-7.98244	-1.42405	2.74196
EMILIN2	2.34909	0.473078	-0.840906	-3.1744	-2.43242	1.91383
AC005512.1	2.34883	0.830097	-2.22715	-6.98007	-1.48526	2.3776
HLA-DOB	2.3485	0.049975	-0.566211	-1.97567	-0.109904	1.09147
FBF1	2.34805	0.441308	0.230691	-0.720746	-1.0216	0.103772
NAGS	2.34789	0.821857	-1.7769	-6.00554	-0.492278	1.78199
TMEM67	2.34779	-0.43477	-0.551608	-1.84367	0.181934	1.27951
NUDT9P1	2.34759	1.12277	-2.298	-5.28771	-0.839304	0.66607
C8orf37	2.34724	0.155114	-0.530002	-1.12578	-1.91527	1.21117
FUZ	2.34685	1.60453	-1.21652	-1.83951	-1.01501	0.413523
EHHADH	2.34643	1.95961	-1.91232	-8.68303	-1.66522	1.58871
TTC14	2.34634	0.06165	-0.580424	-2.08809	-2.19078	1.6031
C2orf7	2.34471	0.296513	-0.68588	-2.65969	-1.8219	1.37852
ZBTB11	2.34439	-0.259138	-0.531124	-1.14396	0.454171	1.1655
ZNF542	2.34436	-0.219013	-0.887671	-2.45933	0.255156	1.12061
LIMS3-LOC440895	2.34341	0.348487	-0.858834	-1.47633	-2.00328	0.786284
TMEM154	2.34334	1.17181	-0.576177	-0.746787	-2.3546	0.445572
MSANTD3	2.34305	1.78231	-3.27629	-9.39632	-2.52939	2.33495
TMEM201	2.34262	0.371353	-0.874596	-1.47025	-1.57101	1.01892
CLMN	2.34233	0.78419	-0.995416	-3.84846	-0.345385	1.63095
OR2T6	2.3421	-0.305188	-0.948397	-2.93605	0.273223	1.18681
LOC283177	2.34189	0.928387	-3.29374	-8.73402	-1.09309	2.7243
GRIN1	2.34146	1.55709	-3.88729	-12.181	-1.26607	1.9382
GNL3	2.34135	1.00727	-2.82373	-7.84946	-1.36535	2.66327
DNAJC6	2.34093	2.29173	-3.43305	-11.1633	-2.22498	1.62417
LAGE3	2.34051	1.50735	-3.18685	-8.04102	-1.58412	2.34865
RAB17	2.34013	0.680018	-0.514184	-1.026	-1.70388	0.763687
KIAA0753	2.33982	1.11319	-3.13925	-9.44132	-1.73753	2.57605
CDC42BPA	2.33967	-0.316412	-0.392461	-1.82417	-0.088329	1.45792
KRTAP5-8	2.33963	0.353116	-1.52649	-5.72715	-0.152334	1.61849
UBE2R2	2.33936	1.36653	-2.31947	-6.01217	-2.48554	1.38002
LDHB	2.33882	1.11885	-1.24608	-5.98511	-2.34037	1.94168
LOC731275	2.33879	-0.297976	-0.458408	-2.49736	-0.256464	1.55325
DUX4L15	2.33824	-0.220034	-0.847543	-1.10616	-0.257642	1.18108
EHF	2.33788	1.29645	-1.72491	-4.20686	-2.17972	1.45877
OVGP1	2.33767	-0.214352	-0.758282	-1.93241	-1.14573	1.34407
GNPTG	2.33664	1.05946	-0.942047	-6.09199	-2.5592	1.99302
LHX9	2.33636	-0.323108	-0.729797	-2.46821	0.100505	1.1611
RNF44	2.33554	0.931249	-2.01951	-4.28345	-0.943923	1.16676
FBXO36	2.33529	0.69323	-2.35879	-5.23641	-0.529808	2.54009
AC024940.3	2.33525	0.065039	-0.512557	-1.84404	-1.19553	1.08662
ILDR2	2.33523	1.25972	-2.07432	-6.77586	-1.9983	2.16704
TBC1D27	2.33493	1.48983	-1.53608	-6.50882	-2.80799	1.81256
C12orf24	2.33414	-0.431109	-0.33581	-1.33346	-0.468205	1.21946
KRBA1	2.33413	-0.126329	-0.123709	-1.09533	-0.931207	0.874117
AP000843.1	2.33412	0.694145	-0.489417	-3.28358	-0.199091	-0.026661
C5orf47	2.33364	1.87982	-0.992511	-2.93961	-2.99234	1.07454
SVIP	2.33265	1.6981	-1.68112	-9.51451	-1.47245	1.52421
LOC100132955	2.3314	1.87037	-1.35641	-2.21295	-2.75693	1.49734
SPEF2	2.33074	0.602573	-2.40685	-6.24755	-1.01222	2.52191
EYA4	2.33033	0.750803	-1.13036	-3.15347	-1.39464	1.74623
[truncated: 18,738 more rows]
