# Supplementary material for: Brain Regions Showing White Matter Loss in Huntington’s Disease Are Enriched for Synaptic and Metabolic Genes
Source: Biol Psychiatry. 2018 Mar 1;83(5):456–65. doi: 10.1016/j.biopsych.2017.10.019 (PMC5803509; doi:10.1016/j.biopsych.2017.10.019)
Supplement: Supplemental Files 1–9 [file mmc2.zip › File_2_supp_GO_summary.xlsx]

## Sheet: CS_cross
GO Term	Description	P-value	FDR q-value	Enrichment	B	n	b
GO:0050773	regulation of dendrite development	8.05e-07	0.00303	2.18	124	3150	48		Legend
GO:0050804	modulation of chemical synaptic transmission	1.06e-06	0.00319	1.4	297	6419	151		FDR	False discovery rate
GO:0031344	regulation of cell projection organization	1.88e-06	0.00406	1.29	549	6375	255		B	number of genes associated with a specific GO term
GO:0044057	regulation of system process	3.31e-06	0.00498	1.33	481	5795	209		n	number of genes in target set list
GO:0030030	cell projection organization	4.31e-06	0.00541	1.24	699	6498	319		b	number of genes in the intersection
GO:0090257	regulation of muscle system process	4.28e-06	0.00587	1.51	194	5795	96		E	Enrichment = (b/n) / (B/total number of genes)
GO:0007030	Golgi organization	7.12e-06	0.00766	2.86	93	1798	27
GO:0030031	cell projection assembly	6.92e-06	0.00802	1.38	276	6495	140
GO:0002175	protein localization to paranode region of axon	1.34e-05	0.0126	553.94	4	16	2
GO:0060271	cilium assembly	1.45e-05	0.0129	1.45	189	6465	100
GO:0022604	regulation of cell morphogenesis	2.1e-05	0.0138	1.4	422	4421	147
GO:0010882	regulation of cardiac muscle contraction by calcium ion signaling	1.78e-05	0.0141	4.57	21	2215	12
GO:0098662	inorganic cation transmembrane transport	2.1e-05	0.0144	1.26	532	6494	246
GO:1902580	single-organism cellular localization	2.01e-05	0.0151	1.24	735	6023	309
GO:1902589	single-organism organelle organization	2.98e-05	0.0155	1.19	926	6504	406
GO:0032886	regulation of microtubule-based process	3.2e-05	0.0155	2.01	161	2245	41
GO:0072522	purine-containing compound biosynthetic process	3.08e-05	0.0155	1.52	132	6343	72
GO:0034329	cell junction assembly	3.41e-05	0.0156	1.66	128	4830	58
GO:0042391	regulation of membrane potential	3.39e-05	0.016	1.81	393	1495	60
GO:0022603	regulation of anatomical structure morphogenesis	4.66e-05	0.0195	1.25	934	4421	292
GO:0040011	locomotion	5.49e-05	0.0212	1.24	937	4716	309
GO:0034199	activation of protein kinase A activity	6.46e-05	0.0232	2.59	17	6043	15
GO:0044087	regulation of cellular component biogenesis	8.73e-05	0.0274	1.23	804	5464	304
GO:0051960	regulation of nervous system development	8.94e-05	0.0275	1.28	757	4371	238
GO:0007610	behavior	9.4e-05	0.0278	1.26	527	5940	223
GO:0006814	sodium ion transport	8.73e-05	0.028	2.17	159	1644	32
GO:0007612	learning	8.62e-05	0.0282	1.82	136	3231	45
GO:0030913	paranodal junction assembly	8.54e-05	0.0286	316.54	7	16	2
GO:0031503	protein complex localization	8.28e-05	0.029	1.83	75	5428	42
GO:0099612	protein localization to axon	8.54e-05	0.0292	316.54	7	16	2
GO:0030431	sleep	0.000116	0.0325	2.76	11	6425	11
GO:0099525	presynaptic dense core vesicle exocytosis	0.000126	0.0339	33.4	4	398	3
GO:0044782	cilium organization	0.000153	0.0378	1.38	200	6465	101
GO:0051965	positive regulation of synapse assembly	0.000174	0.041	1.96	66	4652	34
GO:0043269	regulation of ion transport	0.000219	0.0484	1.23	607	5895	249
GO:0044802	single-organism membrane organization	0.000335	0.0673	1.22	574	6520	257
GO:0061024	membrane organization	0.000351	0.0679	1.18	820	6525	356
GO:0060052	neurofilament cytoskeleton organization	0.000349	0.0692	170.44	8	26	2
GO:0061512	protein localization to cilium	0.000378	0.0713	2.08	31	6036	22
GO:1990504	dense core granule exocytosis	0.000401	0.072	26.72	5	398	3
GO:1904322	cellular response to forskolin	0.000413	0.0723	2.93	9	6043	9
GO:0044089	positive regulation of cellular component biogenesis	0.000423	0.0724	1.27	453	5464	178
GO:0051493	regulation of cytoskeleton organization	0.000428	0.0724	1.52	423	2262	82
GO:1904321	response to forskolin	0.000413	0.0732	2.93	9	6043	9
GO:0030866	cortical actin cytoskeleton organization	0.000456	0.0746	9.17	28	414	6
GO:0007010	cytoskeleton organization	0.000448	0.0749	1.21	709	5623	273
GO:2000300	regulation of synaptic vesicle exocytosis	0.000452	0.0749	2.18	23	6370	18
GO:0070507	regulation of microtubule cytoskeleton organization	0.000485	0.0778	1.9	136	2327	34
GO:0050890	cognition	0.000511	0.081	1.33	261	5903	116
GO:0046883	regulation of hormone secretion	0.000548	0.0833	1.46	246	3937	80
GO:0048646	anatomical structure formation involved in morphogenesis	0.000587	0.0867	1.26	662	4392	207
GO:0060341	regulation of cellular localization	0.000606	0.0878	1.24	856	3959	238
GO:0060627	regulation of vesicle-mediated transport	0.000635	0.0911	1.61	442	1598	64
GO:0001667	ameboidal-type cell migration	0.000665	0.0918	1.46	132	5988	65
GO:0003013	circulatory system process	0.000678	0.092	1.35	202	6515	100
GO:0090066	regulation of anatomical structure size	0.00073	0.0965	1.26	356	6534	165
GO:0006820	anion transport	0.000827	0.0997	1.58	527	1450	68
GO:0010817	regulation of hormone levels	0.000822	0.0998	1.32	469	4035	141
GO:0019932	second-messenger-mediated signaling	0.000774	0.1	1.84	157	2215	36
GO:0060284	regulation of cell development	0.000807	0.101	1.23	783	4421	241
GO:0051129	negative regulation of cellular component organization	0.000786	0.101	2.45	595	268	22
GO:0034330	cell junction organization	0.000822	0.101	1.36	185	6498	92
GO:0008361	regulation of cell size	0.000818	0.101	2.82	58	1843	17
GO:0008038	neuron recognition	0.000789	0.101	2.04	33	5796	22
GO:0050687	negative regulation of defense response to virus	0.000796	0.101	35.55	22	68	3
GO:0034762	regulation of transmembrane transport	0.000858	0.102	1.25	441	5887	183
GO:0015711	organic anion transport	0.000875	0.102	1.66	406	1450	55
GO:0050808	synapse organization	0.000898	0.102	1.5	140	4983	59
GO:1903078	positive regulation of protein localization to plasma membrane	0.000852	0.102	3.17	44	1777	14
GO:0051533	positive regulation of NFAT protein import into nucleus	0.000927	0.104	5.23	5	3391	5
GO:0071307	cellular response to vitamin K	0.000993	0.111	42.41	2	418	2

## Sheet: IH_cross
GO Term	Description	P-value	FDR q-value	Enrichment	B	n	b
GO:0050804	modulation of chemical synaptic transmission	1.4e-14	3.51e-11	1.74	297	5246	153
GO:0031344	regulation of cell projection organization	1.99e-13	2.73e-10	1.64	549	3924	199		Legend
GO:0043623	cellular protein complex assembly	7.2e-13	8.34e-10	1.65	371	4892	169		FDR	False discovery rate
GO:0061024	membrane organization	1.51e-11	1.19e-08	1.45	820	4221	283		B	number of genes associated with a specific GO term
GO:0030030	cell projection organization	6.38e-11	3.85e-08	1.47	699	4281	248		n	number of genes in target set list
GO:0010975	regulation of neuron projection development	2.61e-10	1.4e-07	1.65	403	3924	147		b	number of genes in the intersection
GO:1902589	single-organism organelle organization	2.34e-09	1.04e-06	1.34	926	4759	334		E	Enrichment = (b/n) / (B/total number of genes)
GO:0060341	regulation of cellular localization	4.98e-09	2.03e-06	1.29	856	6020	376
GO:1902582	single-organism intracellular transport	6.3e-09	2.37e-06	1.39	477	6021	226
GO:1902580	single-organism cellular localization	1.08e-08	3.88e-06	1.32	735	5722	314
GO:1901566	organonitrogen compound biosynthetic process	1.38e-08	4.41e-06	1.33	844	4961	315
GO:0043624	cellular protein complex disassembly	2.08e-08	6.25e-06	1.7	127	6492	79
GO:0051960	regulation of nervous system development	2.3e-08	6.54e-06	1.41	757	3954	238
GO:0007264	small GTPase mediated signal transduction	2.26e-08	6.66e-06	1.49	271	6278	143
GO:0044087	regulation of cellular component biogenesis	2.47e-08	6.89e-06	1.27	804	6544	377
GO:0045055	regulated exocytosis	3.21e-08	8.63e-06	1.43	651	4051	213
GO:0033238	regulation of cellular amine metabolic process	3.52e-08	9.31e-06	2.1	76	5448	49
GO:0007005	mitochondrion organization	3.98e-08	1.03e-05	1.48	288	6012	145
GO:0070125	mitochondrial translational elongation	4.45e-08	1.14e-05	1.87	86	6492	59
GO:0090066	regulation of anatomical structure size	5.11e-08	1.26e-05	1.43	356	6015	173
GO:0051648	vesicle localization	5.01e-08	1.26e-05	2.39	128	2549	44
GO:0050890	cognition	5.24e-08	1.27e-05	1.59	261	4953	116
GO:1901215	negative regulation of neuron death	5.68e-08	1.36e-05	3.36	184	832	29
GO:0044708	single-organism behavior	6.4e-08	1.51e-05	1.42	386	5804	180
GO:0022603	regulation of anatomical structure morphogenesis	6.76e-08	1.57e-05	1.25	934	6423	422
GO:0019637	organophosphate metabolic process	6.97e-08	1.59e-05	1.27	866	6102	378
GO:0007017	microtubule-based process	8.06e-08	1.81e-05	1.43	523	4537	192
GO:1901565	organonitrogen compound catabolic process	1.52e-07	3.33e-05	1.33	720	5020	272
GO:0022904	respiratory electron transport chain	1.9e-07	3.98e-05	1.81	92	6497	61
GO:0044089	positive regulation of cellular component biogenesis	2.28e-07	4.65e-05	1.34	453	6544	224
GO:0021762	substantia nigra development	2.49e-07	5e-05	3.89	39	2335	20
GO:0032990	cell part morphogenesis	2.72e-07	5.25e-05	1.88	225	2927	70
GO:0007018	microtubule-based movement	2.71e-07	5.29e-05	1.54	234	5556	113
GO:0042552	myelination	2.88e-07	5.5e-05	2.35	68	4212	38
GO:0070585	protein localization to mitochondrion	4.7e-07	8.32e-05	2.07	63	5708	42
GO:0099536	synaptic signaling	5.1e-07	8.82e-05	1.83	292	2526	76
GO:0016241	regulation of macroautophagy	6.03e-07	9.77e-05	1.78	159	4323	69
GO:0007272	ensheathment of neurons	5.97e-07	9.77e-05	2.28	72	4212	39
GO:0043269	regulation of ion transport	6.47e-07	0.000103	1.31	607	5731	258
GO:0044283	small molecule biosynthetic process	6.76e-07	0.000106	1.43	421	4857	165
GO:0007610	behavior	7.14e-07	0.00011	1.33	527	5804	230
GO:0007193	adenylate cyclase-inhibiting G-protein coupled receptor signaling pathway	7.46e-07	0.000113	3.93	72	1314	21
GO:0038093	Fc receptor signaling pathway	7.56e-07	0.000114	1.52	179	6516	100
GO:0044802	single-organism membrane organization	7.86e-07	0.000117	1.58	574	2470	126
GO:0001505	regulation of neurotransmitter levels	9.34e-07	0.000135	1.61	137	6278	78
GO:0051640	organelle localization	1.06e-06	0.00015	1.48	458	3782	145
GO:1901617	organic hydroxy compound biosynthetic process	1.1e-06	0.000155	1.61	149	5903	80
GO:0010821	regulation of mitochondrion organization	1.15e-06	0.00016	1.66	220	4117	85
GO:0051051	negative regulation of transport	1.34e-06	0.000182	1.39	458	5040	181
GO:0008038	neuron recognition	1.37e-06	0.000184	2.52	33	5338	25
GO:0031329	regulation of cellular catabolic process	1.44e-06	0.000191	1.42	641	3500	180
GO:0019882	antigen processing and presentation	1.85e-06	0.000241	1.52	205	5734	101
GO:0032956	regulation of actin cytoskeleton organization	1.93e-06	0.000248	1.43	280	5971	135
GO:0048013	ephrin receptor signaling pathway	2.35e-06	0.000295	2.2	82	3927	40
GO:0032386	regulation of intracellular transport	2.4e-06	0.000298	1.31	536	6001	237
GO:0051050	positive regulation of transport	2.53e-06	0.000307	1.24	926	5676	368
GO:0060284	regulation of cell development	2.67e-06	0.000321	1.34	783	3924	233
GO:0055086	nucleobase-containing small molecule metabolic process	2.7e-06	0.000323	1.32	473	6060	214
GO:0009117	nucleotide metabolic process	2.9e-06	0.000342	1.34	418	6060	192
GO:0051347	positive regulation of transferase activity	3.21e-06	0.000375	1.27	655	6118	287
GO:0048857	neural nucleus development	4e-06	0.000456	3.12	56	2335	23
GO:0072655	establishment of protein localization to mitochondrion	3.99e-06	0.000459	2.03	58	5708	38
GO:0002274	myeloid leukocyte activation	4.11e-06	0.000466	1.4	548	4051	175
GO:0030705	cytoskeleton-dependent intracellular transport	4.54e-06	0.000503	1.55	142	6439	80
GO:1902903	regulation of supramolecular fiber organization	4.94e-06	0.000543	1.42	279	5971	133
GO:0035303	regulation of dephosphorylation	5e-06	0.000546	2.64	133	1466	29
GO:0008610	lipid biosynthetic process	5.44e-06	0.000585	1.35	540	4815	198
GO:0051129	negative regulation of cellular component organization	5.95e-06	0.000627	1.28	595	6065	260
GO:0048002	antigen processing and presentation of peptide antigen	6.16e-06	0.000645	1.55	176	5587	86
GO:0006839	mitochondrial transport	6.28e-06	0.000652	2.26	141	2061	37
GO:0006520	cellular amino acid metabolic process	1.06e-05	0.000963	1.37	305	6281	148
GO:0099003	vesicle-mediated transport in synapse	1.22e-05	0.00108	1.95	88	4656	45
GO:0009894	regulation of catabolic process	1.25e-05	0.0011	1.38	787	3035	186
GO:0032535	regulation of cellular component size	1.45e-05	0.00123	1.41	230	6518	119
GO:0007187	G-protein coupled receptor signaling pathway, coupled to cyclic nucleotide second messenger	1.61e-05	0.00135	2.78	173	922	25
GO:0010565	regulation of cellular ketone metabolic process	1.67e-05	0.00138	1.7	157	4195	63
GO:0043087	regulation of GTPase activity	1.75e-05	0.00143	1.28	669	5141	249
GO:0006414	translational elongation	1.82e-05	0.00148	1.62	113	6492	67
GO:0051493	regulation of cytoskeleton organization	2e-05	0.00153	1.29	423	6544	202
GO:0060627	regulation of vesicle-mediated transport	2.02e-05	0.00154	1.31	442	6006	196
GO:0043278	response to morphine	1.98e-05	0.00155	2.6	31	4622	21
GO:0008277	regulation of G-protein coupled receptor protein signaling pathway	2.1e-05	0.00158	1.67	120	5652	64
GO:0055114	oxidation-reduction process	2.14e-05	0.0016	1.24	869	5297	322
GO:0070271	protein complex biogenesis	2.22e-05	0.00166	2.25	81	3312	34
GO:0032409	regulation of transporter activity	2.33e-05	0.00171	1.44	227	5731	106
GO:0035567	non-canonical Wnt signaling pathway	2.69e-05	0.00188	13.11	133	61	6
GO:0033108	mitochondrial respiratory chain complex assembly	2.68e-05	0.00188	2.2	85	3312	35
GO:0006914	autophagy	2.68e-05	0.00189	1.43	207	6232	104
GO:0097164	ammonium ion metabolic process	2.67e-05	0.00189	1.56	178	4900	77
GO:0045540	regulation of cholesterol biosynthetic process	2.77e-05	0.00192	3.29	42	2309	18
GO:0016050	vesicle organization	2.84e-05	0.00196	1.42	302	5044	122
GO:0050808	synapse organization	2.93e-05	0.00202	1.7	140	4325	58
GO:0009206	purine ribonucleoside triphosphate biosynthetic process	3.1e-05	0.00207	2.04	49	5686	32
GO:0097435	supramolecular fiber organization	3.16e-05	0.0021	1.42	332	4746	126
GO:0046394	carboxylic acid biosynthetic process	3.2e-05	0.00211	1.46	261	4937	106
GO:0071248	cellular response to metal ion	3.23e-05	0.00212	1.71	144	4102	57
GO:0034762	regulation of transmembrane transport	3.44e-05	0.00223	1.31	441	5731	187
GO:0023014	signal transduction by protein phosphorylation	3.61e-05	0.00232	1.31	367	6461	175
GO:0030029	actin filament-based process	3.69e-05	0.00237	1.42	324	4746	123
GO:0007413	axonal fasciculation	3.73e-05	0.00237	3.5	22	3221	14
GO:0007010	cytoskeleton organization	3.84e-05	0.00242	1.33	709	3781	201
GO:0035304	regulation of protein dephosphorylation	3.96e-05	0.00248	1.89	60	5940	38
GO:0072522	purine-containing compound biosynthetic process	4.01e-05	0.00251	1.55	132	5882	68
GO:0032880	regulation of protein localization	4.19e-05	0.00259	1.2	973	6001	395
GO:0000278	mitotic cell cycle	4.63e-05	0.00286	2.25	101	2654	34
GO:1901615	organic hydroxy compound metabolic process	4.76e-05	0.00292	1.31	400	5903	175
GO:0099132	ATP hydrolysis coupled cation transmembrane transport	4.91e-05	0.003	1.91	56	5976	36
GO:0007006	mitochondrial membrane organization	5.01e-05	0.00304	1.66	112	5708	60
GO:0006082	organic acid metabolic process	5.29e-05	0.00317	1.22	954	5203	342
GO:0035659	Wnt signaling pathway involved in wound healing, spreading of epidermal cells	5.64e-05	0.00333	17726	1	1	1
GO:1904891	positive regulation of excitatory synapse assembly	5.64e-05	0.00335	17726	1	1	1
GO:0000165	MAPK cascade	5.98e-05	0.00349	1.33	325	6280	153
GO:0016559	peroxisome fission	6.07e-05	0.00353	9.42	9	1255	6
GO:0050807	regulation of synapse organization	6.78e-05	0.00387	1.7	127	4264	52
GO:0072521	purine-containing compound metabolic process	6.74e-05	0.00388	1.33	327	6102	150
GO:0002252	immune effector process	7.36e-05	0.00414	1.19	868	6528	381
GO:0044743	protein transmembrane import into intracellular organelle	7.52e-05	0.0042	2.16	36	5708	25
GO:1902224	ketone body metabolic process	8.84e-05	0.00479	5.76	12	2053	8
GO:0006818	hydrogen transport	8.93e-05	0.00482	1.61	137	4728	59
GO:0032981	mitochondrial respiratory chain complex I assembly	9.26e-05	0.00495	1.81	58	6422	38
GO:0097031	mitochondrial respiratory chain complex I biogenesis	9.26e-05	0.00497	1.81	58	6422	38
GO:0010257	NADH dehydrogenase complex assembly	9.26e-05	0.00498	1.81	58	6422	38
GO:1901137	carbohydrate derivative biosynthetic process	9.86e-05	0.00521	1.29	379	6411	177
GO:0071806	protein transmembrane transport	9.84e-05	0.00522	1.92	55	5708	34
GO:0051952	regulation of amine transport	0.0001	0.00528	1.93	75	4656	38
GO:0050771	negative regulation of axonogenesis	0.000101	0.0053	2.52	50	3241	23
GO:0048193	Golgi vesicle transport	0.000109	0.0056	1.38	302	5233	123
GO:0015992	proton transport	0.000111	0.00566	1.54	135	5543	65
GO:0001764	neuron migration	0.000114	0.0058	1.73	107	4986	52
GO:0022406	membrane docking	0.000125	0.00627	1.65	158	3871	57
GO:0007169	transmembrane receptor protein tyrosine kinase signaling pathway	0.000128	0.00635	1.27	485	5971	207
GO:0030163	protein catabolic process	0.000128	0.00636	1.31	386	5834	166
GO:1901605	alpha-amino acid metabolic process	0.000143	0.00701	1.46	208	5082	87
GO:0010950	positive regulation of endopeptidase activity	0.000147	0.0072	2.03	143	2077	34
GO:0021885	forebrain cell migration	0.000152	0.0074	2.07	36	5935	25
GO:0009169	purine ribonucleoside monophosphate catabolic process	0.000157	0.00755	4.44	7	3992	7
GO:1904936	interneuron migration	0.000163	0.0077	5.5	6	3221	6
GO:0046390	ribose phosphate biosynthetic process	0.000162	0.00771	1.51	132	5882	66
GO:0099518	vesicle cytoskeletal trafficking	0.000168	0.00789	1.99	42	5943	28
GO:0043438	acetoacetic acid metabolic process	0.000169	0.00792	5908.67	1	3	1
GO:0006897	endocytosis	0.000187	0.00863	1.3	383	5842	164
GO:0099111	microtubule-based transport	0.000193	0.00872	1.53	122	6439	68
GO:0071417	cellular response to organonitrogen compound	0.000204	0.00905	1.57	390	2226	77
GO:0038061	NIK/NF-kappaB signaling	0.000204	0.00905	1.86	63	5448	36
GO:1903828	negative regulation of cellular protein localization	0.000206	0.00908	1.56	142	4892	61
GO:0031398	positive regulation of protein ubiquitination	0.000212	0.00928	1.46	175	5483	79
GO:0003018	vascular process in circulatory system	0.000217	0.00936	1.45	152	6114	76
GO:1905386	positive regulation of protein localization to presynapse	0.000224	0.00949	8863	2	1	1
GO:0099068	postsynapse assembly	0.000224	0.00954	8863	2	1	1
GO:0034765	regulation of ion transmembrane transport	0.000223	0.00955	1.29	426	5731	177
GO:0051338	regulation of transferase activity	0.000243	0.0101	1.22	966	4738	314
GO:0032989	cellular component morphogenesis	0.000256	0.0105	1.38	366	4281	122
GO:0060359	response to ammonium ion	0.000262	0.0107	1.81	89	4622	42
GO:0044712	single-organism catabolic process	0.000267	0.0108	1.25	828	4301	251
GO:0045745	positive regulation of G-protein coupled receptor protein signaling pathway	0.000265	0.0108	2.19	27	5992	20
GO:1901160	primary amino compound metabolic process	0.000264	0.0108	3.06	13	4900	11
GO:0003013	circulatory system process	0.000273	0.011	1.37	202	6394	100
GO:0072583	clathrin-dependent endocytosis	0.000277	0.0111	2.04	41	5504	26
GO:1905330	regulation of morphogenesis of an epithelium	0.000281	0.0112	1.4	175	6280	87
GO:0035609	C-terminal protein deglutamylation	0.000301	0.0118	6.58	5	2695	5
GO:0022029	telencephalon cell migration	0.000301	0.0119	2.08	33	5935	23
GO:0030003	cellular cation homeostasis	0.000306	0.012	1.46	545	2320	104
GO:0030031	cell projection assembly	0.000309	0.012	1.36	276	5539	117
GO:0090087	regulation of peptide transport	0.000328	0.0126	1.2	771	6001	313
GO:0048488	synaptic vesicle endocytosis	0.00034	0.013	2.68	22	4516	15
GO:0006091	generation of precursor metabolites and energy	0.000346	0.0131	1.38	263	5293	108
GO:0002082	regulation of oxidative phosphorylation	0.000357	0.0135	4.56	17	2056	9
GO:0040012	regulation of locomotion	0.000366	0.0138	1.19	800	5991	323
GO:0007007	inner mitochondrial membrane organization	0.000368	0.0138	2.28	35	4670	21
GO:0022610	biological adhesion	0.000384	0.0141	1.33	835	2608	164
GO:0016579	protein deubiquitination	0.000382	0.0141	1.61	260	2625	62
GO:0070979	protein K11-linked ubiquitination	0.000382	0.0142	2.14	27	6136	20
GO:0042438	melanin biosynthetic process	0.000381	0.0142	194.79	13	14	2
GO:0007218	neuropeptide signaling pathway	0.000395	0.0144	3.74	101	657	14
GO:2001203	positive regulation of transforming growth factor-beta secretion	0.000395	0.0144	2532.29	1	7	1
GO:0003006	developmental process involved in reproduction	0.000399	0.0145	11.22	564	14	5
GO:0051886	negative regulation of timing of anagen	0.000395	0.0145	2532.29	1	7	1
GO:0040011	locomotion	0.000402	0.0146	1.17	937	6389	395
GO:0007155	cell adhesion	0.000411	0.0149	1.33	830	2608	163
GO:0098661	inorganic anion transmembrane transport	0.000436	0.0157	6.89	124	166	8
GO:0046950	cellular ketone body metabolic process	0.000442	0.0158	5.49	11	2053	7
GO:0019371	cyclooxygenase pathway	0.000453	0.016	3.56	11	4075	9
GO:0071678	olfactory bulb axon guidance	0.000451	0.016	2215.75	1	8	1

## Sheet: IA_cross
GO Term	Description	P-value	FDR q-value	Enrichment	B	n	b
GO:0016071	mRNA metabolic process	2.91e-33	1.12e-30	1.84	593	5085	313
GO:0006396	RNA processing	4.39e-30	1.58e-27	1.65	806	5357	402		Legend
GO:0006325	chromatin organization	1.11e-25	3.73e-23	1.79	657	4364	289		FDR	False discovery rate
GO:0006397	mRNA processing	4.33e-21	1.42e-18	1.78	402	5435	219		B	number of genes associated with a specific GO term
GO:0019083	viral transcription	2.79e-20	8.77e-18	3.01	99	4044	68		n	number of genes in target set list
GO:0016569	covalent chromatin modification	1.74e-16	4.93e-14	1.79	455	4172	192		b	number of genes in the intersection
GO:0040029	regulation of gene expression, epigenetic	1.08e-14	2.81e-12	2.29	200	3598	93		E	Enrichment = (b/n) / (B/total number of genes)
GO:0006259	DNA metabolic process	1.28e-14	3.27e-12	1.54	745	4540	294
GO:0006974	cellular response to DNA damage stimulus	3.29e-14	7.99e-12	1.69	696	3006	200
GO:0006614	SRP-dependent cotranslational protein targeting to membrane	4.87e-14	1.11e-11	2.92	75	4044	50
GO:0018205	peptidyl-lysine modification	2.22e-13	4.7e-11	2.28	282	2394	87
GO:0071824	protein-DNA complex subunit organization	4.39e-13	8.82e-11	2.11	232	3360	93
GO:0034660	ncRNA metabolic process	4.91e-13	9.61e-11	1.58	525	4536	212
GO:0006281	DNA repair	9.51e-13	1.79e-10	1.71	459	3672	163
GO:0045814	negative regulation of gene expression, epigenetic	1.48e-12	2.75e-10	2.27	103	5008	66
GO:0016458	gene silencing	1.13e-11	2.02e-09	2.02	137	5008	78
GO:0043484	regulation of RNA splicing	1.48e-11	2.63e-09	2.16	106	5184	67
GO:0060968	regulation of gene silencing	1.59e-11	2.79e-09	2.05	126	5008	73
GO:0006413	translational initiation	3.54e-11	5.99e-09	2.3	122	4044	64
GO:0051276	chromosome organization	3.2e-10	5.08e-08	1.51	407	5299	184
GO:0000122	negative regulation of transcription from RNA polymerase II promoter	1.13e-09	1.74e-07	1.36	773	5297	313
GO:0010608	posttranscriptional regulation of gene expression	1.87e-09	2.81e-07	1.57	520	3627	167
GO:0046700	heterocycle catabolic process	2.29e-09	3.38e-07	1.62	374	4057	139
GO:0034248	regulation of cellular amide metabolic process	2.28e-09	3.41e-07	1.62	441	3627	146
GO:0051028	mRNA transport	7.89e-09	1.12e-06	1.77	141	5598	79
GO:0070972	protein localization to endoplasmic reticulum	8.31e-09	1.17e-06	2.28	98	4044	51
GO:0044270	cellular nitrogen compound catabolic process	1.35e-08	1.87e-06	1.59	376	4057	137
GO:0019439	aromatic compound catabolic process	1.78e-08	2.37e-06	1.58	386	4001	138
GO:0033044	regulation of chromosome organization	5.87e-08	7.5e-06	1.6	294	4441	118
GO:0090305	nucleic acid phosphodiester bond hydrolysis	7.41e-08	9.38e-06	1.85	262	2923	80
GO:1901361	organic cyclic compound catabolic process	7.66e-08	9.54e-06	1.45	419	5116	175
GO:0051168	nuclear export	9.02e-08	1.1e-05	2.12	155	2907	54
GO:0032200	telomere organization	1.08e-07	1.29e-05	1.91	109	5288	62
GO:0043414	macromolecule methylation	1.55e-07	1.83e-05	1.69	227	4193	91
GO:0016925	protein sumoylation	2.2e-07	2.55e-05	2.99	75	2372	30
GO:0006353	DNA-templated transcription, termination	2.37e-07	2.72e-05	1.87	104	5567	61
GO:0022618	ribonucleoprotein complex assembly	4.25e-07	4.77e-05	1.59	182	5775	94
GO:0044265	cellular macromolecule catabolic process	5.57e-07	6.17e-05	1.31	688	5363	273
GO:0022402	cell cycle process	6.29e-07	6.92e-05	1.31	980	4157	301
GO:0032259	methylation	1.18e-06	0.000128	1.57	286	4230	107
GO:0090501	RNA phosphodiester bond hydrolysis	2.06e-06	0.000218	2.14	127	2802	43
GO:2001252	positive regulation of chromosome organization	2.44e-06	0.000256	1.73	152	4441	66
GO:0018193	peptidyl-amino acid modification	3.94e-06	0.000398	1.42	843	2613	177
GO:0051169	nuclear transport	5.15e-06	0.000507	1.46	265	5393	118
GO:0071826	ribonucleoprotein complex subunit organization	5.58e-06	0.000546	1.51	193	5775	95
GO:0006352	DNA-templated transcription, initiation	1.07e-05	0.00103	1.52	192	5454	90
GO:0045652	regulation of megakaryocyte differentiation	1.08e-05	0.00103	1.99	73	5008	41
GO:0006369	termination of RNA polymerase II transcription	1.17e-05	0.00111	1.91	68	5729	42
GO:0036297	interstrand cross-link repair	2.63e-05	0.00239	2.67	46	3315	23
GO:0034502	protein localization to chromosome	2.73e-05	0.00246	2.27	53	4264	29
GO:0070647	protein modification by small protein conjugation or removal	3.33e-05	0.00296	1.31	943	3343	233
GO:0007077	mitotic nuclear envelope disassembly	3.3e-05	0.00296	1.98	43	6454	31
GO:0010948	negative regulation of cell cycle process	3.53e-05	0.00311	1.51	264	4171	94
GO:0051301	cell division	3.83e-05	0.00335	1.44	370	4028	121
GO:0015931	nucleobase-containing compound transport	5.03e-05	0.0043	1.43	218	5869	103
GO:0019264	glycine biosynthetic process from serine	5.42e-05	0.00459	135.31	2	131	2
GO:0034622	cellular macromolecular complex assembly	6.93e-05	0.00558	1.35	756	3148	181
GO:0009411	response to UV	6.97e-05	0.00558	2.78	128	1047	21
GO:0070076	histone lysine demethylation	7.46e-05	0.00588	2.24	27	6153	21
GO:0000973	posttranscriptional tethering of RNA polymerase II gene DNA at nuclear periphery	7.64e-05	0.00599	29.35	3	604	3
GO:0043543	protein acylation	7.92e-05	0.00615	2.8	154	863	21
GO:0000723	telomere maintenance	8.34e-05	0.00641	1.75	96	5288	50
GO:0022613	ribonucleoprotein complex biogenesis	8.56e-05	0.00655	2.07	66	4284	33
GO:0000380	alternative mRNA splicing, via spliceosome	9.73e-05	0.00726	2.66	16	5827	14
GO:0033365	protein localization to organelle	0.0001	0.00744	1.35	516	4044	159
GO:0006366	transcription from RNA polymerase II promoter	0.000102	0.00752	1.28	619	4983	222
GO:0002181	cytoplasmic translation	0.000106	0.00781	2.24	23	6529	19
GO:0008214	protein dealkylation	0.00011	0.00793	2.14	31	6153	23
GO:0010606	positive regulation of cytoplasmic mRNA processing body assembly	0.000114	0.00822	40.91	5	260	3
GO:0032446	protein modification by small protein conjugation	0.00014	0.01	1.32	754	3343	188
GO:0010501	RNA secondary structure unwinding	0.000145	0.0103	3.3	45	1908	16
GO:0016073	snRNA metabolic process	0.000151	0.0106	1.82	86	4882	43
GO:0030397	membrane disassembly	0.000159	0.0112	1.87	47	6454	32
GO:0045005	DNA-dependent DNA replication maintenance of fidelity	0.000204	0.0139	2.98	32	2979	16
GO:0071158	positive regulation of cell cycle arrest	0.000251	0.0168	1.95	82	3998	36
GO:0098781	ncRNA transcription	0.000266	0.0176	1.66	90	5950	50
GO:0006354	DNA-templated transcription, elongation	0.000313	0.0205	1.69	105	4983	50
GO:0098727	maintenance of cell number	0.000333	0.0215	2.06	133	1938	30
GO:0051290	protein heterotetramerization	0.000332	0.0216	2.43	43	3566	21
GO:0006605	protein targeting	0.000346	0.0222	1.46	253	4066	85
GO:0007062	sister chromatid cohesion	0.000362	0.023	1.95	117	2945	38
GO:1902579	multi-organism localization	0.000366	0.0232	2.21	69	3134	27
GO:0010216	maintenance of DNA methylation	0.00037	0.0232	7.68	6	1924	5
GO:0044770	cell cycle phase transition	0.000464	0.0285	2.11	241	1048	30
GO:0031123	RNA 3'-end processing	0.000486	0.0296	2.03	99	2907	33
GO:0032070	regulation of deoxyribonuclease activity	0.000483	0.0296	9.42	9	1045	5
GO:0006110	regulation of glycolytic process	0.000494	0.0298	1.76	67	5715	38
GO:0070914	UV-damage excision repair	0.000508	0.0304	7.05	11	1372	6
GO:0019827	stem cell population maintenance	0.000512	0.0305	1.91	131	2334	33
GO:0034773	histone H4-K20 trimethylation	0.000507	0.0305	4.54	6	3901	6
GO:0042795	snRNA transcription from RNA polymerase II promoter	0.000589	0.0345	1.84	69	4882	35
GO:0006297	nucleotide-excision repair, DNA gap filling	0.000587	0.0346	3.22	21	3148	12
GO:0098532	histone H3-K27 trimethylation	0.000615	0.0358	6.9	6	2141	5
GO:0071027	nuclear RNA surveillance	0.000622	0.036	5.19	11	2175	7
GO:0006272	leading strand elongation	0.000637	0.0368	15.98	3	1109	3
GO:0016078	tRNA catabolic process	0.000663	0.0374	6.79	6	2175	5
GO:0006473	protein acetylation	0.000661	0.038	2.96	125	863	18
GO:0031509	telomeric heterochromatin assembly	0.000718	0.0399	50.79	2	349	2
GO:1902340	negative regulation of chromosome condensation	0.000718	0.0401	50.79	2	349	2
GO:0071043	CUT metabolic process	0.000856	0.0461	8.15	4	2175	4
GO:1901796	regulation of signal transduction by p53 class mediator	0.000937	0.0497	1.49	170	4482	64
GO:0071897	DNA biosynthetic process	0.000941	0.0497	1.5	113	6470	62
GO:0060730	regulation of intestinal epithelial structure maintenance	0.000977	0.0511	43.13	2	411	2

## Sheet: CS_long
GO Term	Description	P-value	FDR q-value	Enrichment	B	n	b
GO:0016071	mRNA metabolic process	3.51e-33	1.35e-30	1.81	593	5324	322
GO:0006396	RNA processing	7.9e-29	2.77e-26	1.64	806	5324	397		Legend
GO:0019083	viral transcription	3.28e-28	1.12e-25	2.86	99	5251	84		FDR	False discovery rate
GO:0006325	chromatin organization	9.85e-26	3.22e-23	1.77	657	4520	296		B	number of genes associated with a specific GO term
GO:0000184	nuclear-transcribed mRNA catabolic process, nonsense-mediated decay	2.16e-19	6.78e-17	2.53	102	5298	77		n	number of genes in target set list
GO:0006614	SRP-dependent cotranslational protein targeting to membrane	1.61e-17	4.57e-15	2.7	75	5251	60		b	number of genes in the intersection
GO:0016569	covalent chromatin modification	3.51e-15	8.95e-13	1.74	455	4316	193		E	Enrichment = (b/n) / (B/total number of genes)
GO:0034660	ncRNA metabolic process	4.98e-15	1.25e-12	1.65	525	4653	227
GO:0006259	DNA metabolic process	6.76e-15	1.67e-12	1.5	745	5111	322
GO:0040029	regulation of gene expression, epigenetic	1.04e-14	2.54e-12	2.04	200	4478	103
GO:0016072	rRNA metabolic process	7.97e-14	1.88e-11	1.88	259	4436	122
GO:0065004	protein-DNA complex assembly	1.35e-13	2.99e-11	1.98	202	4517	102
GO:0006281	DNA repair	1.52e-13	3.32e-11	1.76	459	3533	161
GO:0071824	protein-DNA complex subunit organization	1.57e-13	3.38e-11	1.96	232	4517	116
GO:0006974	cellular response to DNA damage stimulus	5.86e-13	1.19e-10	1.57	696	3731	230
GO:0006413	translational initiation	2.75e-12	5.32e-10	2.1	122	5251	76
GO:0060968	regulation of gene silencing	4.17e-12	7.75e-10	2.04	126	5243	76
GO:0045814	negative regulation of gene expression, epigenetic	5.16e-12	9.26e-10	2.27	103	4842	64
GO:0051028	mRNA transport	8.79e-12	1.5e-09	1.9	141	5683	86
GO:0016458	gene silencing	9.79e-12	1.66e-09	2.01	137	5096	79
GO:0018205	peptidyl-lysine modification	2.26e-11	3.74e-09	1.76	282	4386	123
GO:0070972	protein localization to endoplasmic reticulum	1.33e-10	2.15e-08	2.24	98	4760	59
GO:0043484	regulation of RNA splicing	4.02e-10	6.32e-08	1.91	106	6308	72
GO:0051276	chromosome organization	6.12e-10	9.4e-08	1.55	407	4757	169
GO:0046700	heterocycle catabolic process	7.06e-10	1.07e-07	1.52	374	5363	172
GO:0019439	aromatic compound catabolic process	1.09e-09	1.64e-07	1.51	386	5363	176
GO:0044270	cellular nitrogen compound catabolic process	1.24e-09	1.84e-07	1.51	376	5363	172
GO:0051168	nuclear export	2.87e-09	4.16e-07	1.75	155	5683	87
GO:1901361	organic cyclic compound catabolic process	4.67e-09	6.58e-07	1.47	419	5324	185
GO:0050684	regulation of mRNA processing	1.02e-08	1.39e-06	1.94	104	5615	64
GO:0033044	regulation of chromosome organization	1.69e-08	2.25e-06	1.86	294	2816	87
GO:0034248	regulation of cellular amide metabolic process	2.2e-08	2.85e-06	1.44	441	5307	190
GO:0010608	posttranscriptional regulation of gene expression	3.21e-08	3.93e-06	1.4	520	5348	219
GO:0090305	nucleic acid phosphodiester bond hydrolysis	5.43e-08	6.4e-06	1.81	262	3170	85
GO:0022402	cell cycle process	1.17e-07	1.34e-05	1.32	980	4253	311
GO:0044265	cellular macromolecule catabolic process	1.5e-07	1.71e-05	1.46	688	3280	186
GO:0000122	negative regulation of transcription from RNA polymerase II promoter	1.67e-07	1.89e-05	1.67	773	1636	119
GO:0006353	DNA-templated transcription, termination	1.8e-07	2.02e-05	1.84	104	5835	63
GO:0007077	mitotic nuclear envelope disassembly	2.04e-07	2.26e-05	2.44	43	5243	31
GO:0051169	nuclear transport	2.41e-07	2.65e-05	1.53	265	5298	121
GO:0006369	termination of RNA polymerase II transcription	4.57e-07	4.88e-05	2.01	68	5835	45
GO:0043414	macromolecule methylation	5.66e-07	6e-05	1.66	227	4237	90
GO:0016925	protein sumoylation	9.93e-07	0.000103	2.03	75	5243	45
GO:0030397	membrane disassembly	1.05e-06	0.000109	2.3	47	5243	32
GO:0032200	telomere organization	1.3e-06	0.000131	1.93	109	4636	55
GO:0098727	maintenance of cell number	1.37e-06	0.000137	2.17	133	2639	43
GO:2001252	positive regulation of chromosome organization	1.87e-06	0.000187	1.74	152	4493	67
GO:0015931	nucleobase-containing compound transport	2.66e-06	0.00026	1.5	218	5747	106
GO:0019827	stem cell population maintenance	2.72e-06	0.000264	2.15	131	2639	42
GO:0070647	protein modification by small protein conjugation or removal	3.99e-06	0.000383	1.43	943	2329	177
GO:0051301	cell division	4.8e-06	0.000455	1.47	370	4199	129
GO:0090501	RNA phosphodiester bond hydrolysis	5.26e-06	0.000495	2.01	127	3131	45
GO:0032259	methylation	5.9e-06	0.000548	1.45	286	5257	123
GO:0031124	mRNA 3'-end processing	9.36e-06	0.00086	1.87	73	5835	45
GO:0016073	snRNA metabolic process	1.54e-05	0.00136	1.95	86	4653	44
GO:0036297	interstrand cross-link repair	1.76e-05	0.00154	2.63	46	3515	24
GO:0006352	DNA-templated transcription, initiation	1.87e-05	0.00162	1.58	192	4626	79
GO:0031123	RNA 3'-end processing	2.38e-05	0.002	1.72	99	5835	56
GO:0022616	DNA strand elongation	2.41e-05	0.00201	4.73	18	2291	11
GO:0010948	negative regulation of cell cycle process	5e-05	0.00405	1.51	264	4037	91
GO:0021815	modulation of microtubule cytoskeleton involved in cerebral cortex radial glia guided migration	5.09e-05	0.00408	139.57	2	127	2
GO:0031269	pseudopodium assembly	5.09e-05	0.0041	139.57	2	127	2
GO:0022613	ribonucleoprotein complex biogenesis	5.3e-05	0.0042	1.99	66	4852	36
GO:0097477	lateral motor column neuron migration	6.49e-05	0.00509	30.99	3	572	3
GO:0045652	regulation of megakaryocyte differentiation	6.87e-05	0.00536	1.98	73	4536	37
GO:0009411	response to UV	6.97e-05	0.00541	1.61	128	5069	59
GO:0034622	cellular macromolecular complex assembly	7.09e-05	0.00548	1.58	756	1348	91
GO:0042795	snRNA transcription from RNA polymerase II promoter	7.2e-05	0.00554	1.99	69	4653	36
GO:0071826	ribonucleoprotein complex subunit organization	7.64e-05	0.00581	1.6	193	3892	68
GO:0071158	positive regulation of cell cycle arrest	8.91e-05	0.00664	1.97	82	4162	38
GO:0032446	protein modification by small protein conjugation	9.45e-05	0.00701	1.41	754	2329	140
GO:0033365	protein localization to organelle	9.69e-05	0.00712	1.31	516	4760	182
GO:0032201	telomere maintenance via semi-conservative replication	0.000106	0.00766	3.68	25	2507	13
GO:0002181	cytoplasmic translation	0.000122	0.00878	2.56	23	5123	17
GO:0006270	DNA replication initiation	0.000126	0.009	2.46	36	4205	21
GO:1902579	multi-organism localization	0.000149	0.0104	1.86	69	5243	38
GO:0034502	protein localization to chromosome	0.000187	0.0128	2.46	53	3128	23
GO:0072594	establishment of protein localization to organelle	0.000195	0.0133	1.38	328	4792	122
GO:0010606	positive regulation of cytoplasmic mRNA processing body assembly	0.000197	0.0134	13.83	5	1025	4
GO:0018193	peptidyl-amino acid modification	0.000215	0.0144	1.29	843	3441	211
GO:0070316	regulation of G0 to G1 transition	0.000265	0.0173	37.42	7	203	3
GO:0008214	protein dealkylation	0.000283	0.0183	2.22	31	5420	21
GO:0070076	histone lysine demethylation	0.00029	0.0185	2.3	27	5420	19
GO:0042059	negative regulation of epidermal growth factor receptor signaling pathway	0.00029	0.0186	14.91	41	145	5
GO:0031268	pseudopodium organization	0.000297	0.0189	93.05	3	127	2
GO:0000380	alternative mRNA splicing, via spliceosome	0.000378	0.0238	3.83	16	2892	10
GO:0006605	protein targeting	0.000388	0.0243	1.38	253	5349	105
GO:0006110	regulation of glycolytic process	0.000419	0.0258	1.77	67	5673	38
GO:0006290	pyrimidine dimer repair	0.000437	0.0266	12.9	6	916	4
GO:1901796	regulation of signal transduction by p53 class mediator	0.000444	0.0269	104.27	170	2	2
GO:0006297	nucleotide-excision repair, DNA gap filling	0.00051	0.0304	3.27	21	3095	12
GO:0071169	establishment of protein localization to chromatin	0.00052	0.0309	8.04	7	1575	5
GO:0006366	transcription from RNA polymerase II promoter	0.000538	0.0318	1.24	619	5299	229
GO:0031508	pericentric heterochromatin assembly	0.000591	0.0343	19.81	4	671	3
GO:0007420	brain development	0.000693	0.0399	2.36	180	917	22
GO:0032508	DNA duplex unwinding	0.000758	0.0429	2.5	69	2161	21
GO:0021517	ventral spinal cord development	0.00076	0.0429	5.44	5	3258	5
GO:0016078	tRNA catabolic process	0.000813	0.0444	6.5	6	2271	5
GO:0071027	nuclear RNA surveillance	0.000819	0.0445	4.97	11	2271	7
GO:0000244	spliceosomal tri-snRNP complex assembly	0.000808	0.0449	4.01	11	3216	8
GO:0051290	protein heterotetramerization	0.000866	0.0468	2.13	43	4459	23
GO:0006354	DNA-templated transcription, elongation	0.00089	0.0477	1.71	105	4440	45
GO:0035561	regulation of chromatin binding	0.000896	0.0479	2.6	21	4546	14
GO:0007062	sister chromatid cohesion	0.000928	0.0492	1.95	117	2722	35
GO:0035545	determination of left/right asymmetry in nervous system	0.000959	0.0507	1042.71	1	17	1
GO:0034773	histone H4-K20 trimethylation	0.000993	0.0523	4.05	6	4376	6
GO:0051193	regulation of cofactor metabolic process	0.000999	0.0524	1.67	88	5304	44

## Sheet: IH_long
GO Term	Description	P-value	FDR q-value	Enrichment	B	n	b
GO:0016071	mRNA metabolic process	3.98e-16	1.67e-13	1.48	593	6539	323
GO:0006325	chromatin organization	4.09e-14	1.47e-11	1.4	657	6476	337		Legend
GO:0006396	RNA processing	7.78e-14	2.66e-11	1.36	806	6410	397		FDR	False discovery rate
GO:0006397	mRNA processing	6.16e-12	2.02e-09	1.49	402	6323	213		B	number of genes associated with a specific GO term
GO:0016569	covalent chromatin modification	4.62e-09	1.36e-06	1.38	455	6476	230		n	number of genes in target set list
GO:0006259	DNA metabolic process	3.34e-08	8.83e-06	1.33	745	5271	295		b	number of genes in the intersection
GO:0018205	peptidyl-lysine modification	3.33e-08	8.96e-06	1.53	282	5508	134		E	Enrichment = (b/n) / (B/total number of genes)
GO:0043484	regulation of RNA splicing	3.82e-08	9.93e-06	1.8	106	6409	69
GO:0006260	DNA replication	9.27e-08	2.37e-05	1.66	155	5857	85
GO:2001252	positive regulation of chromosome organization	3.21e-07	7.8e-05	1.61	152	6149	85
GO:0019083	viral transcription	4.48e-07	0.000105	1.76	99	6525	64
GO:0006974	cellular response to DNA damage stimulus	5.32e-07	0.000123	1.31	696	5271	272
GO:0040029	regulation of gene expression, epigenetic	8.67e-07	0.000198	1.5	200	6385	108
GO:0033044	regulation of chromosome organization	1.06e-06	0.000238	1.42	294	6149	145
GO:0022402	cell cycle process	1.41e-06	0.000312	1.35	980	3310	247
GO:0051276	chromosome organization	2.01e-06	0.000427	1.82	407	1770	74
GO:0060968	regulation of gene silencing	2.79e-06	0.000577	1.82	126	4317	56
GO:0071824	protein-DNA complex subunit organization	3.62e-06	0.000727	1.44	232	6311	119
GO:0051168	nuclear export	4.45e-06	0.000872	1.74	155	4198	64
GO:0065004	protein-DNA complex assembly	5.86e-06	0.00113	1.45	202	6543	108
GO:0016925	protein sumoylation	1.44e-05	0.00259	2.05	75	4498	39
GO:0070647	protein modification by small protein conjugation or removal	2.55e-05	0.00417	1.2	943	6303	402
GO:0051169	nuclear transport	3.08e-05	0.00493	1.51	265	4198	95
GO:0016458	gene silencing	3.57e-05	0.00561	1.53	137	6093	72
GO:0044265	cellular macromolecule catabolic process	4.92e-05	0.00756	1.22	688	6525	309
GO:0035561	regulation of chromatin binding	5.11e-05	0.00778	19.81	21	213	5
GO:0071478	cellular response to radiation	5.67e-05	0.00854	2.63	144	1125	24
GO:0046700	heterocycle catabolic process	0.000115	0.0166	1.29	374	6525	177
GO:0045814	negative regulation of gene expression, epigenetic	0.000115	0.0166	1.61	103	6311	59
GO:1902806	regulation of cell cycle G1/S phase transition	0.000152	0.0208	3.39	151	520	15
GO:0046603	negative regulation of mitotic centrosome separation	0.000169	0.023	5908.67	1	3	1
GO:0022618	ribonucleoprotein complex assembly	0.000187	0.0251	1.4	182	6394	92
GO:0042355	L-fucose catabolic process	0.000201	0.0264	3.18	9	5568	9
GO:0060032	notochord regression	0.000236	0.0304	89.53	2	198	2
GO:0006417	regulation of translation	0.000241	0.0308	1.27	401	6425	184
GO:0032446	protein modification by small protein conjugation	0.000262	0.0332	1.19	754	6420	326
GO:0044270	cellular nitrogen compound catabolic process	0.00027	0.0339	1.27	376	6525	176
GO:0071826	ribonucleoprotein complex subunit organization	0.000274	0.0341	1.38	193	6394	96
GO:0019439	aromatic compound catabolic process	0.000278	0.0343	1.27	386	6525	180
GO:0090309	positive regulation of methylation-dependent chromatin silencing	0.000289	0.0354	9.95	4	1782	4
GO:0010332	response to gamma radiation	0.000292	0.0355	5.15	52	662	10
GO:0061820	telomeric D-loop disassembly	0.000362	0.0432	9.42	8	1176	5
GO:0032508	DNA duplex unwinding	0.000388	0.0461	3.63	69	991	14
GO:0036297	interstrand cross-link repair	0.000412	0.0485	2.52	46	3053	20
GO:0006270	DNA replication initiation	0.000453	0.0524	2.02	36	5837	24
GO:0006287	base-excision repair, gap-filling	0.000502	0.056	5.93	5	2991	5
GO:0000380	alternative mRNA splicing, via spliceosome	0.000527	0.058	2.58	16	5579	13
GO:0090305	nucleic acid phosphodiester bond hydrolysis	0.000559	0.0602	1.32	262	6265	122
GO:0034660	ncRNA metabolic process	0.000572	0.0607	1.22	525	6388	231
GO:0006353	DNA-templated transcription, termination	0.000569	0.0608	2.96	104	1038	18
GO:0006298	mismatch repair	0.000592	0.0615	2.87	31	2991	15
GO:0006310	DNA recombination	0.000645	0.0657	1.62	177	3282	53
GO:0006403	RNA localization	0.000654	0.0661	2.48	18	5563	14
GO:0010608	posttranscriptional regulation of gene expression	0.000658	0.0661	1.26	520	5235	193
GO:1901361	organic cyclic compound catabolic process	0.000724	0.0708	1.24	419	6525	191
GO:0031554	regulation of DNA-templated transcription, termination	0.00079	0.0734	1266.14	1	14	1
GO:0071214	cellular response to abiotic stimulus	0.000785	0.0753	1.99	268	1065	32
GO:2000806	positive regulation of termination of RNA polymerase II transcription, poly(A)-coupled	0.00079	0.0753	1266.14	1	14	1
GO:0051225	spindle assembly	0.000833	0.0765	2.6	59	2198	19
GO:0035562	negative regulation of chromatin binding	0.000884	0.0802	27.74	9	213	3
GO:0002480	antigen processing and presentation of exogenous peptide antigen via MHC class I, TAP-independent	0.000981	0.0885	12.87	9	612	4

## Sheet: IA_long
GO Term	Description	P-value	FDR q-value	Enrichment	B	n	b
GO:0022904	respiratory electron transport chain	2.29e-13	1.15e-09	2.71	92	3917	55
GO:0050804	modulation of chemical synaptic transmission	2.95e-11	6.35e-08	1.84	297	3658	113		Legend
GO:0006091	generation of precursor metabolites and energy	1.42e-10	2.38e-07	1.64	263	5414	132		FDR	False discovery rate
GO:0009117	nucleotide metabolic process	4.97e-10	7.48e-07	1.88	418	2364	105		B	number of genes associated with a specific GO term
GO:0070271	protein complex biogenesis	9.42e-10	1.01e-06	2.46	81	4186	47		n	number of genes in target set list
GO:0072522	purine-containing compound biosynthetic process	1.62e-09	1.43e-06	1.98	132	4603	68		b	number of genes in the intersection
GO:0098662	inorganic cation transmembrane transport	2.14e-09	1.79e-06	1.66	532	2824	141		E	Enrichment = (b/n) / (B/total number of genes)
GO:1902589	single-organism organelle organization	3.38e-09	2.68e-06	1.32	926	5143	355
GO:1902582	single-organism intracellular transport	5.05e-09	3.3e-06	1.57	477	3682	156
GO:1902580	single-organism cellular localization	4.52e-09	3.41e-06	1.45	735	3734	225
GO:0055086	nucleobase-containing small molecule metabolic process	5e-09	3.42e-06	1.78	473	2364	112
GO:0043623	cellular protein complex assembly	4.78e-09	3.43e-06	1.47	371	5799	178
GO:0032981	mitochondrial respiratory chain complex I assembly	6.53e-09	3.51e-06	2.46	58	4840	39
GO:0097031	mitochondrial respiratory chain complex I biogenesis	6.53e-09	3.64e-06	2.46	58	4840	39
GO:0010257	NADH dehydrogenase complex assembly	6.53e-09	3.78e-06	2.46	58	4840	39
GO:1901137	carbohydrate derivative biosynthetic process	8.71e-09	4.38e-06	1.48	379	5357	170
GO:0033108	mitochondrial respiratory chain complex assembly	3.41e-08	1.22e-05	2.29	85	4186	46
GO:0090066	regulation of anatomical structure size	4.14e-08	1.45e-05	1.44	356	5861	170
GO:0007610	behavior	6.16e-08	2.02e-05	1.4	527	5030	210
GO:0050890	cognition	6.51e-08	2.04e-05	1.58	261	5030	117
GO:0044708	single-organism behavior	8.86e-08	2.67e-05	1.47	386	5030	161
GO:0030030	cell projection organization	1.38e-07	3.71e-05	1.36	699	4596	247
GO:0022603	regulation of anatomical structure morphogenesis	1.36e-07	3.72e-05	1.25	934	6019	398
GO:0072521	purine-containing compound metabolic process	2.06e-07	5.35e-05	2.11	327	1513	59
GO:0006818	hydrogen transport	2.16e-07	5.51e-05	1.8	137	4815	67
GO:0044057	regulation of system process	2.4e-07	6.03e-05	1.41	481	4871	187
GO:0006839	mitochondrial transport	3.62e-07	8.27e-05	1.76	141	4915	69
GO:0031344	regulation of cell projection organization	4.44e-07	9.55e-05	1.48	549	3462	159
GO:0009206	purine ribonucleoside triphosphate biosynthetic process	6.79e-07	0.000133	2.46	49	4556	31
GO:1903522	regulation of blood circulation	9.51e-07	0.00017	1.47	268	5772	128
GO:0030031	cell projection assembly	1.28e-06	0.000219	1.56	276	4407	107
GO:1901566	organonitrogen compound biosynthetic process	1.38e-06	0.000233	1.24	844	6351	374
GO:0046390	ribose phosphate biosynthetic process	1.43e-06	0.000234	1.76	132	4802	63
GO:0003013	circulatory system process	1.82e-06	0.00028	1.55	202	5427	96
GO:0045664	regulation of neuron differentiation	1.86e-06	0.000284	1.3	546	6164	247
GO:0006790	sulfur compound metabolic process	1.94e-06	0.00029	1.39	355	5856	163
GO:0043269	regulation of ion transport	2.51e-06	0.000361	1.38	607	4077	193
GO:0070125	mitochondrial translational elongation	2.73e-06	0.000384	1.83	86	5984	53
GO:0007018	microtubule-based movement	2.84e-06	0.000393	1.55	234	4835	99
GO:0042391	regulation of membrane potential	3.37e-06	0.00045	1.38	393	5447	167
GO:0060341	regulation of cellular localization	3.36e-06	0.000452	1.22	856	6519	385
GO:0099536	synaptic signaling	4.15e-06	0.000534	1.49	292	4770	117
GO:0032970	regulation of actin filament-based process	4.46e-06	0.000565	1.52	316	4134	112
GO:0043624	cellular protein complex disassembly	4.66e-06	0.000585	1.58	127	6466	73
GO:0006540	glutamate decarboxylation to succinate	4.77e-06	0.000594	73.25	3	242	3
GO:1903530	regulation of secretion by cell	5.5e-06	0.000657	1.26	635	6469	291
GO:0051960	regulation of nervous system development	5.82e-06	0.00069	1.24	757	6139	326
GO:0022604	regulation of cell morphogenesis	6.03e-06	0.000709	1.34	422	5861	187
GO:0044085	cellular component biogenesis	6.2e-06	0.000724	1.83	153	3540	56
GO:0061024	membrane organization	6.62e-06	0.000761	1.27	820	5056	297
GO:0007006	mitochondrial membrane organization	7.01e-06	0.0008	1.79	112	5119	58
GO:0007005	mitochondrion organization	7.45e-06	0.000843	1.45	288	5119	121
GO:0048646	anatomical structure formation involved in morphogenesis	9.28e-06	0.00103	1.33	662	4322	215
GO:0070482	response to oxygen levels	9.58e-06	0.00105	2.88	291	550	26
GO:0060271	cilium assembly	9.91e-06	0.00106	1.7	189	3745	68
GO:0001666	response to hypoxia	1.22e-05	0.00129	2.97	260	550	24
GO:0032535	regulation of cellular component size	1.21e-05	0.00129	1.45	230	5861	110
GO:0099132	ATP hydrolysis coupled cation transmembrane transport	1.46e-05	0.00152	2.09	56	5141	34
GO:0032386	regulation of intracellular transport	1.49e-05	0.00154	1.26	536	6540	250
GO:0034762	regulation of transmembrane transport	1.57e-05	0.00161	1.62	441	2232	90
GO:0031503	protein complex localization	2.01e-05	0.00203	2.02	75	4554	39
GO:0044802	single-organism membrane organization	2.11e-05	0.00209	1.39	574	3542	160
GO:0060284	regulation of cell development	2.3e-05	0.0022	1.22	783	6139	332
GO:0006813	potassium ion transport	2.31e-05	0.0022	1.61	170	4588	71
GO:0010822	positive regulation of mitochondrion organization	2.26e-05	0.00222	1.47	167	6519	90
GO:0098840	protein transport along microtubule	2.29e-05	0.00222	2.31	49	4389	28
GO:0008038	neuron recognition	2.27e-05	0.00222	2.65	33	4264	21
GO:0044272	sulfur compound biosynthetic process	2.35e-05	0.00223	1.48	181	5940	90
GO:1902361	mitochondrial pyruvate transmembrane transport	2.49e-05	0.0023	199.17	2	89	2
GO:0035641	locomotory exploration behavior	2.72e-05	0.00245	4.35	12	3394	10
GO:0051345	positive regulation of hydrolase activity	2.72e-05	0.00247	1.22	907	5761	359
GO:0051050	positive regulation of transport	2.81e-05	0.00251	1.2	926	6519	407
GO:0051270	regulation of cellular component movement	3.31e-05	0.00288	1.22	797	6150	337
GO:0001525	angiogenesis	3.46e-05	0.00296	1.61	253	3345	77
GO:0051046	regulation of secretion	3.89e-05	0.00331	1.22	692	6469	309
GO:0050808	synapse organization	4.57e-05	0.00377	1.53	140	5964	72
GO:0019637	organophosphate metabolic process	4.78e-05	0.00392	1.52	866	1513	112
GO:0009448	gamma-aminobutyric acid metabolic process	5.12e-05	0.00415	53.72	5	198	3
GO:0051493	regulation of cytoskeleton organization	5.37e-05	0.00428	1.32	423	5487	173
GO:0044087	regulation of cellular component biogenesis	5.68e-05	0.00448	1.2	804	6487	354
GO:0034199	activation of protein kinase A activity	5.82e-05	0.00457	2.61	17	5993	15
GO:0032409	regulation of transporter activity	6.37e-05	0.00497	1.52	227	4307	84
GO:1901135	carbohydrate derivative metabolic process	6.93e-05	0.00538	1.23	799	5357	298
GO:0097035	regulation of membrane lipid distribution	7.26e-05	0.00561	8.1	37	473	8
GO:0001505	regulation of neurotransmitter levels	7.92e-05	0.00599	4.78	137	298	11
GO:0044782	cilium organization	8.05e-05	0.00606	1.61	200	3745	68
GO:0070585	protein localization to mitochondrion	8.38e-05	0.00625	2.14	63	4078	31
GO:0090662	ATP hydrolysis coupled transmembrane transport	8.78e-05	0.00645	1.82	74	5533	42
GO:0006105	succinate metabolic process	8.7e-05	0.00645	26.64	11	242	4
GO:0030029	actin filament-based process	8.99e-05	0.00658	1.31	324	6451	155
GO:0007017	microtubule-based process	9.63e-05	0.00701	1.26	523	6025	224
GO:0010942	positive regulation of cell death	9.89e-05	0.00716	1.24	617	5946	257
GO:0072659	protein localization to plasma membrane	0.000108	0.00766	1.47	148	6295	77
GO:0072655	establishment of protein localization to mitochondrion	0.000108	0.00767	2.17	58	4078	29
GO:0046039	GTP metabolic process	0.000116	0.00811	3.86	31	1927	13
GO:0021766	hippocampus development	0.000125	0.00862	2.06	58	4602	31
GO:0097428	protein maturation by iron-sulfur cluster transfer	0.000126	0.00867	44.32	6	200	3
GO:0045110	intermediate filament bundle assembly	0.000129	0.00879	43.88	6	202	3
GO:0001881	receptor recycling	0.00013	0.00883	4.87	10	2910	8
GO:0043065	positive regulation of apoptotic process	0.000136	0.00916	1.25	569	5946	238
GO:0006848	pyruvate transport	0.000144	0.00962	132.78	3	89	2
GO:0006414	translational elongation	0.000156	0.0101	1.6	113	5984	61
GO:0051188	cofactor biosynthetic process	0.000175	0.0109	1.48	167	5457	76
GO:0007413	axonal fasciculation	0.000172	0.0109	2.83	22	4264	15
GO:0055119	relaxation of cardiac muscle	0.000172	0.0109	22.55	12	262	4
GO:1902803	regulation of synaptic vesicle transport	0.00018	0.0111	2.7	33	3578	18
GO:0086103	G-protein coupled receptor signaling pathway involved in heart process	0.000178	0.0111	6.47	7	2349	6
GO:0007007	inner mitochondrial membrane organization	0.000182	0.0113	2.28	35	4878	22
GO:0023061	signal release	0.000214	0.0131	2.29	152	1322	26
GO:1990778	protein localization to cell periphery	0.000217	0.0132	1.43	162	6295	82
GO:0045823	positive regulation of heart contraction	0.000218	0.0132	3.69	33	1894	13
GO:0030705	cytoskeleton-dependent intracellular transport	0.000227	0.0136	1.59	142	4462	57
GO:0009450	gamma-aminobutyric acid catabolic process	0.000236	0.014	89.53	2	198	2
GO:0040011	locomotion	0.000238	0.0141	1.2	937	5372	341
GO:0043542	endothelial cell migration	0.000247	0.0145	1.97	55	5079	31
GO:0032880	regulation of protein localization	0.000257	0.015	1.17	973	6519	418
GO:0001558	regulation of cell growth	0.000271	0.0157	1.72	376	1566	57
GO:0072110	glomerular mesangial cell proliferation	0.000317	0.0179	69.24	2	256	2
GO:0044089	positive regulation of cellular component biogenesis	0.000331	0.0186	1.34	453	4104	141
GO:0010810	regulation of cell-substrate adhesion	0.000345	0.0191	1.42	182	5770	84
GO:0090087	regulation of peptide transport	0.00035	0.0192	1.19	771	6471	334
GO:0051648	vesicle localization	0.000353	0.0192	1.72	128	3547	44
GO:0090280	positive regulation of calcium ion import	0.000361	0.0196	12.12	16	457	5
GO:0034613	cellular protein localization	0.000373	0.0198	1.26	832	3987	235
GO:0030334	regulation of cell migration	0.000368	0.0199	1.23	681	5453	257
GO:0030278	regulation of ossification	0.000386	0.0205	1.44	181	5367	79
GO:0070727	cellular macromolecule localization	0.000405	0.0213	1.25	841	3987	237
GO:0042133	neurotransmitter metabolic process	0.000409	0.0214	13.08	28	242	5
GO:0051223	regulation of protein transport	0.000452	0.0227	1.19	743	6471	322
GO:0048842	positive regulation of axon extension involved in axon guidance	0.000452	0.0228	3.81	7	4657	7
GO:0035637	multicellular organismal signaling	0.000479	0.0239	1.83	80	4602	38
GO:0051965	positive regulation of synapse assembly	0.000513	0.0251	1.87	66	4888	34
GO:1903553	positive regulation of extracellular exosome assembly	0.000542	0.0264	87.75	4	101	2
GO:0021877	forebrain neuron fate commitment	0.000592	0.0284	4.42	6	4006	6
GO:1903115	regulation of actin filament-based movement	0.000601	0.0286	3.12	34	2336	14
GO:0002576	platelet degranulation	0.00062	0.0291	2.09	123	2209	32
GO:0006082	organic acid metabolic process	0.000627	0.0293	2.9	954	109	17
GO:0016241	regulation of macroautophagy	0.000637	0.0297	1.52	159	4460	61
GO:1902667	regulation of axon guidance	0.00065	0.0302	2.53	22	4776	15
GO:0034330	cell junction organization	0.000662	0.0307	1.87	185	1900	37
GO:0070925	organelle assembly	0.000692	0.0314	1.36	445	3637	124
GO:0048002	antigen processing and presentation of peptide antigen	0.00069	0.0314	1.37	176	6467	88
GO:0040012	regulation of locomotion	0.000716	0.0319	1.18	800	6150	328
GO:0007188	adenylate cyclase-modulating G-protein coupled receptor signaling pathway	0.000713	0.0319	1.65	146	3466	47
GO:0015914	phospholipid transport	0.000735	0.0324	4.64	58	659	10
GO:0001938	positive regulation of endothelial cell proliferation	0.000745	0.0327	1.81	72	4902	36
GO:0007155	cell adhesion	0.000761	0.0332	1.2	830	5244	295
GO:0035304	regulation of protein dephosphorylation	0.000762	0.0332	1.73	60	6133	36
GO:0031346	positive regulation of cell projection organization	0.000845	0.0362	1.49	316	2859	76
GO:0022610	biological adhesion	0.000862	0.0368	1.2	835	5244	296
GO:1901068	guanosine-containing compound metabolic process	0.000886	0.0377	2.89	51	1927	16
GO:0007010	cytoskeleton organization	0.000911	0.0385	1.19	709	6178	294
GO:0060828	regulation of canonical Wnt signaling pathway	0.000929	0.0391	3.12	233	341	14
GO:0006520	cellular amino acid metabolic process	0.000965	0.04	1.74	305	1502	45
GO:0023052	signaling	0.000984	0.0406	1.23	678	4816	227

## Sheet: IA_cross_pls2
GO Term	Description	P-value	FDR q-value	Enrichment	B	n	b
GO:0006643	membrane lipid metabolic process	4.12e-06	0.0621	2.17	196	1791	43
GO:0022010	central nervous system myelination	2.74e-05	0.138	5	11	2899	9
GO:0048844	artery morphogenesis	5.96e-05	0.15	14.4	52	142	6
GO:0006665	sphingolipid metabolic process	5.09e-05	0.153	2.16	156	1791	34
GO:0010717	regulation of epithelial to mesenchymal transition	9.65e-05	0.161	2.62	74	2195	24
GO:0003160	endocardium morphogenesis	4.47e-05	0.168	148.96	2	119	2
GO:0003273	cell migration involved in endocardial cushion formation	9.51e-05	0.179	36.83	4	361	3
GO:0042373	vitamin K metabolic process	8.43e-05	0.181	50.94	6	174	3
GO:0071616	acyl-CoA biosynthetic process	0.000132	0.199	1.94	41	6476	29
GO:0009799	specification of symmetry	0.000177	0.223	29.15	64	38	4
GO:1901201	regulation of extracellular matrix assembly	0.000272	0.227	8.45	13	968	6
GO:0051270	regulation of cellular component movement	0.000199	0.231	4.24	797	63	12
GO:0015931	nucleobase-containing compound transport	0.000265	0.234	1.67	218	2670	55
GO:0051150	regulation of smooth muscle cell differentiation	0.000796	0.235	36.52	26	56	3
GO:0007272	ensheathment of neurons	0.000886	0.238	2.16	72	2958	26
GO:0002299	alpha-beta intraepithelial T cell differentiation	0.00079	0.238	1266.14	1	14	1
GO:0042476	odontogenesis	0.000849	0.241	2.65	96	1395	20
GO:0010632	regulation of epithelial cell migration	0.000771	0.242	9.39	178	53	5
GO:0002300	CD8-positive, alpha-beta intraepithelial T cell differentiation	0.00079	0.243	1266.14	1	14	1
GO:1903509	liposaccharide metabolic process	0.000764	0.245	2.34	108	1751	25
GO:2000826	regulation of heart morphogenesis	0.000927	0.245	17.25	30	137	4
GO:0045596	negative regulation of cell differentiation	0.000885	0.247	1.56	619	1303	71
GO:0061419	positive regulation of transcription from RNA polymerase II promoter in response to hypoxia	0.000969	0.252	74.48	4	119	2
GO:0040013	negative regulation of locomotion	0.000744	0.255	7.33	259	56	6
GO:1901605	alpha-amino acid metabolic process	0.000761	0.255	3.35	208	331	13
GO:0033085	negative regulation of T cell differentiation in thymus	0.000731	0.256	116.62	8	38	2
GO:0009912	auditory receptor cell fate commitment	0.000258	0.259	99.31	3	119	2
GO:0030513	positive regulation of BMP signaling pathway	0.000727	0.261	18.62	32	119	4
GO:0010714	positive regulation of collagen metabolic process	0.00071	0.274	37.98	25	56	3
GO:0010463	mesenchymal cell proliferation	0.000701	0.278	10.53	17	495	5
GO:0002897	positive regulation of central B cell tolerance induction	0.000677	0.283	1477.17	1	12	1
GO:0072016	glomerular parietal epithelial cell development	0.000677	0.291	1477.17	1	12	1
GO:2000146	negative regulation of cell motility	0.000406	0.292	8.26	230	56	6
GO:0015807	L-amino acid transport	0.000492	0.296	2.17	60	3536	26
GO:1901248	positive regulation of lung ciliated cell differentiation	0.000677	0.3	1477.17	1	12	1
GO:0070232	regulation of T cell apoptotic process	0.00065	0.316	2.53	31	3837	17
GO:0051271	negative regulation of cellular component movement	0.00057	0.33	7.75	245	56	6
GO:1901213	regulation of transcription from RNA polymerase II promoter involved in heart development	0.00064	0.332	34.37	13	119	3
GO:0021915	neural tube development	0.0006	0.335	4.34	30	1362	10

## Sheet: IH_long_pls2
GO Term	Description	P-value	FDR q-value	Enrichment	B	n	b
GO:0097435	supramolecular fiber organization	7.36e-06	0.037	1.35	332	6534	165		Legend
GO:0050870	positive regulation of T cell activation	4.33e-05	0.0815	1.73	209	2943	60		FDR	False discovery rate
GO:0044087	regulation of cellular component biogenesis	3.86e-05	0.083	1.21	804	6526	357		B	number of genes associated with a specific GO term
GO:0035050	embryonic heart tube development	8.34e-05	0.126	11.04	15	642	6		n	number of genes in target set list
GO:0002503	peptide antigen assembly with MHC class II protein complex	0.000116	0.146	25.51	3	695	3		b	number of genes in the intersection
GO:0006457	protein folding	0.000128	0.148	1.43	216	5527	96		E	Enrichment = (b/n) / (B/total number of genes)
GO:0031329	regulation of cellular catabolic process	0.000194	0.183	1.28	641	4492	208
GO:0055010	ventricular cardiac muscle tissue morphogenesis	0.000349	0.188	1.94	47	5637	29
GO:0002064	epithelial cell development	0.000175	0.189	4.76	111	403	12
GO:0090131	mesenchyme migration	0.000255	0.192	150.86	5	47	2
GO:0002408	myeloid dendritic cell chemotaxis	0.000311	0.195	18.39	3	964	3
GO:0048251	elastic fiber assembly	0.000936	0.199	4.84	7	3139	6
GO:0043405	regulation of MAP kinase activity	0.000904	0.2	1.27	326	6274	147
GO:0071260	cellular response to mechanical stimulus	0.000254	0.201	1.65	77	6544	47
GO:0071108	protein K48-linked deubiquitination	0.000934	0.201	2.58	25	4116	15
GO:0030036	actin cytoskeleton organization	0.000972	0.203	1.3	273	6310	126
GO:0042035	regulation of cytokine biosynthetic process	0.000688	0.203	1.9	96	3490	36
GO:0090083	regulation of inclusion body assembly	0.000795	0.203	138.48	16	16	2
GO:0071650	negative regulation of chemokine (C-C motif) ligand 5 production	0.000782	0.203	2215.75	2	4	1
GO:0060461	right lung morphogenesis	0.000677	0.204	1477.17	1	12	1
GO:0031338	regulation of vesicle fusion	0.000423	0.206	4.09	58	897	12
GO:0001885	endothelial cell development	0.000833	0.206	11.15	28	284	5
GO:0019516	lactate oxidation	0.000288	0.206	75.11	2	236	2
GO:1904722	positive regulation of mRNA endonucleolytic cleavage involved in unfolded protein response	0.000903	0.206	1107.88	1	16	1
GO:0045061	thymic T cell selection	0.000412	0.207	6.73	19	971	7
GO:0032649	regulation of interferon-gamma production	0.000856	0.208	1.99	92	3097	32
GO:0060446	branching involved in open tracheal system development	0.000677	0.208	1477.17	1	12	1
GO:0048866	stem cell fate specification	0.000595	0.209	77.24	3	153	2
GO:1902380	positive regulation of endoribonuclease activity	0.000903	0.209	1107.88	1	16	1
GO:0090630	activation of GTPase activity	0.000614	0.21	3.13	76	1192	16
GO:0071823	protein-carbohydrate complex subunit organization	0.000748	0.212	48.97	2	362	2
GO:0048613	embryonic ectodermal digestive tract morphogenesis	0.000677	0.212	1477.17	1	12	1
GO:0008277	regulation of G-protein coupled receptor protein signaling pathway	0.000746	0.216	1.56	120	5586	59
GO:0030029	actin filament-based process	0.000245	0.217	1.3	324	6310	150
GO:0048371	lateral mesodermal cell differentiation	0.000677	0.217	1477.17	1	12	1
GO:1903319	positive regulation of protein maturation	0.000653	0.219	3.99	22	2020	10
GO:0014822	detection of wounding	0.000677	0.222	1477.17	1	12	1
GO:0097201	negative regulation of transcription from RNA polymerase II promoter in response to stress	0.000494	0.225	170.44	13	16	2
GO:2000484	positive regulation of interleukin-8 secretion	0.000576	0.228	3.53	15	3343	10
