# Supplementary material for: Brain Regions Showing White Matter Loss in Huntington’s Disease Are Enriched for Synaptic and Metabolic Genes
Source: Biol Psychiatry. 2018 Mar 1;83(5):456–65. doi: 10.1016/j.biopsych.2017.10.019 (PMC5803509; doi:10.1016/j.biopsych.2017.10.019)
Supplement: Supplemental Files 1–9 [file mmc2.zip › File_3_supp_GO_GN_leave_one_out.xlsx]

## Sheet: Key
Key for tabs in this file showing different analysis types
Gausiian noise analyses
CS_GN	Cortico-striatal
IH_GN	Inter-hemispheric
IA_GN	Intra-hemispheric
Leave one out analyses
CS_1 - 6	Cortico-striatal
IH_1 -6	Inter-hemispheric
IA_1-6	Intra-hemispheric

## Sheet: CS_GN
GO Term	Description	P-value	FDR q-value	Enrichment	B	n	b
GO:0050804	modulation of chemical synaptic transmission	1.11e-06	0.00418	1.4	297	6478	152		Legend
GO:0031344	regulation of cell projection organization	1.72e-06	0.00431	1.29	549	6459	258		FDR	False discovery rate
GO:0044057	regulation of system process	4.26e-06	0.00916	1.32	481	5922	212		B	number of genes associated with a specific GO term
GO:0090257	regulation of muscle system process	5.54e-06	0.00927	1.55	194	5318	90		n	number of genes in target set list
GO:0030030	cell projection organization	1.01e-05	0.0127	1.24	699	6481	316		b	number of genes in the intersection
GO:1902580	single-organism cellular localization	1.29e-05	0.015	1.58	735	1638	107		E	Enrichment = (b/n) / (B/total number of genes)
GO:0010975	regulation of neuron projection development	1.57e-05	0.0158	1.31	403	6459	192
GO:0030031	cell projection assembly	1.7e-05	0.016	1.37	276	6537	139
GO:0007030	Golgi organization	1.53e-05	0.0165	2.75	93	1871	27
GO:0098662	inorganic cation transmembrane transport	2.53e-05	0.0224	1.26	532	6534	247
GO:0060271	cilium assembly	2.79e-05	0.0233	1.44	189	6373	98
GO:1902589	single-organism organelle organization	3.33e-05	0.0251	1.19	926	6476	404
GO:0072522	purine-containing compound biosynthetic process	4.67e-05	0.026	1.51	132	6415	72
GO:0034329	cell junction assembly	3.63e-05	0.026	1.65	128	4962	59
GO:0010882	regulation of cardiac muscle contraction by calcium ion signaling	5.14e-05	0.0277	4.13	21	2454	12
GO:0031503	protein complex localization	4.33e-05	0.0283	1.84	75	5509	43
GO:0034199	activation of protein kinase A activity	6.08e-05	0.0305	2.6	17	6013	15
GO:0022604	regulation of cell morphogenesis	6.43e-05	0.0313	1.35	422	4858	156
GO:0030431	sleep	0.000124	0.0503	2.74	11	6464	11
GO:0032886	regulation of microtubule-based process	0.000134	0.0516	1.82	161	2722	45
GO:0043269	regulation of ion transport	0.000146	0.0548	1.24	607	5806	247
GO:0051960	regulation of nervous system development	0.000158	0.0581	1.25	757	4884	260
GO:0007610	behavior	0.000202	0.0662	1.24	527	6391	235
GO:0044087	regulation of cellular component biogenesis	0.000195	0.0667	1.22	804	5367	297
GO:0040011	locomotion	0.000241	0.0698	1.22	937	4854	312
GO:0071307	cellular response to vitamin K	0.000227	0.0698	92.81	2	191	2
GO:0044782	cilium organization	0.000262	0.073	1.38	200	6373	99
GO:0007611	learning or memory	0.000289	0.0792	1.51	225	3914	75
GO:0061512	protein localization to cilium	0.000335	0.0871	2.1	31	6000	22
GO:1904322	cellular response to forskolin	0.000397	0.0921	2.95	9	6013	9
GO:1904321	response to forskolin	0.000397	0.0935	2.95	9	6013	9
GO:0022603	regulation of anatomical structure morphogenesis	0.000392	0.0954	1.22	934	4561	293
GO:0099525	presynaptic dense core vesicle exocytosis	0.000528	0.109	20.58	4	646	3
GO:0050890	cognition	0.000511	0.11	1.31	261	6481	125
GO:2000300	regulation of synaptic vesicle exocytosis	0.000555	0.11	2.15	23	6458	18
GO:0051533	positive regulation of NFAT protein import into nucleus	0.000539	0.11	5.84	5	3037	5
GO:0050905	neuromuscular process	0.000619	0.112	1.96	75	3850	32
GO:0050807	regulation of synapse organization	0.000628	0.113	1.58	127	4599	52
GO:0034762	regulation of transmembrane transport	0.000601	0.115	1.26	441	5806	182
GO:0015711	organic anion transport	0.000648	0.115	1.68	406	1400	54
GO:0030866	cortical actin cytoskeleton organization	0.000614	0.116	19.18	28	132	4
GO:0006814	sodium ion transport	0.000683	0.117	1.97	159	1750	31
GO:0044802	single-organism membrane organization	0.000699	0.118	1.21	574	6476	253
GO:0010817	regulation of hormone levels	0.00074	0.119	1.29	469	4680	160
GO:0042391	regulation of membrane potential	0.000733	0.119	1.59	393	1849	65
GO:0008361	regulation of cell size	0.000765	0.119	2.84	58	1831	17
GO:0001667	ameboidal-type cell migration	0.000777	0.12	1.44	132	6157	66
GO:0044089	positive regulation of cellular component biogenesis	0.000838	0.121	1.26	453	5602	180
GO:0051092	positive regulation of NF-kappaB transcription factor activity	0.000727	0.122	5.1	133	209	8
GO:0003013	circulatory system process	0.000857	0.123	1.35	202	6308	97
GO:0010810	regulation of cell-substrate adhesion	0.000883	0.124	1.4	182	5638	81
GO:0010506	regulation of autophagy	0.000878	0.125	1.39	292	4235	97
GO:0034330	cell junction organization	0.000896	0.125	1.38	185	5985	86
GO:0019932	second-messenger-mediated signaling	0.000911	0.126	1.76	157	2499	39

## Sheet: IH_GN
GO Term	Description	P-value	FDR q-value	Enrichment	B	n	b
GO:0050804	modulation of chemical synaptic transmission	8.04e-14	1.51e-10	1.86	297	4496	140		Legend
GO:0031344	regulation of cell projection organization	7.98e-14	1.72e-10	1.62	549	4167	209		FDR	False discovery rate
GO:0043623	cellular protein complex assembly	5.96e-13	7.48e-10	1.63	371	5171	176		B	number of genes associated with a specific GO term
GO:0061024	membrane organization	1.17e-11	9.31e-09	1.43	820	4501	298		n	number of genes in target set list
GO:0030030	cell projection organization	1.35e-11	1.02e-08	1.4	699	5475	303		b	number of genes in the intersection
GO:0010975	regulation of neuron projection development	4.53e-11	2.97e-08	1.65	403	4167	156		E	Enrichment = (b/n) / (B/total number of genes)
GO:1902589	single-organism organelle organization	1.44e-09	6.4e-07	1.31	926	5502	377
GO:0007264	small GTPase mediated signal transduction	3.22e-09	1.31e-06	1.51	271	6359	147
GO:1902582	single-organism intracellular transport	4.89e-09	1.8e-06	1.4	477	6002	226
GO:0006887	exocytosis	6.31e-09	2.21e-06	1.37	713	5029	277
GO:1901215	negative regulation of neuron death	7.01e-09	2.4e-06	3.16	184	1066	35
GO:1902580	single-organism cellular localization	7.91e-09	2.65e-06	1.33	735	5568	308
GO:0060341	regulation of cellular localization	9.61e-09	3.08e-06	1.31	856	5388	342
GO:1901566	organonitrogen compound biosynthetic process	1.19e-08	3.6e-06	1.28	844	6191	378
GO:0044708	single-organism behavior	1.18e-08	3.64e-06	1.54	386	4496	151
GO:0051960	regulation of nervous system development	1.31e-08	3.65e-06	1.38	757	4496	265
GO:0050890	cognition	1.45e-08	3.9e-06	1.66	261	4496	110
GO:0022904	respiratory electron transport chain	1.44e-08	3.93e-06	1.87	92	6485	63
GO:0022603	regulation of anatomical structure morphogenesis	2.14e-08	5.57e-06	1.26	934	6354	421
GO:0051648	vesicle localization	2.2e-08	5.61e-06	2.39	128	2668	46
GO:0044087	regulation of cellular component biogenesis	2.75e-08	6.91e-06	1.3	804	5711	337
GO:0090066	regulation of anatomical structure size	2.98e-08	7.25e-06	1.43	356	6251	179
GO:0099536	synaptic signaling	3.17e-08	7.46e-06	2.59	292	1055	45
GO:0033238	regulation of cellular amine metabolic process	3.16e-08	7.55e-06	2.14	76	5227	48
GO:0019637	organophosphate metabolic process	3.85e-08	8.66e-06	1.32	866	5003	322
GO:0007017	microtubule-based process	5.04e-08	1.06e-05	1.37	523	5652	229
GO:0007018	microtubule-based movement	7.11e-08	1.47e-05	1.52	234	6197	124
GO:0007005	mitochondrion organization	1.09e-07	2.18e-05	1.46	288	6153	146
GO:0032990	cell part morphogenesis	1.27e-07	2.52e-05	2.09	225	2226	59
GO:0042552	myelination	1.72e-07	3.32e-05	2.34	68	4339	39
GO:0043624	cellular protein complex disassembly	1.75e-07	3.33e-05	1.66	127	6386	76
GO:0007610	behavior	2.03e-07	3.83e-05	1.43	527	4460	189
GO:0044089	positive regulation of cellular component biogenesis	2.23e-07	4.15e-05	1.34	453	6540	224
GO:0016241	regulation of macroautophagy	2.67e-07	4.9e-05	1.75	159	4704	74
GO:0070125	mitochondrial translational elongation	2.85e-07	5.11e-05	1.84	86	6386	57
GO:0007272	ensheathment of neurons	3.76e-07	6.43e-05	2.27	72	4339	40
GO:1901565	organonitrogen compound catabolic process	5.17e-07	8.37e-05	1.32	720	5084	272
GO:0001505	regulation of neurotransmitter levels	5.12e-07	8.39e-05	1.64	137	6069	77
GO:0008038	neuron recognition	5.59e-07	8.96e-05	2.63	33	5115	25
GO:0021762	substantia nigra development	6.59e-07	0.000102	4.86	39	1497	16
GO:0035303	regulation of dephosphorylation	6.72e-07	0.000103	2.9	133	1333	29
GO:0048013	ephrin receptor signaling pathway	8.13e-07	0.000124	2.09	82	4647	45
GO:0070585	protein localization to mitochondrion	8.24e-07	0.000124	2.03	63	5813	42
GO:0032956	regulation of actin cytoskeleton organization	8.71e-07	0.00013	1.46	280	5711	132
GO:0035304	regulation of protein dephosphorylation	9.16e-07	0.000135	4.21	60	1333	19
GO:1902903	regulation of supramolecular fiber organization	9.97e-07	0.000143	1.47	279	5579	129
GO:0051640	organelle localization	1.04e-06	0.000148	1.45	458	4223	158
GO:0010821	regulation of mitochondrion organization	1.13e-06	0.000159	1.67	220	4047	84
GO:0007193	adenylate cyclase-inhibiting G-protein coupled receptor signaling pathway	1.16e-06	0.000161	3.83	72	1351	21
GO:0044283	small molecule biosynthetic process	1.22e-06	0.000165	1.35	421	6031	194
GO:0044802	single-organism membrane organization	1.46e-06	0.000188	1.35	574	4881	214
GO:0051051	negative regulation of transport	1.49e-06	0.000191	1.41	458	4736	172
GO:0060284	regulation of cell development	1.53e-06	0.000192	1.34	783	4124	244
GO:0048857	neural nucleus development	1.53e-06	0.000193	4.02	56	1497	19
GO:0030705	cytoskeleton-dependent intracellular transport	1.63e-06	0.000203	1.59	142	6196	79
GO:0009117	nucleotide metabolic process	1.73e-06	0.000214	1.34	418	6267	198
GO:0055086	nucleobase-containing small molecule metabolic process	1.79e-06	0.000217	1.33	473	5998	213
GO:1901617	organic hydroxy compound biosynthetic process	2.14e-06	0.00025	1.59	149	5998	80
GO:0031329	regulation of cellular catabolic process	2.28e-06	0.000264	1.35	641	4486	219
GO:0038093	Fc receptor signaling pathway	2.36e-06	0.00027	1.54	179	5911	92
GO:0043269	regulation of ion transport	2.51e-06	0.000285	1.34	607	4899	224
GO:0008610	lipid biosynthetic process	3.04e-06	0.000334	1.35	540	4956	204
GO:0051129	negative regulation of cellular component organization	3.48e-06	0.000377	1.29	595	5911	256
GO:0019882	antigen processing and presentation	3.63e-06	0.000387	1.54	205	5335	95
GO:0032386	regulation of intracellular transport	5.29e-06	0.000542	1.32	536	5369	215
GO:0007413	axonal fasciculation	6.11e-06	0.00061	4.54	22	2309	13
GO:0017157	regulation of exocytosis	6.22e-06	0.000613	1.55	163	5812	83
GO:0072655	establishment of protein localization to mitochondrion	6.46e-06	0.000632	2	58	5813	38
GO:0048002	antigen processing and presentation of peptide antigen	7.03e-06	0.000675	1.57	176	5322	83
GO:0032535	regulation of cellular component size	7e-06	0.000676	1.44	230	6228	116
GO:0050808	synapse organization	8.27e-06	0.000774	1.79	140	3957	56
GO:0055114	oxidation-reduction process	9.57e-06	0.000863	1.26	869	5025	310
GO:0051493	regulation of cytoskeleton organization	9.56e-06	0.000868	1.35	423	5533	178
GO:0009894	regulation of catabolic process	1.32e-05	0.00113	1.29	787	4440	255
GO:0023014	signal transduction by protein phosphorylation	1.53e-05	0.00129	1.33	367	6378	175
GO:0097435	supramolecular fiber organization	1.57e-05	0.0013	1.43	332	4733	127
GO:0051050	positive regulation of transport	1.76e-05	0.00144	1.22	926	5722	365
GO:0043087	regulation of GTPase activity	1.76e-05	0.00145	1.36	669	3712	190
GO:0006520	cellular amino acid metabolic process	1.75e-05	0.00145	1.37	305	6120	144
GO:0097164	ammonium ion metabolic process	1.83e-05	0.00147	1.59	178	4692	75
GO:0002274	myeloid leukocyte activation	1.99e-05	0.00157	1.31	548	5125	208
GO:0051347	positive regulation of transferase activity	2.09e-05	0.00162	1.29	655	4961	237
GO:0099003	vesicle-mediated transport in synapse	2.13e-05	0.00163	1.94	88	4580	44
GO:0035567	non-canonical Wnt signaling pathway	2.21e-05	0.00168	1.82	133	3658	50
GO:0050807	regulation of synapse organization	2.43e-05	0.00182	1.72	127	4460	55
GO:0006914	autophagy	2.47e-05	0.00183	1.44	207	6137	103
GO:0072522	purine-containing compound biosynthetic process	2.46e-05	0.00183	1.56	132	6040	70
GO:0006839	mitochondrial transport	2.5e-05	0.00184	1.99	141	2653	42
GO:0070271	protein complex biogenesis	2.59e-05	0.00189	1.72	81	6485	51
GO:0010565	regulation of cellular ketone metabolic process	2.69e-05	0.00194	1.57	157	5259	73
GO:0046394	carboxylic acid biosynthetic process	2.87e-05	0.00203	1.46	261	4921	106
GO:0060627	regulation of vesicle-mediated transport	3.03e-05	0.00208	1.31	442	5930	193
GO:0032989	cellular component morphogenesis	3.33e-05	0.00224	1.65	366	2256	77
GO:0072521	purine-containing compound metabolic process	3.62e-05	0.00239	1.35	327	6040	150
GO:0007010	cytoskeleton organization	3.61e-05	0.0024	1.31	709	4207	220
GO:1901615	organic hydroxy compound metabolic process	3.83e-05	0.00252	1.38	400	4692	146
GO:0006082	organic acid metabolic process	3.93e-05	0.00257	1.23	954	4941	328
GO:1901137	carbohydrate derivative biosynthetic process	4.02e-05	0.00261	1.31	379	6158	173
GO:0002252	immune effector process	4.67e-05	0.00296	1.2	868	6407	376
GO:0033108	mitochondrial respiratory chain complex assembly	5.08e-05	0.00317	1.89	85	4749	43
GO:0007006	mitochondrial membrane organization	5.16e-05	0.00321	1.63	112	6002	62
GO:0045540	regulation of cholesterol biosynthetic process	5.24e-05	0.00324	5.42	42	857	11
GO:0006818	hydrogen transport	5.61e-05	0.00343	1.57	137	5342	65
GO:0043438	acetoacetic acid metabolic process	5.64e-05	0.00344	17726	1	1	1
GO:0000165	MAPK cascade	5.82e-05	0.00349	1.33	325	6378	155
GO:0032409	regulation of transporter activity	5.82e-05	0.0035	1.42	227	5773	105
GO:0032880	regulation of protein localization	6.01e-05	0.00359	1.19	973	6252	408
GO:0008277	regulation of G-protein coupled receptor protein signaling pathway	6.52e-05	0.00382	1.66	120	5431	61
GO:0015992	proton transport	6.77e-05	0.00392	1.57	135	5342	64
GO:0007187	G-protein coupled receptor signaling pathway, coupled to cyclic nucleotide second messenger	7.65e-05	0.00435	2.28	173	1351	30
GO:0003013	circulatory system process	8.3e-05	0.00463	1.4	202	6383	102
GO:0071806	protein transmembrane transport	8.28e-05	0.00464	1.89	55	5954	35
GO:0048193	Golgi vesicle transport	8.27e-05	0.00465	1.39	302	5205	123
GO:0009206	purine ribonucleoside triphosphate biosynthetic process	8.52e-05	0.00474	2.05	49	5300	30
GO:0042391	regulation of membrane potential	9.16e-05	0.00502	2.22	393	690	34
GO:0043278	response to morphine	9.13e-05	0.00504	2.37	31	5061	21
GO:0030029	actin filament-based process	9.56e-05	0.00522	1.31	324	6455	155
GO:0071248	cellular response to metal ion	9.65e-05	0.00525	1.61	144	4583	60
GO:0099132	ATP hydrolysis coupled cation transmembrane transport	9.95e-05	0.00535	1.97	56	5300	33
GO:0046390	ribose phosphate biosynthetic process	0.000101	0.00539	1.51	132	6040	68
GO:0044743	protein transmembrane import into intracellular organelle	0.000104	0.00552	2.12	36	5813	25
GO:0010970	transport along microtubule	0.000106	0.00555	1.57	122	6196	67
GO:1903828	negative regulation of cellular protein localization	0.000113	0.0058	1.6	142	4676	60
GO:0006414	translational elongation	0.000115	0.0059	1.57	113	6513	65
GO:0032981	mitochondrial respiratory chain complex I assembly	0.000118	0.00594	1.79	58	6485	38
GO:0097031	mitochondrial respiratory chain complex I biogenesis	0.000118	0.00596	1.79	58	6485	38
GO:0010257	NADH dehydrogenase complex assembly	0.000118	0.00598	1.79	58	6485	38
GO:1904936	interneuron migration	0.000124	0.00619	5.76	6	3075	6
GO:0034762	regulation of transmembrane transport	0.000135	0.0066	1.3	441	5616	181
GO:0098660	inorganic ion transmembrane transport	0.000135	0.00661	2.14	629	475	36
GO:0006091	generation of precursor metabolites and energy	0.000135	0.00662	1.41	263	5120	107
GO:0030031	cell projection assembly	0.00014	0.00676	1.38	276	5389	116
GO:0043065	positive regulation of apoptotic process	0.000143	0.00686	1.52	569	1969	96
GO:0051952	regulation of amine transport	0.00015	0.00718	1.9	75	4736	38
GO:1905475	regulation of protein localization to membrane	0.000171	0.00795	1.59	141	4667	59
GO:0071678	olfactory bulb axon guidance	0.000169	0.00797	5908.67	1	3	1
GO:1901160	primary amino compound metabolic process	0.000172	0.00799	3.2	13	4692	11
GO:0009169	purine ribonucleoside monophosphate catabolic process	0.00017	0.00799	4.39	7	4038	7
GO:0022406	membrane docking	0.000176	0.00813	1.65	158	3734	55
GO:0010942	positive regulation of cell death	0.000196	0.00895	1.49	617	1969	102
GO:0007169	transmembrane receptor protein tyrosine kinase signaling pathway	0.000197	0.00896	1.24	485	6488	221
GO:0038061	NIK/NF-kappaB signaling	0.000199	0.00899	1.93	63	4955	34
GO:0022029	telencephalon cell migration	0.000201	0.00903	2.22	33	5324	22
GO:0035659	Wnt signaling pathway involved in wound healing, spreading of epidermal cells	0.000226	0.00997	4431.5	1	4	1
GO:1904891	positive regulation of excitatory synapse assembly	0.000226	0.01	4431.5	1	4	1
GO:0016050	vesicle organization	0.000236	0.0104	1.39	302	4781	113
GO:0003018	vascular process in circulatory system	0.00024	0.0105	1.44	152	6251	77
GO:0072523	purine-containing compound catabolic process	0.000252	0.0109	4.66	49	854	11
GO:0044712	single-organism catabolic process	0.000261	0.0112	1.23	828	4719	272
GO:0031398	positive regulation of protein ubiquitination	0.00026	0.0112	1.46	175	5324	77
GO:0007568	aging	0.000267	0.0115	1.36	239	6120	112
GO:0048488	synaptic vesicle endocytosis	0.000269	0.0115	2.73	22	4428	15
GO:0045745	positive regulation of G-protein coupled receptor protein signaling pathway	0.000278	0.0119	2.19	27	6000	20
GO:1902224	ketone body metabolic process	0.000286	0.0121	4.87	12	2425	8
GO:0071417	cellular response to organonitrogen compound	0.000286	0.0122	1.37	390	4214	127
GO:0021756	striatum development	0.000293	0.0124	4.63	11	2784	8
GO:2000739	regulation of mesenchymal stem cell differentiation	0.000297	0.0125	14.25	6	829	4
GO:0051338	regulation of transferase activity	0.000308	0.0129	1.21	966	4961	326
GO:0072583	clathrin-dependent endocytosis	0.00032	0.0133	2.23	41	4451	23
GO:0046685	response to arsenic-containing substance	0.000323	0.0134	3.61	25	2355	12
GO:0021885	forebrain cell migration	0.000348	0.0142	1.99	36	6196	25
GO:0016559	peroxisome fission	0.000357	0.0144	6.89	9	1716	6
GO:0006836	neurotransmitter transport	0.000357	0.0145	1.6	96	6238	54
GO:0000278	mitotic cell cycle	0.000366	0.0147	2.03	101	2933	34
GO:0006897	endocytosis	0.000374	0.0148	1.3	383	5564	156
GO:0045862	positive regulation of proteolysis	0.000372	0.0149	1.31	368	5445	148
GO:0007007	inner mitochondrial membrane organization	0.00037	0.0149	2.28	35	4672	21
GO:1905330	regulation of morphogenesis of an epithelium	0.000383	0.0151	1.39	175	6331	87
GO:0030163	protein catabolic process	0.000387	0.0152	1.27	386	6127	170
GO:2001203	positive regulation of transforming growth factor-beta secretion	0.000395	0.0154	2532.29	1	7	1
GO:0051886	negative regulation of timing of anagen	0.000395	0.0155	2532.29	1	7	1
GO:0006457	protein folding	0.000415	0.016	1.34	216	6542	107
GO:0001764	neuron migration	0.000415	0.016	1.64	107	5363	53
GO:0035609	C-terminal protein deglutamylation	0.00042	0.0161	6.14	5	2886	5
GO:0040012	regulation of locomotion	0.000434	0.0165	1.18	800	6455	344
GO:0001558	regulation of cell growth	0.000448	0.0167	2.03	376	789	34
GO:0070646	protein modification by small protein removal	0.000445	0.0167	1.53	275	3028	72
GO:1900011	negative regulation of corticotropin-releasing hormone receptor activity	0.000451	0.0167	2215.75	1	8	1
GO:1900010	regulation of corticotropin-releasing hormone receptor activity	0.000451	0.0167	2215.75	1	8	1
GO:0051460	negative regulation of corticotropin secretion	0.000451	0.0167	2215.75	1	8	1
GO:0014075	response to amine	0.000494	0.0177	1.97	37	6085	25
GO:0090087	regulation of peptide transport	0.000515	0.0181	1.19	771	6252	323
GO:0007218	neuropeptide signaling pathway	0.000511	0.0181	2.97	101	1062	18

## Sheet: IA_GN
GO Term	Description	P-value	FDR q-value	Enrichment	B	n	b
GO:0016071	mRNA metabolic process	3.89e-34	1.46e-31	1.83	593	5244	321
GO:0006396	RNA processing	4.44e-31	1.59e-28	1.68	806	5132	393
GO:0006325	chromatin organization	1.6e-25	5.35e-23	2.01	657	3054	228
GO:0006397	mRNA processing	4.35e-21	1.43e-18	1.81	402	5164	212
GO:0019083	viral transcription	2.77e-20	8.7e-18	2.3	99	6459	83
GO:0016569	covalent chromatin modification	1.91e-16	5.44e-14	1.99	455	3054	156
GO:0040029	regulation of gene expression, epigenetic	3.31e-16	9.23e-14	2.66	200	2728	82
GO:0006259	DNA metabolic process	2.38e-15	6.08e-13	1.69	745	3320	236
GO:0006974	cellular response to DNA damage stimulus	2.05e-14	4.99e-12	1.74	696	2786	190
GO:0006614	SRP-dependent cotranslational protein targeting to membrane	1.43e-13	3.18e-11	2.5	75	5204	55
GO:0071824	protein-DNA complex subunit organization	2.07e-13	4.46e-11	2.11	232	3438	95
GO:0034660	ncRNA metabolic process	2.82e-13	5.59e-11	1.57	525	4718	219
GO:0006281	DNA repair	4.67e-13	9.02e-11	1.75	459	3517	159
GO:0045814	negative regulation of gene expression, epigenetic	4.95e-13	9.45e-11	2.76	103	3432	55
GO:0018205	peptidyl-lysine modification	6.91e-13	1.3e-10	2.18	282	2622	91
GO:0006413	translational initiation	7.03e-12	1.28e-09	2.29	122	4247	67
GO:0043484	regulation of RNA splicing	1.21e-11	2.15e-09	2.17	106	5164	67
GO:0060968	regulation of gene silencing	2.27e-11	3.93e-09	2	126	5278	75
GO:0016458	gene silencing	3.92e-11	6.71e-09	1.99	137	5014	77
GO:0051276	chromosome organization	2.74e-10	4.3e-08	1.49	407	5608	192
GO:0000122	negative regulation of transcription from RNA polymerase II promoter	4.75e-10	7.38e-08	1.36	773	5362	318
GO:0034248	regulation of cellular amide metabolic process	5.33e-10	8.19e-08	1.66	441	3520	145
GO:0010608	posttranscriptional regulation of gene expression	5.85e-10	8.9e-08	1.6	520	3520	165
GO:0046700	heterocycle catabolic process	1.62e-09	2.42e-07	1.52	374	5204	167
GO:0044270	cellular nitrogen compound catabolic process	5.32e-09	7.49e-07	1.5	376	5204	166
GO:0051028	mRNA transport	5.31e-09	7.55e-07	1.78	141	5665	80
GO:0019439	aromatic compound catabolic process	8.18e-09	1.14e-06	1.49	386	5204	169
GO:0051168	nuclear export	1.31e-08	1.77e-06	2.32	155	2509	51
GO:0090305	nucleic acid phosphodiester bond hydrolysis	1.76e-08	2.35e-06	2.03	262	2372	71
GO:0070972	protein localization to endoplasmic reticulum	4.18e-08	5.3e-06	2.22	98	4083	50
GO:1901361	organic cyclic compound catabolic process	4.7e-08	5.9e-06	1.45	419	5204	178
GO:0016925	protein sumoylation	4.99e-08	6.21e-06	6.03	75	666	17
GO:0033044	regulation of chromosome organization	6.33e-08	7.82e-06	1.6	294	4450	118
GO:0032200	telomere organization	7.08e-08	8.67e-06	1.93	109	5235	62
GO:0022618	ribonucleoprotein complex assembly	1.28e-07	1.5e-05	1.64	182	5468	92
GO:0006353	DNA-templated transcription, termination	1.57e-07	1.81e-05	1.87	104	5665	62
GO:0090501	RNA phosphodiester bond hydrolysis	2.78e-07	3.15e-05	2.28	127	2627	43
GO:0043414	macromolecule methylation	3.24e-07	3.65e-05	1.66	227	4316	92
GO:0022402	cell cycle process	4.56e-07	5.01e-05	1.31	980	4258	308
GO:0044265	cellular macromolecule catabolic process	6.29e-07	6.86e-05	1.32	688	5204	266
GO:0032259	methylation	1.42e-06	0.000151	1.57	286	4193	106
GO:0051169	nuclear transport	1.46e-06	0.000154	1.59	265	4217	100
GO:0007063	regulation of sister chromatid cohesion	1.61e-06	0.000168	3.45	20	4113	16
GO:0071826	ribonucleoprotein complex subunit organization	3.7e-06	0.000372	1.55	193	5468	92
GO:0018193	peptidyl-amino acid modification	5.68e-06	0.000556	1.41	843	2684	180
GO:0006369	termination of RNA polymerase II transcription	8.35e-06	0.000796	1.93	68	5665	42
GO:0045652	regulation of megakaryocyte differentiation	9.6e-06	0.00091	2	73	4987	41
GO:0006352	DNA-templated transcription, initiation	1e-05	0.000945	1.53	192	5443	90
GO:0070647	protein modification by small protein conjugation or removal	1.52e-05	0.00142	1.42	943	2170	164
GO:0036297	interstrand cross-link repair	1.61e-05	0.00148	2.75	46	3221	23
GO:0010948	negative regulation of cell cycle process	1.79e-05	0.00163	1.54	264	4055	93
GO:0015931	nucleobase-containing compound transport	1.88e-05	0.0017	1.86	218	2355	54
GO:0034622	cellular macromolecular complex assembly	2.78e-05	0.00245	1.36	756	3206	186
GO:0007077	mitotic nuclear envelope disassembly	2.91e-05	0.00255	1.99	43	6418	31
GO:0000973	posttranscriptional tethering of RNA polymerase II gene DNA at nuclear periphery	4.8e-05	0.00404	34.35	3	516	3
GO:0010501	RNA secondary structure unwinding	4.85e-05	0.00404	3.6	45	1749	16
GO:0016073	snRNA metabolic process	5.75e-05	0.00464	1.88	86	4705	43
GO:0000723	telomere maintenance	6.11e-05	0.00489	1.76	96	5235	50
GO:0034502	protein localization to chromosome	6.17e-05	0.00492	2.03	53	5280	32
GO:0098727	maintenance of cell number	6.3e-05	0.005	2.05	133	2343	36
GO:0070076	histone lysine demethylation	7.11e-05	0.00561	2.25	27	6133	21
GO:0051301	cell division	8.25e-05	0.00638	1.45	370	3665	111
GO:0022613	ribonucleoprotein complex biogenesis	8.54e-05	0.00653	2.07	66	4283	33
GO:0009411	response to UV	8.53e-05	0.00656	1.53	128	5966	66
GO:0008214	protein dealkylation	0.000104	0.00768	2.14	31	6133	23
GO:0019827	stem cell population maintenance	0.000105	0.0077	2.02	131	2343	35
GO:0033365	protein localization to organelle	0.000112	0.00809	1.34	516	4237	165
GO:0000380	alternative mRNA splicing, via spliceosome	0.000131	0.00947	2.6	16	5966	14
GO:0030397	membrane disassembly	0.00014	0.0101	1.88	47	6418	32
GO:0098781	ncRNA transcription	0.00016	0.0113	1.68	90	5845	50
GO:0006366	transcription from RNA polymerase II promoter	0.000181	0.0126	1.27	619	4945	219
GO:0051290	protein heterotetramerization	0.000185	0.0128	2.52	43	3432	21
GO:0071158	positive regulation of cell cycle arrest	0.000187	0.0129	1.94	82	4119	37
GO:0032446	protein modification by small protein conjugation	0.000204	0.0139	1.31	754	3451	192
GO:1905602	positive regulation of receptor-mediated endocytosis involved in cholesterol transport	0.000224	0.015	8863	2	1	1
GO:0010606	positive regulation of cytoplasmic mRNA processing body assembly	0.000239	0.016	31.84	5	334	3
GO:0006297	nucleotide-excision repair, DNA gap filling	0.000271	0.0177	3.48	21	2908	12
GO:1901796	regulation of signal transduction by p53 class mediator	0.000271	0.0177	1.56	170	4209	63
GO:0042795	snRNA transcription from RNA polymerase II promoter	0.000275	0.0178	1.91	69	4705	35
GO:0019264	glycine biosynthetic process from serine	0.00028	0.0181	76.74	2	231	2
GO:0006354	DNA-templated transcription, elongation	0.000286	0.0183	1.65	105	5413	53
GO:0006272	leading strand elongation	0.000321	0.0202	18.2	3	974	3
GO:0032070	regulation of deoxyribonuclease activity	0.000328	0.0206	10.26	9	960	5
GO:0048319	axial mesoderm morphogenesis	0.000395	0.0243	2532.29	1	7	1
GO:0002181	cytoplasmic translation	0.000409	0.025	2.5	23	4929	16
GO:0034773	histone H4-K20 trimethylation	0.000446	0.0271	4.65	6	3815	6
GO:0070914	UV-damage excision repair	0.000498	0.0291	7.08	11	1366	6
GO:0043543	protein acylation	0.000487	0.0294	2.08	154	1603	29
GO:1902579	multi-organism localization	0.000512	0.0298	1.86	69	4847	35
GO:0006110	regulation of glycolytic process	0.000549	0.0317	2.38	67	2552	23
GO:0006109	regulation of carbohydrate metabolic process	0.000559	0.0321	1.75	175	2552	44
GO:0010216	maintenance of DNA methylation	0.00061	0.0348	6.92	6	2136	5
GO:0031123	RNA 3'-end processing	0.000631	0.0358	1.64	99	5468	50
GO:0031509	telomeric heterochromatin assembly	0.000734	0.0404	49.79	2	356	2
GO:1902340	negative regulation of chromosome condensation	0.000734	0.0405	49.79	2	356	2
GO:0006288	base-excision repair, DNA ligation	0.000757	0.0415	14.83	3	1195	3
GO:0006270	DNA replication initiation	0.000826	0.0446	2.02	36	5594	23
GO:0006605	protein targeting	0.000843	0.0452	1.43	253	4120	84
GO:0071897	DNA biosynthetic process	0.00088	0.0469	1.52	113	6308	61
GO:0016078	tRNA catabolic process	0.000927	0.0483	6.33	6	2332	5
GO:0071027	nuclear RNA surveillance	0.00096	0.0497	4.84	11	2332	7
GO:0060730	regulation of intestinal epithelial structure maintenance	0.000969	0.05	43.34	2	409	2
GO:0044770	cell cycle phase transition	0.000996	0.051	2.02	241	1092	30

## Sheet: CS_1
GO Term	Description	P-value	FDR q-value	Enrichment	B	n	b
GO:0031344	regulation of cell projection organization	2.9e-09	4.38e-05	1.35	549	6526	273		Legend
GO:0045664	regulation of neuron differentiation	9.56e-08	0.00036	1.32	546	6526	265		FDR	False discovery rate
GO:0022604	regulation of cell morphogenesis	2.37e-07	0.00051	1.35	422	6526	210		B	number of genes associated with a specific GO term
GO:0050804	modulation of chemical synaptic transmission	5.48e-07	0.00103	1.41	297	6526	154		n	number of genes in target set list
GO:0030030	cell projection organization	1.74e-06	0.00239	1.25	699	6537	323		b	number of genes in the intersection
GO:0030031	cell projection assembly	4.34e-06	0.00468	1.4	276	6387	139		E	Enrichment = (b/n) / (B/total number of genes)
GO:0051960	regulation of nervous system development	6.27e-06	0.00591	1.23	757	6526	343
GO:0090257	regulation of muscle system process	1.07e-05	0.00896	1.51	194	5557	92
GO:0032456	endocytic recycling	1.16e-05	0.00921	4.42	24	2170	13
GO:0060284	regulation of cell development	2.17e-05	0.0136	1.21	783	6526	350
GO:0099536	synaptic signaling	3.82e-05	0.0222	1.37	292	5930	134
GO:0034329	cell junction assembly	5.34e-05	0.0259	1.57	128	5637	64
GO:0022603	regulation of anatomical structure morphogenesis	5.21e-05	0.0262	1.19	934	6500	407
GO:0060271	cilium assembly	5.16e-05	0.0268	1.42	189	6387	97
GO:0044057	regulation of system process	6.35e-05	0.0299	1.3	481	5574	196
GO:2001225	regulation of chloride transport	6.78e-05	0.0309	9.79	10	1086	6
GO:0030001	metal ion transport	9.41e-05	0.0394	1.44	610	2519	125
GO:0034330	cell junction organization	9.4e-05	0.0405	1.46	185	5637	86
GO:0010761	fibroblast migration	0.000105	0.0417	13.04	9	755	5
GO:0045110	intermediate filament bundle assembly	0.000116	0.0447	5.83	6	3038	6
GO:0001952	regulation of cell-matrix adhesion	0.000145	0.0509	1.99	97	3493	38
GO:1902580	single-organism cellular localization	0.000157	0.0536	1.2	735	6509	324
GO:0060341	regulation of cellular localization	0.000166	0.0556	1.24	856	4514	271
GO:0007010	cytoskeleton organization	0.000187	0.0612	1.26	709	4547	230
GO:0040011	locomotion	0.000241	0.0741	1.21	937	5050	323
GO:1902589	single-organism organelle organization	0.000271	0.0785	1.17	926	6537	400
GO:0010882	regulation of cardiac muscle contraction by calcium ion signaling	0.000276	0.0786	7.34	21	805	7
GO:0097503	sialylation	0.000282	0.0787	3.15	21	3485	13
GO:0007017	microtubule-based process	0.000326	0.0878	1.25	523	5872	216
GO:0090066	regulation of anatomical structure size	0.000366	0.0918	1.27	356	6541	167
GO:0051270	regulation of cellular component movement	0.000361	0.0922	1.22	797	5103	280
GO:0034199	activation of protein kinase A activity	0.000358	0.093	2.78	17	4882	13
GO:0007009	plasma membrane organization	0.000444	0.104	1.36	200	6471	99
GO:0051533	positive regulation of NFAT protein import into nucleus	0.00045	0.104	6.05	5	2928	5
GO:0044782	cilium organization	0.000444	0.106	1.36	200	6387	98
GO:0039689	negative stranded viral RNA replication	0.000494	0.106	5908.67	3	1	1
GO:0030148	sphingolipid biosynthetic process	0.000467	0.107	2.57	86	1765	22
GO:1903115	regulation of actin filament-based movement	0.00049	0.108	2.21	34	4946	21
GO:0031346	positive regulation of cell projection organization	0.000523	0.111	1.28	316	6475	148
GO:0044087	regulation of cellular component biogenesis	0.000602	0.119	1.18	804	6507	347
GO:0071205	protein localization to juxtaparanode region of axon	0.00074	0.133	5.47	5	3240	5
GO:0061024	membrane organization	0.00073	0.134	1.35	820	2345	146
GO:0007272	ensheathment of neurons	0.000806	0.135	1.64	72	6463	43
GO:0007610	behavior	0.000774	0.136	1.22	527	6189	225
GO:0008366	axon ensheathment	0.000806	0.136	1.64	72	6463	43
GO:0061739	protein lipidation involved in autophagosome assembly	0.000856	0.137	4431.5	4	1	1
GO:0034775	glutathione transmembrane transport	0.00079	0.137	1266.14	1	14	1
GO:0006281	DNA repair	0.000942	0.138	7.24	459	32	6
GO:0061640	cytoskeleton-dependent cytokinesis	0.00096	0.138	2.09	37	5036	22
GO:0070574	cadmium ion transmembrane transport	0.000933	0.138	7.93	4	2236	4
GO:0098792	xenophagy	0.000856	0.139	4431.5	4	1	1
GO:0015691	cadmium ion transport	0.000933	0.139	7.93	4	2236	4
GO:0001525	angiogenesis	0.0009	0.14	1.31	253	6192	116

## Sheet: IH_1
GO Term	Description	P-value	FDR q-value	Enrichment	B	n	b
GO:0050911	detection of chemical stimulus involved in sensory perception of smell	2.1e-12	3.17e-08	4.66	360	349	33
GO:0050804	modulation of chemical synaptic transmission	1.61e-10	4.03e-07	1.52	297	6440	164
GO:0051606	detection of stimulus	8.28e-10	1.56e-06	2.36	588	842	66
GO:0070268	cornification	7.53e-10	1.62e-06	7.02	108	444	19
GO:0031344	regulation of cell projection organization	7.43e-09	1.24e-05	1.36	549	6186	260
GO:0010769	regulation of cell morphogenesis involved in differentiation	3.68e-07	0.000326	1.49	250	5951	125
GO:0038093	Fc receptor signaling pathway	1.7e-06	0.00122	1.67	179	4556	77
GO:0016241	regulation of macroautophagy	2.88e-06	0.00197	1.55	159	6097	85
GO:0043623	cellular protein complex assembly	4.01e-06	0.00252	1.36	371	6041	172
GO:0033238	regulation of cellular amine metabolic process	4.28e-06	0.00258	2.24	76	3859	37
GO:0051648	vesicle localization	4.75e-06	0.00275	1.7	128	5143	63
GO:0061024	membrane organization	5.07e-06	0.00283	1.23	820	6290	358
GO:0070585	protein localization to mitochondrion	6.4e-06	0.00322	2.01	63	5449	39
GO:0030049	muscle filament sliding	8.72e-06	0.00424	6.41	36	845	11
GO:0051960	regulation of nervous system development	1.44e-05	0.00619	1.24	757	5881	312
GO:0050877	neurological system process	1.85e-05	0.00772	1.23	847	5852	343
GO:0044087	regulation of cellular component biogenesis	2.24e-05	0.00825	1.22	804	6281	347
GO:0090383	phagosome acidification	2.22e-05	0.00835	2.84	26	4314	18
GO:0044712	single-organism catabolic process	3.72e-05	0.0122	1.21	828	6409	361
GO:0010565	regulation of cellular ketone metabolic process	4.14e-05	0.0127	1.57	157	5021	70
GO:1901565	organonitrogen compound catabolic process	4.07e-05	0.0128	1.22	720	6461	320
GO:0045055	regulated exocytosis	4.37e-05	0.0129	1.23	651	6364	288
GO:0002933	lipid hydroxylation	4.45e-05	0.0129	62.86	6	141	3
GO:0006626	protein targeting to mitochondrion	4.34e-05	0.0131	2.32	33	5335	23
GO:0015991	ATP hydrolysis coupled proton transport	5.08e-05	0.0139	2.93	27	3808	17
GO:0007018	microtubule-based movement	6.66e-05	0.0162	1.39	234	6228	114
GO:0070175	positive regulation of enamel mineralization	6.46e-05	0.0162	123.96	2	143	2
GO:0055114	oxidation-reduction process	7.55e-05	0.0172	1.19	869	6385	374
GO:0007193	adenylate cyclase-inhibiting G-protein coupled receptor signaling pathway	7.39e-05	0.0177	1.82	72	5690	42
GO:0030030	cell projection organization	8.06e-05	0.0181	1.22	699	6257	301
GO:0002366	leukocyte activation involved in immune response	8.2e-05	0.0182	1.24	580	6341	257
GO:0000041	transition metal ion transport	0.000101	0.0209	2.01	105	3270	39
GO:0060284	regulation of cell development	0.000104	0.0212	1.21	783	5951	319
GO:0050890	cognition	0.000144	0.0282	1.4	261	5173	107
GO:0007611	learning or memory	0.000169	0.0306	1.43	225	5173	94
GO:0050808	synapse organization	0.000167	0.0306	1.49	140	5954	70
GO:0007264	small GTPase mediated signal transduction	0.000166	0.0309	1.34	271	6257	128
GO:0007017	microtubule-based process	0.000163	0.0311	1.27	523	5528	207
GO:0048013	ephrin receptor signaling pathway	0.000163	0.0314	1.9	82	4447	39
GO:0060341	regulation of cellular localization	0.000183	0.0324	1.19	856	6070	350
GO:1901617	organic hydroxy compound biosynthetic process	0.000192	0.0336	1.5	149	5463	69
GO:0006818	hydrogen transport	0.000207	0.0358	1.68	137	3850	50
GO:0055086	nucleobase-containing small molecule metabolic process	0.000216	0.0366	1.25	473	6358	212
GO:1902589	single-organism organelle organization	0.000219	0.0367	1.18	926	6188	382
GO:0022904	respiratory electron transport chain	0.000244	0.0392	1.62	92	6307	53
GO:0035303	regulation of dephosphorylation	0.000265	0.0421	1.56	133	5037	59
GO:0044089	positive regulation of cellular component biogenesis	0.000291	0.0452	1.25	453	6279	201
GO:0006531	aspartate metabolic process	0.000299	0.0456	3.75	11	3870	9
GO:1902490	regulation of sperm capacitation	0.000309	0.0466	70.9	2	250	2
GO:1902582	single-organism intracellular transport	0.000341	0.0494	1.27	477	5637	192
GO:0008202	steroid metabolic process	0.000363	0.0517	1.33	243	6472	118
GO:0033561	regulation of water loss via skin	0.000378	0.0517	3.12	22	3359	13
GO:0006839	mitochondrial transport	0.000376	0.052	1.51	141	5335	64
GO:0007005	mitochondrion organization	0.000373	0.0521	1.32	288	6003	129
GO:1902083	negative regulation of peptidyl-cysteine S-nitrosylation	0.000371	0.0522	11.76	5	1206	4
GO:0090170	regulation of Golgi inheritance	0.000398	0.0526	9.17	4	1932	4
GO:0051640	organelle localization	0.000411	0.0534	1.29	458	5143	171
GO:0048878	chemical homeostasis	0.000455	0.0571	1.26	913	3489	227
GO:1900127	positive regulation of hyaluronan biosynthetic process	0.000451	0.0571	96.34	4	92	2
GO:0033572	transferrin transport	0.000469	0.0583	2.46	36	3808	19
GO:0051050	positive regulation of transport	0.00049	0.0591	1.18	926	5889	363
GO:0032409	regulation of transporter activity	0.000502	0.0596	1.33	227	6440	110
GO:0099536	synaptic signaling	0.000533	0.0617	1.32	292	5838	127
GO:0009822	alkaloid catabolic process	0.000529	0.0617	83.81	3	141	2
GO:0007006	mitochondrial membrane organization	0.000578	0.0646	1.56	112	6003	59
GO:0002686	negative regulation of leukocyte migration	0.000669	0.0725	3.05	32	2539	14
GO:0051046	regulation of secretion	0.000681	0.0733	1.33	692	2901	151
GO:0051965	positive regulation of synapse assembly	0.000739	0.0758	1.67	66	6415	40
GO:0060016	granulosa cell development	0.000733	0.0762	1363.54	1	13	1
GO:0006091	generation of precursor metabolites and energy	0.00073	0.0763	1.3	263	6539	126
GO:0009635	response to herbicide	0.000755	0.0764	3.53	7	5021	7
GO:1901615	organic hydroxy compound metabolic process	0.000755	0.0769	1.25	400	6472	182
GO:0030048	actin filament-based movement	0.00077	0.0774	3.6	65	984	13
GO:0072321	chaperone-mediated protein transport	0.000826	0.0818	3.05	10	5231	9
GO:0048638	regulation of developmental growth	0.000855	0.0842	1.29	286	6279	131
GO:0043624	cellular protein complex disassembly	0.00092	0.0883	1.53	127	4939	54
GO:0032101	regulation of response to external stimulus	0.000917	0.0886	1.19	680	6486	295
GO:0035304	regulation of protein dephosphorylation	0.000931	0.0888	2	60	4142	28
GO:0007169	transmembrane receptor protein tyrosine kinase signaling pathway	0.000939	0.0889	1.35	485	3380	125
GO:0007200	phospholipase C-activating G-protein coupled receptor signaling pathway	0.000945	0.0889	2.14	83	2689	27
GO:0032956	regulation of actin cytoskeleton organization	0.000951	0.089	1.28	280	6505	132
GO:0006163	purine nucleotide metabolic process	0.000996	0.0915	1.28	291	6358	134

## Sheet: IA_1
GO Term	Description	P-value	FDR q-value	Enrichment	B	n	b
GO:0006396	RNA processing	2.25e-19	3.38e-15	1.45	806	6408	423
GO:0016071	mRNA metabolic process	6.78e-15	5.11e-11	1.47	593	6422	315		Legend
GO:0000398	mRNA splicing, via spliceosome	1.42e-14	5.35e-11	1.7	236	6394	145		FDR	False discovery rate
GO:0034660	ncRNA metabolic process	5.93e-12	6.87e-09	1.43	525	6208	263		B	number of genes associated with a specific GO term
GO:0006414	translational elongation	1.22e-07	7.35e-05	2.64	113	2314	39		n	number of genes in target set list
GO:0070126	mitochondrial translational termination	5.23e-07	0.000272	2.67	88	2564	34		b	number of genes in the intersection
GO:0022618	ribonucleoprotein complex assembly	5.56e-07	0.000279	1.53	182	6440	101		E	Enrichment = (b/n) / (B/total number of genes)
GO:0006613	cotranslational protein targeting to membrane	6.06e-07	0.000295	1.83	80	6533	54
GO:0006413	translational initiation	7.73e-07	0.000364	1.67	122	6533	75
GO:0071826	ribonucleoprotein complex subunit organization	1.26e-06	0.000525	1.5	193	6440	105
GO:0006974	cellular response to DNA damage stimulus	2.03e-06	0.000803	1.25	696	6456	318
GO:0019083	viral transcription	3.97e-06	0.00133	1.7	99	6533	62
GO:0015931	nucleobase-containing compound transport	3.8e-06	0.00136	1.47	218	6102	110
GO:0006913	nucleocytoplasmic transport	7.35e-06	0.00231	1.48	259	5139	111
GO:0050658	RNA transport	9.31e-06	0.0028	1.57	180	5144	82
GO:0033211	adiponectin-activated signaling pathway	1.01e-05	0.00293	8.78	6	2019	6
GO:0051169	nuclear transport	1.4e-05	0.00375	1.46	265	5139	112
GO:0010608	posttranscriptional regulation of gene expression	3.08e-05	0.00774	1.29	520	5645	214
GO:0019439	aromatic compound catabolic process	3.86e-05	0.00939	1.45	386	3769	119
GO:0006353	DNA-templated transcription, termination	7.07e-05	0.0159	2.14	104	2870	36
GO:0044270	cellular nitrogen compound catabolic process	8.56e-05	0.019	1.44	376	3769	115
GO:0009451	RNA modification	8.95e-05	0.0195	1.52	130	6120	68
GO:0043603	cellular amide metabolic process	9.33e-05	0.0201	1.25	478	6533	221
GO:0046700	heterocycle catabolic process	0.000109	0.0227	1.43	374	3769	114
GO:0072657	protein localization to membrane	0.000117	0.0241	1.51	361	2986	92
GO:0018205	peptidyl-lysine modification	0.000119	0.0242	1.33	282	6531	138
GO:0034622	cellular macromolecular complex assembly	0.000199	0.0371	1.21	756	5953	307
GO:0003208	cardiac ventricle morphogenesis	0.000198	0.0372	3.27	27	2811	14
GO:0002480	antigen processing and presentation of exogenous peptide antigen via MHC class I, TAP-independent	0.000213	0.0382	4.17	9	3782	8
GO:1901361	organic cyclic compound catabolic process	0.000221	0.0393	1.5	419	2562	91
GO:0034248	regulation of cellular amide metabolic process	0.000252	0.0431	1.28	441	5645	180
GO:0031167	rRNA methylation	0.00025	0.0432	2.27	23	6120	18
GO:0040029	regulation of gene expression, epigenetic	0.000262	0.0443	1.37	200	6542	101
GO:0060839	endothelial cell fate commitment	0.000315	0.0505	18.33	3	967	3
GO:0006605	protein targeting	0.00039	0.0606	1.32	253	6533	123
GO:0043543	protein acylation	0.000398	0.0611	1.41	154	6531	80
GO:0006281	DNA repair	0.000406	0.0618	1.24	459	6446	207
GO:1902116	negative regulation of organelle assembly	0.000507	0.0764	3.33	30	2309	13
GO:0070972	protein localization to endoplasmic reticulum	0.000627	0.0909	1.55	98	6533	56
GO:0044085	cellular component biogenesis	0.000744	0.103	1.88	153	2094	34
GO:0070269	pyroptosis	0.000827	0.11	6.49	6	2277	5
GO:0048333	mesodermal cell differentiation	0.000862	0.113	3.25	14	3895	10
GO:1904328	regulation of myofibroblast contraction	0.000903	0.117	1107.88	1	16	1
GO:0044265	cellular macromolecule catabolic process	0.000977	0.124	1.19	688	6063	281
GO:1990173	protein localization to nucleoplasm	0.000998	0.125	42.31	2	419	2

## Sheet: CS_2
GO Term	Description	P-value	FDR q-value	Enrichment	B	n	b
GO:0031344	regulation of cell projection organization	2.18e-09	3.29e-05	1.35	549	6544	274
GO:0045664	regulation of neuron differentiation	7.29e-08	0.000366	1.32	546	6544	266		Legend
GO:0022604	regulation of cell morphogenesis	1.76e-07	0.000441	1.35	422	6544	211		FDR	False discovery rate
GO:0030030	cell projection organization	2.06e-06	0.00259	1.25	699	6524	322		B	number of genes associated with a specific GO term
GO:0050804	modulation of chemical synaptic transmission	1.93e-06	0.00264	1.39	297	6539	152		n	number of genes in target set list
GO:0030031	cell projection assembly	2.71e-06	0.00314	1.41	276	6335	139		b	number of genes in the intersection
GO:0051960	regulation of nervous system development	5.4e-06	0.00542	1.23	757	6517	343		E	Enrichment = (b/n) / (B/total number of genes)
GO:0032456	endocytic recycling	7.95e-06	0.00704	4.58	24	2097	13
GO:0090257	regulation of muscle system process	1.07e-05	0.00807	1.51	194	5557	92
GO:0060284	regulation of cell development	1.95e-05	0.0128	1.22	783	6517	350
GO:0099536	synaptic signaling	2.39e-05	0.015	1.35	292	6517	145
GO:0034329	cell junction assembly	2.63e-05	0.0152	1.6	128	5530	64
GO:0060271	cilium assembly	3.34e-05	0.018	1.44	189	6304	97
GO:0034330	cell junction organization	4.22e-05	0.0212	1.49	185	5530	86
GO:0022603	regulation of anatomical structure morphogenesis	5.03e-05	0.0229	1.19	934	6517	408
GO:0044057	regulation of system process	4.99e-05	0.0235	1.3	481	5557	196
GO:2001225	regulation of chloride transport	7.12e-05	0.0315	9.7	10	1096	6
GO:0030001	metal ion transport	0.000112	0.0445	1.44	610	2483	123
GO:1902580	single-organism cellular localization	0.000122	0.0459	1.2	735	6539	326
GO:0010761	fibroblast migration	0.000119	0.046	12.66	9	778	5
GO:0045110	intermediate filament bundle assembly	0.000137	0.0492	5.67	6	3128	6
GO:0060341	regulation of cellular localization	0.000149	0.0521	1.24	856	4623	277
GO:1902589	single-organism organelle organization	0.000159	0.0532	1.18	926	6517	401
GO:0097503	sialylation	0.000181	0.0535	3.28	21	3341	13
GO:0034199	activation of protein kinase A activity	0.000181	0.0544	2.4	17	6529	15
GO:0030148	sphingolipid biosynthetic process	0.000171	0.0547	2.74	86	1653	22
GO:0040011	locomotion	0.00017	0.0557	1.22	937	5012	322
GO:0007010	cytoskeleton organization	0.000218	0.0621	1.26	709	4487	227
GO:0010882	regulation of cardiac muscle contraction by calcium ion signaling	0.000223	0.0623	7.62	21	775	7
GO:0051270	regulation of cellular component movement	0.000268	0.072	1.22	797	5229	287
GO:0044782	cilium organization	0.000274	0.0725	1.38	200	6304	98
GO:0007017	microtubule-based process	0.000287	0.0745	1.25	523	5793	214
GO:0051533	positive regulation of NFAT protein import into nucleus	0.000337	0.0833	6.43	5	2758	5
GO:0031346	positive regulation of cell projection organization	0.000409	0.0934	1.29	316	6544	150
GO:0090066	regulation of anatomical structure size	0.000404	0.0937	1.28	356	6270	161
GO:0010810	regulation of cell-substrate adhesion	0.000426	0.0944	1.38	182	6440	91
GO:0039689	negative stranded viral RNA replication	0.000494	0.102	5908.67	3	1	1
GO:0006869	lipid transport	0.000569	0.114	1.49	250	3567	75
GO:0072659	protein localization to plasma membrane	0.000588	0.117	1.41	148	6361	75
GO:2000300	regulation of synaptic vesicle exocytosis	0.000648	0.122	2.26	23	5789	17
GO:1903115	regulation of actin filament-based movement	0.000683	0.127	2.17	34	5055	21
GO:0001667	ameboidal-type cell migration	0.000733	0.133	1.42	132	6517	69
GO:0071205	protein localization to juxtaparanode region of axon	0.000812	0.134	5.37	5	3301	5
GO:0061739	protein lipidation involved in autophagosome assembly	0.000856	0.134	4431.5	4	1	1
GO:0030029	actin filament-based process	0.000826	0.135	1.27	324	6517	151
GO:0070574	cadmium ion transmembrane transport	0.000876	0.135	8.09	4	2190	4
GO:0034775	glutathione transmembrane transport	0.00079	0.135	1266.14	1	14	1
GO:0007272	ensheathment of neurons	0.000913	0.136	1.63	72	6496	43
GO:0098792	xenophagy	0.000856	0.136	4431.5	4	1	1
GO:0015691	cadmium ion transport	0.000876	0.136	8.09	4	2190	4
GO:0061640	cytoskeleton-dependent cytokinesis	0.000926	0.137	2.1	37	5022	22
GO:0006302	double-strand break repair	0.000789	0.138	13.61	168	31	4
GO:0008366	axon ensheathment	0.000913	0.138	1.63	72	6496	43
GO:0044087	regulation of cellular component biogenesis	0.000972	0.141	1.19	804	5713	308
GO:0023061	signal release	0.000998	0.143	1.52	152	4452	58

## Sheet: IH_2
GO Term	Description	P-value	FDR q-value	Enrichment	B	n	b
GO:0033238	regulation of cellular amine metabolic process	1.54e-10	2.9e-07	2.16	76	5948	55
GO:0043623	cellular protein complex assembly	2.92e-09	4.89e-06	1.43	371	6480	194
GO:0031146	SCF-dependent proteasomal ubiquitin-dependent protein catabolic process	2.65e-08	2.85e-05	2.07	69	5948	48
GO:0002274	myeloid leukocyte activation	3.71e-08	3.73e-05	1.42	548	4793	210
GO:0045055	regulated exocytosis	2.39e-07	0.00018	1.31	651	5719	276
GO:0022904	respiratory electron transport chain	2.22e-07	0.000186	1.8	92	6522	61
GO:0002478	antigen processing and presentation of exogenous peptide antigen	3.01e-07	0.000216	1.59	170	6026	92
GO:0002253	activation of immune response	4.35e-07	0.000273	1.55	425	3533	131
GO:0032101	regulation of response to external stimulus	5.44e-07	0.000315	1.41	680	3723	201
GO:0031347	regulation of defense response	5.85e-07	0.000315	1.41	661	3678	194
GO:0055114	oxidation-reduction process	1.18e-06	0.000556	1.23	869	6496	392
GO:0043241	protein complex disassembly	1.89e-06	0.00079	1.57	182	5510	89
GO:1901565	organonitrogen compound catabolic process	2.02e-06	0.000821	1.26	720	6271	320
GO:0010565	regulation of cellular ketone metabolic process	2.97e-06	0.00107	1.54	157	6309	86
GO:0019882	antigen processing and presentation	3.13e-06	0.0011	1.48	205	6114	105
GO:1901615	organic hydroxy compound metabolic process	3.73e-06	0.00125	1.33	400	6473	194
GO:0050770	regulation of axonogenesis	4.97e-06	0.00153	1.59	152	5640	77
GO:0070125	mitochondrial translational elongation	4.88e-06	0.00153	1.75	86	6474	55
GO:0001775	cell activation	6.32e-06	0.00183	1.25	945	4982	333
GO:0044743	protein transmembrane import into intracellular organelle	8.07e-06	0.0021	2.77	36	3913	22
GO:0033108	mitochondrial respiratory chain complex assembly	8e-06	0.00211	1.74	85	6466	54
GO:0070271	protein complex biogenesis	7.84e-06	0.00211	1.76	81	6466	52
GO:0030003	cellular cation homeostasis	9.82e-06	0.00243	1.27	545	6387	250
GO:0061024	membrane organization	1.07e-05	0.0026	1.22	820	6230	353
GO:0050920	regulation of chemotaxis	1.23e-05	0.00294	1.53	176	5594	85
GO:0090263	positive regulation of canonical Wnt signaling pathway	1.55e-05	0.00344	1.76	116	5024	58
GO:0002252	immune effector process	2.09e-05	0.00438	1.26	868	4746	293
GO:0038061	NIK/NF-kappaB signaling	2.12e-05	0.00438	1.89	63	5948	40
GO:0006531	aspartate metabolic process	2.31e-05	0.00463	3.2	11	5536	11
GO:0044712	single-organism catabolic process	2.84e-05	0.00556	1.21	828	6310	357
GO:0071806	protein transmembrane transport	3.67e-05	0.00691	2.2	55	4386	30
GO:0030163	protein catabolic process	4.02e-05	0.00748	1.41	386	4300	132
GO:0043687	post-translational protein modification	6.16e-05	0.0109	1.43	431	3603	125
GO:0099132	ATP hydrolysis coupled cation transmembrane transport	6.27e-05	0.011	1.89	56	6035	36
GO:0030878	thyroid gland development	6.36e-05	0.011	4.73	24	1719	11
GO:0016050	vesicle organization	7.49e-05	0.0127	1.36	302	5734	133
GO:0042138	meiotic DNA double-strand break formation	8.67e-05	0.0142	44.88	5	237	3
GO:0031344	regulation of cell projection organization	8.8e-05	0.0143	1.26	549	5867	229
GO:0032981	mitochondrial respiratory chain complex I assembly	0.000109	0.0163	1.8	58	6466	38
GO:0097031	mitochondrial respiratory chain complex I biogenesis	0.000109	0.0165	1.8	58	6466	38
GO:0010257	NADH dehydrogenase complex assembly	0.000109	0.0166	1.8	58	6466	38
GO:0022603	regulation of anatomical structure morphogenesis	0.00013	0.0183	1.19	934	6245	390
GO:0006940	regulation of smooth muscle contraction	0.000143	0.0196	1.78	58	6534	38
GO:0070585	protein localization to mitochondrion	0.000153	0.0208	1.95	63	4898	34
GO:0019752	carboxylic acid metabolic process	0.000156	0.0209	1.19	831	6457	360
GO:1901617	organic hydroxy compound biosynthetic process	0.000159	0.0212	1.44	149	6426	78
GO:0044283	small molecule biosynthetic process	0.000175	0.0229	1.27	421	6457	194
GO:1903050	regulation of proteolysis involved in cellular protein catabolic process	0.000174	0.023	1.49	233	4300	84
GO:0031349	positive regulation of defense response	0.000191	0.0242	1.5	375	2828	90
GO:0016241	regulation of macroautophagy	0.000206	0.0255	1.43	159	6319	81
GO:0001894	tissue homeostasis	0.000215	0.0263	1.45	137	6520	73
GO:0006720	isoprenoid metabolic process	0.000218	0.0263	1.55	120	6309	66
GO:0031398	positive regulation of protein ubiquitination	0.000247	0.0289	1.39	175	6538	90
GO:0031647	regulation of protein stability	0.000251	0.0291	1.55	238	3401	71
GO:0043207	response to external biotic stimulus	0.000283	0.0322	1.32	720	3198	172
GO:0060629	regulation of homologous chromosome segregation	0.000289	0.0325	74.79	2	237	2
GO:0015992	proton transport	0.000295	0.0329	1.46	135	6289	70
GO:0002686	negative regulation of leukocyte migration	0.000333	0.0361	2.04	32	6245	23
GO:0019725	cellular homeostasis	0.000339	0.0362	1.19	765	6388	328
GO:0090066	regulation of anatomical structure size	0.000345	0.0366	1.27	356	6534	167
GO:0044087	regulation of cellular component biogenesis	0.000361	0.0378	1.18	804	6469	347
GO:0051177	meiotic sister chromatid cohesion	0.000369	0.0384	37.63	9	157	3
GO:0051648	vesicle localization	0.000423	0.0428	1.45	128	6402	67
GO:0030162	regulation of proteolysis	0.000433	0.0435	1.29	727	3521	187
GO:0072655	establishment of protein localization to mitochondrion	0.000446	0.0442	1.93	58	4898	31
GO:0008202	steroid metabolic process	0.000468	0.0458	1.33	243	6367	116
GO:0006818	hydrogen transport	0.000473	0.046	1.44	137	6289	70
GO:0009169	purine ribonucleoside monophosphate catabolic process	0.000505	0.0482	3.74	7	4735	7
GO:0034381	plasma lipoprotein particle clearance	0.000505	0.0485	1.92	38	6309	26
GO:0072334	UDP-galactose transmembrane transport	0.000549	0.0507	55.22	2	321	2
GO:0072387	flavin adenine dinucleotide metabolic process	0.000542	0.0508	55.57	2	319	2
GO:0038188	cholecystokinin signaling pathway	0.00054	0.0509	55.74	2	318	2
GO:0006082	organic acid metabolic process	0.000582	0.0529	1.16	954	6457	404
GO:0007005	mitochondrion organization	0.000625	0.0554	1.29	288	6543	137
GO:0032543	mitochondrial translation	0.000639	0.0563	2.2	31	5210	20
GO:0048387	negative regulation of retinoic acid receptor signaling pathway	0.000665	0.0579	14.74	10	481	4
GO:0055088	lipid homeostasis	0.000709	0.0614	3.54	100	701	14
GO:0003013	circulatory system process	0.000736	0.0627	1.34	202	6534	100
GO:0061418	regulation of transcription from RNA polymerase II promoter in response to hypoxia	0.000742	0.0628	1.66	75	6134	43
GO:0032914	positive regulation of transforming growth factor beta1 production	0.000757	0.0637	24.02	6	369	3
GO:0042418	epinephrine biosynthetic process	0.000771	0.0645	47.65	2	372	2
GO:1902582	single-organism intracellular transport	0.000798	0.0661	1.24	477	6071	202
GO:0007187	G-protein coupled receptor signaling pathway, coupled to cyclic nucleotide second messenger	0.000839	0.0691	1.36	173	6534	87
GO:0007188	adenylate cyclase-modulating G-protein coupled receptor signaling pathway	0.000849	0.0695	1.41	146	6394	74
GO:1902022	L-lysine transport	0.000856	0.0697	4431.5	4	1	1
GO:0006914	autophagy	0.000874	0.07	1.34	207	6385	100
GO:0006721	terpenoid metabolic process	0.000905	0.071	1.54	102	6309	56
GO:1901627	negative regulation of postsynaptic membrane organization	0.000903	0.0716	1107.88	1	16	1
GO:0040008	regulation of growth	0.000933	0.0729	1.24	617	4879	211
GO:0000165	MAPK cascade	0.000945	0.0734	1.26	325	6512	151
GO:0051665	membrane raft localization	0.000974	0.0752	3.39	9	4645	8
GO:0044255	cellular lipid metabolic process	0.000993	0.0763	1.16	925	6541	395

## Sheet: IA_2
GO Term	Description	P-value	FDR q-value	Enrichment	B	n	b
GO:0006396	RNA processing	2.05e-19	3.09e-15	1.47	806	6199	413
GO:0016071	mRNA metabolic process	1.44e-14	7.25e-11	1.48	593	6199	306		Legend
GO:0000398	mRNA splicing, via spliceosome	2.84e-14	8.56e-11	1.69	236	6445	145		FDR	False discovery rate
GO:0034660	ncRNA metabolic process	8.82e-13	1.33e-09	1.45	525	6182	265		B	number of genes associated with a specific GO term
GO:0022618	ribonucleoprotein complex assembly	1.46e-07	8.47e-05	1.58	182	6105	99		n	number of genes in target set list
GO:0006414	translational elongation	2.49e-07	0.000139	2.68	113	2165	37		b	number of genes in the intersection
GO:0071826	ribonucleoprotein complex subunit organization	2.85e-07	0.000153	1.55	193	6105	103		E	Enrichment = (b/n) / (B/total number of genes)
GO:0006413	translational initiation	9.74e-07	0.000459	1.7	122	6156	72
GO:0006974	cellular response to DNA damage stimulus	1.68e-06	0.000721	1.26	696	6395	316
GO:0070126	mitochondrial translational termination	2.07e-06	0.000865	2.58	88	2576	33
GO:0015931	nucleobase-containing compound transport	3.39e-06	0.00128	1.47	218	6083	110
GO:0090150	establishment of protein localization to membrane	4.83e-06	0.00169	1.73	243	3030	72
GO:0006913	nucleocytoplasmic transport	5.84e-06	0.002	1.53	259	4568	102
GO:0051169	nuclear transport	1.06e-05	0.00312	1.51	265	4568	103
GO:0033211	adiponectin-activated signaling pathway	1.1e-05	0.0032	8.62	6	2056	6
GO:0019083	viral transcription	1.71e-05	0.00469	1.7	99	6105	58
GO:0050658	RNA transport	2.63e-05	0.00696	1.47	180	6083	91
GO:0010608	posttranscriptional regulation of gene expression	3.22e-05	0.00808	1.29	520	5746	217
GO:0019439	aromatic compound catabolic process	6.24e-05	0.0152	1.49	386	3244	105
GO:0018205	peptidyl-lysine modification	6.56e-05	0.0157	1.34	282	6520	139
GO:0009451	RNA modification	8.95e-05	0.0208	1.54	130	5745	65
GO:0034622	cellular macromolecular complex assembly	0.000106	0.0235	1.21	756	6023	312
GO:0002480	antigen processing and presentation of exogenous peptide antigen via MHC class I, TAP-independent	0.000146	0.0302	4.38	9	3599	8
GO:0044270	cellular nitrogen compound catabolic process	0.000151	0.0304	1.42	376	3780	114
GO:0006353	DNA-templated transcription, termination	0.000179	0.0342	2.05	104	2995	36
GO:0046700	heterocycle catabolic process	0.000189	0.0356	1.42	374	3780	113
GO:0043603	cellular amide metabolic process	0.000195	0.0363	1.25	478	6378	215
GO:0034248	regulation of cellular amide metabolic process	0.000221	0.0406	1.28	441	5746	183
GO:0043543	protein acylation	0.000256	0.0439	1.42	154	6491	80
GO:1901361	organic cyclic compound catabolic process	0.000256	0.0443	1.52	419	2427	87
GO:0040029	regulation of gene expression, epigenetic	0.000262	0.0443	1.4	200	5876	93
GO:0031167	rRNA methylation	0.000292	0.0483	2.25	23	6179	18
GO:0060839	endothelial cell fate commitment	0.000325	0.0532	18.14	3	977	3
GO:0003208	cardiac ventricle morphogenesis	0.000378	0.0606	3.08	27	2989	14
GO:0006281	DNA repair	0.00039	0.0612	1.25	459	6290	203
GO:0044085	cellular component biogenesis	0.000417	0.0647	1.97	153	1936	33
GO:1902116	negative regulation of organelle assembly	0.000476	0.0724	3.34	30	2299	13
GO:1904328	regulation of myofibroblast contraction	0.000677	0.0944	1477.17	1	12	1
GO:0044265	cellular macromolecule catabolic process	0.000742	0.099	1.2	688	6182	287
GO:0006605	protein targeting	0.000837	0.109	1.31	253	6378	119
GO:0070727	cellular macromolecule localization	0.000867	0.111	1.26	841	3607	215
GO:0060968	regulation of gene silencing	0.000875	0.111	1.58	126	4351	49
GO:0070269	pyroptosis	0.001	0.122	6.23	6	2372	5

[truncated: 12 more sheets: CS_3, IH_3, IA_3, CS_4, IH_4, IA_4, CS_5, IH_5, IA_5, CS_6, IH_6, IA_6]
