# Supplementary material for: Brain Regions Showing White Matter Loss in Huntington’s Disease Are Enriched for Synaptic and Metabolic Genes
Source: Biol Psychiatry. 2018 Mar 1;83(5):456–65. doi: 10.1016/j.biopsych.2017.10.019 (PMC5803509; doi:10.1016/j.biopsych.2017.10.019)
Supplement: Supplemental Files 1–9 [file mmc2.zip › File_4_supp_GO_3of6_brain_perm.xlsx]

## Sheet: Key
Key for tabs in this file showing different analysis types
3 of 6 brain permutation analyses
CS_1 - 8	Cortico-striatal
IH_1 -8	Inter-hemispheric
IA_1-8	Intra-hemispheric

## Sheet: CS_1
GO Term	Description	P-value	FDR q-value	Enrichment	B	n	b
GO:0022904	respiratory electron transport chain	2.51e-12	6.32e-09	2.08	92	6313	68		Legend
GO:0031344	regulation of cell projection organization	4.09e-12	6.87e-09	1.44	560	5876	267		FDR	False discovery rate
GO:1901566	organonitrogen compound biosynthetic process	7.2e-11	9.06e-08	1.31	844	6394	399		B	number of genes associated with a specific GO term
GO:0043623	cellular protein complex assembly	9.28e-11	1.08e-07	1.47	372	6463	199		n	number of genes in target set list
GO:0055086	nucleobase-containing small molecule metabolic process	1.7e-10	1.72e-07	1.92	473	2094	107		b	number of genes in the intersection
GO:0009117	nucleotide metabolic process	2.3e-10	2.05e-07	1.94	418	2213	101		E	Enrichment = (b/n) / (B/total number of genes)
GO:0050804	modulation of chemical synaptic transmission	2.68e-10	2.13e-07	1.85	300	3317	104
GO:0030030	cell projection organization	4.37e-10	3.3e-07	1.48	704	3863	227
GO:0010975	regulation of neuron projection development	6.84e-10	4.7e-07	1.46	412	5867	199
GO:0061024	membrane organization	3.47e-09	2.02e-06	1.3	733	6507	350
GO:0007018	microtubule-based movement	7.09e-09	3.57e-06	1.59	235	5759	121
GO:0044087	regulation of cellular component biogenesis	1.41e-08	6.44e-06	1.28	815	6421	377
GO:0019637	organophosphate metabolic process	2.7e-08	1.13e-05	1.57	868	2094	161
GO:0006520	cellular amino acid metabolic process	3.03e-08	1.23e-05	1.95	306	2292	77
GO:0072522	purine-containing compound biosynthetic process	3.7e-08	1.47e-05	1.94	132	4373	63
GO:0070271	protein complex biogenesis	4.46e-08	1.68e-05	1.92	82	6313	56
GO:0098662	inorganic cation transmembrane transport	4.63e-08	1.71e-05	1.39	532	5366	223
GO:0032981	mitochondrial respiratory chain complex I assembly	5.65e-08	1.94e-05	2.08	58	6313	43
GO:0097031	mitochondrial respiratory chain complex I biogenesis	5.65e-08	1.98e-05	2.08	58	6313	43
GO:0010257	NADH dehydrogenase complex assembly	5.65e-08	2.03e-05	2.08	58	6313	43
GO:0072521	purine-containing compound metabolic process	1.26e-07	3.82e-05	1.87	326	2294	79
GO:0006839	mitochondrial transport	1.44e-07	4.17e-05	1.81	143	4727	69
GO:0043624	cellular protein complex disassembly	2.59e-07	7.39e-05	1.65	127	6430	76
GO:0046390	ribose phosphate biosynthetic process	3.15e-07	8.34e-05	1.89	132	4276	60
GO:0022604	regulation of cell morphogenesis	3.67e-07	9.25e-05	1.36	423	6147	200
GO:0030705	cytoskeleton-dependent intracellular transport	4.06e-07	9.58e-05	1.59	143	6537	84
GO:0051960	regulation of nervous system development	4.15e-07	9.65e-05	1.28	769	5914	327
GO:0016241	regulation of macroautophagy	4.71e-07	0.000108	1.56	161	6507	92
GO:0060271	cilium assembly	5.3e-07	0.000118	1.57	192	5784	98
GO:0033108	mitochondrial respiratory chain complex assembly	5.88e-07	0.000122	1.83	86	6313	56
GO:0044085	cellular component biogenesis	5.86e-07	0.000123	1.57	155	6396	88
GO:0007005	mitochondrion organization	7.57e-07	0.000148	1.41	294	6402	150
GO:0060341	regulation of cellular localization	9.97e-07	0.000181	1.24	880	6271	385
GO:0006091	generation of precursor metabolites and energy	1.3e-06	0.000226	1.43	265	6313	135
GO:0006818	hydrogen transport	1.49e-06	0.000252	1.74	137	4832	65
GO:0030031	cell projection assembly	1.73e-06	0.00029	1.45	280	5784	132
GO:0015992	proton transport	1.95e-06	0.00032	1.74	135	4832	64
GO:0008652	cellular amino acid biosynthetic process	2.76e-06	0.000434	3.52	79	1402	22
GO:0007017	microtubule-based process	2.92e-06	0.00045	1.29	530	6405	247
GO:1901137	carbohydrate derivative biosynthetic process	2.95e-06	0.00045	1.47	379	4302	135
GO:0010970	transport along microtubule	3.2e-06	0.000461	1.63	123	6537	74
GO:0007611	learning or memory	3.18e-06	0.000466	1.47	224	6037	112
GO:0050890	cognition	3.99e-06	0.000543	1.56	260	4336	99
GO:0007264	small GTPase mediated signal transduction	4.26e-06	0.000569	1.44	262	5827	124
GO:0060284	regulation of cell development	5.28e-06	0.000675	1.25	794	5917	330
GO:0044782	cilium organization	5.32e-06	0.000675	3.09	205	673	24
GO:0099536	synaptic signaling	5.21e-06	0.000679	1.42	293	5659	133
GO:0042176	regulation of protein catabolic process	7.16e-06	0.000872	1.33	390	6246	183
GO:0044089	positive regulation of cellular component biogenesis	7.61e-06	0.000919	1.5	462	3142	123
GO:0070585	protein localization to mitochondrion	7.77e-06	0.000931	1.84	65	6513	44
GO:0000209	protein polyubiquitination	8.06e-06	0.000951	1.38	274	6510	139
GO:0090066	regulation of anatomical structure size	8.05e-06	0.000957	1.37	359	5681	158
GO:0007610	behavior	9.39e-06	0.00109	1.3	528	5720	222
GO:0061387	regulation of extent of cell growth	1.09e-05	0.00125	2.05	90	4037	42
GO:0002478	antigen processing and presentation of exogenous peptide antigen	1.32e-05	0.00142	1.47	170	6517	92
GO:0060627	regulation of vesicle-mediated transport	1.31e-05	0.00143	1.3	442	6246	203
GO:0038093	Fc receptor signaling pathway	1.64e-05	0.0017	1.48	180	6125	92
GO:0099132	ATP hydrolysis coupled cation transmembrane transport	1.67e-05	0.00172	1.95	56	6022	37
GO:0010243	response to organonitrogen compound	1.94e-05	0.00196	1.43	741	2504	150
GO:0051648	vesicle localization	2.08e-05	0.00208	1.58	128	5860	67
GO:0051347	positive regulation of transferase activity	2.8e-05	0.00273	1.26	662	5713	268
GO:0009894	regulation of catabolic process	2.99e-05	0.00289	1.2	881	6454	385
GO:0031503	protein complex localization	3.01e-05	0.00289	8.17	76	257	9
GO:0022603	regulation of anatomical structure morphogenesis	3.06e-05	0.00292	1.22	937	5686	365
GO:0051963	regulation of synapse assembly	3.4e-05	0.00323	1.72	87	6165	52
GO:0033238	regulation of cellular amine metabolic process	3.6e-05	0.00338	1.77	77	6125	47
GO:0015718	monocarboxylic acid transport	3.77e-05	0.0035	9.46	130	101	7
GO:1901698	response to nitrogen compound	3.82e-05	0.00352	1.4	797	2504	158
GO:0006107	oxaloacetate metabolic process	4.23e-05	0.00385	17.89	12	413	5
GO:0072655	establishment of protein localization to mitochondrion	4.26e-05	0.00386	1.82	60	6513	40
GO:0006418	tRNA aminoacylation for protein translation	4.76e-05	0.00413	2.7	47	3077	22
GO:0034762	regulation of transmembrane transport	4.75e-05	0.00414	1.28	444	6283	202
GO:1904322	cellular response to forskolin	5.18e-05	0.0044	4.26	10	3746	9
GO:1904321	response to forskolin	5.18e-05	0.00442	4.26	10	3746	9
GO:0061732	mitochondrial acetyl-CoA biosynthetic process from pyruvate	5.34e-05	0.00443	369.52	6	16	2
GO:1901565	organonitrogen compound catabolic process	6.23e-05	0.005	1.43	721	2396	139
GO:0070925	organelle assembly	6.31e-05	0.00502	1.3	448	5802	190
GO:0008610	lipid biosynthetic process	6.3e-05	0.00503	1.26	543	6157	237
GO:0043038	amino acid activation	6.41e-05	0.00507	2.6	51	3077	23
GO:0009067	aspartate family amino acid biosynthetic process	6.68e-05	0.00525	18.75	22	215	5
GO:0043087	regulation of GTPase activity	7.79e-05	0.00606	1.25	673	5508	261
GO:0090662	ATP hydrolysis coupled transmembrane transport	8.74e-05	0.00673	1.94	74	4707	38
GO:0042391	regulation of membrane potential	9.02e-05	0.00687	1.32	393	5604	164
GO:0060828	regulation of canonical Wnt signaling pathway	9.23e-05	0.00697	1.41	234	5714	106
GO:0008038	neuron recognition	0.000103	0.00759	2.15	31	6135	23
GO:1902803	regulation of synaptic vesicle transport	0.000122	0.00871	2.07	35	6107	25
GO:0032970	regulation of actin filament-based process	0.000123	0.00872	1.38	317	5081	125
GO:0048193	Golgi vesicle transport	0.000131	0.00922	1.32	297	6523	144
GO:0010822	positive regulation of mitochondrion organization	0.000138	0.00962	1.43	167	6402	86
GO:0090257	regulation of muscle system process	0.000147	0.0101	1.45	200	5305	87
GO:0008105	asymmetric protein localization	0.000155	0.0106	2.7	17	5416	14
GO:0042407	cristae formation	0.000158	0.0107	2.47	29	4707	19
GO:0006414	translational elongation	0.00016	0.0108	1.56	113	6430	64
GO:0017158	regulation of calcium ion-dependent exocytosis	0.000166	0.0111	2.11	62	4071	30
GO:0051270	regulation of cellular component movement	0.000174	0.0114	1.21	815	5726	318
GO:0070979	protein K11-linked ubiquitination	0.000172	0.0114	2.14	27	6449	21
GO:0070507	regulation of microtubule cytoskeleton organization	0.000176	0.0115	3.52	141	501	14
GO:0009065	glutamine family amino acid catabolic process	0.000182	0.0118	15.42	25	230	5
GO:0044283	small molecule biosynthetic process	0.000187	0.012	1.26	428	6395	195
GO:1901021	positive regulation of calcium ion transmembrane transporter activity	0.000194	0.0122	2.26	31	5305	21
GO:0051338	regulation of transferase activity	0.000202	0.0126	1.19	976	5713	374
GO:0019882	antigen processing and presentation	0.000233	0.014	1.37	205	6517	103
GO:0015849	organic acid transport	0.000234	0.0141	5.47	270	108	9
GO:0032409	regulation of transporter activity	0.000241	0.0144	1.39	229	5757	103
GO:0032989	cellular component morphogenesis	0.000255	0.0152	1.29	371	6119	165
GO:0006915	apoptotic process	0.000262	0.0153	1.36	602	3189	147
GO:0007413	axonal fasciculation	0.000259	0.0153	2.4	20	5914	16
GO:0072512	trivalent inorganic cation transport	0.000279	0.016	2.39	39	3989	21
GO:0015682	ferric iron transport	0.000279	0.0161	2.39	39	3989	21
GO:0007010	cytoskeleton organization	0.000284	0.0162	1.25	721	4568	233
GO:0048638	regulation of developmental growth	0.000291	0.0164	1.34	284	5831	125
GO:0044057	regulation of system process	0.000295	0.0165	1.27	488	5657	197
GO:1903391	regulation of adherens junction organization	0.000332	0.0184	1.9	55	5441	32
GO:0046040	IMP metabolic process	0.000338	0.0186	2.57	13	6369	12
GO:0019226	transmission of nerve impulse	0.000354	0.0192	2.61	18	5282	14
GO:1901135	carbohydrate derivative metabolic process	0.000352	0.0193	1.25	798	4409	247
GO:0061178	regulation of insulin secretion involved in cellular response to glucose stimulus	0.000356	0.0193	2.03	51	4798	28
GO:0007197	adenylate cyclase-inhibiting G-protein coupled acetylcholine receptor signaling pathway	0.000368	0.0198	6.31	5	2812	5
GO:0018105	peptidyl-serine phosphorylation	0.000386	0.0204	1.61	162	3815	56
GO:0032386	regulation of intracellular transport	0.000387	0.0205	1.23	544	6271	236
GO:0035637	multicellular organismal signaling	0.0004	0.021	1.68	80	5928	45
GO:0000338	protein deneddylation	0.0004	0.021	5.34	10	2326	7
GO:0043269	regulation of ion transport	0.000427	0.0221	1.33	611	3502	160
GO:0051050	positive regulation of transport	0.000506	0.0256	1.17	934	6283	387
GO:0051881	regulation of mitochondrial membrane potential	0.000533	0.0268	1.75	63	5938	37
GO:1901659	glycosyl compound biosynthetic process	0.00055	0.0275	3.17	50	1678	15
GO:0071205	protein localization to juxtaparanode region of axon	0.000563	0.028	5.79	5	3063	5
GO:0034199	activation of protein kinase A activity	0.000597	0.0294	2.94	17	4265	12
GO:0009066	aspartate family amino acid metabolic process	0.000622	0.0303	9.34	53	215	6
GO:0046501	protoporphyrinogen IX metabolic process	0.000624	0.0303	4.94	10	2514	7
GO:0035690	cellular response to drug	0.000618	0.0304	1.76	66	5641	37
GO:0051068	dihydrolipoamide metabolic process	0.00062	0.0304	1612.45	1	11	1
GO:0043653	mitochondrial fragmentation involved in apoptotic process	0.000682	0.0322	2.77	9	6402	9
GO:0045862	positive regulation of proteolysis	0.000681	0.0323	1.26	375	6480	172
GO:0006106	fumarate metabolic process	0.000709	0.0326	68.35	3	173	2
GO:0032228	regulation of synaptic transmission, GABAergic	0.000701	0.0327	2.31	32	4566	19
GO:0035304	regulation of protein dephosphorylation	0.000708	0.0329	1.72	65	6023	38
GO:0042762	regulation of sulfur metabolic process	0.000736	0.0336	153.57	21	11	2
GO:0006914	autophagy	0.000742	0.0337	1.35	208	6241	99
GO:0032288	myelin assembly	0.000755	0.034	9.17	11	879	5
GO:0007006	mitochondrial membrane organization	0.000759	0.0341	1.56	117	5623	58
GO:0006082	organic acid metabolic process	0.000765	0.0343	1.16	957	6533	408
GO:0032880	regulation of protein localization	0.000796	0.0349	1.16	989	6283	406
GO:0099612	protein localization to axon	0.000816	0.0357	4.96	7	3063	6
GO:0006220	pyrimidine nucleotide metabolic process	0.000828	0.036	3.2	46	1688	14
GO:0055114	oxidation-reduction process	0.000827	0.0361	1.17	871	6324	363
GO:0035303	regulation of dephosphorylation	0.000849	0.0364	1.43	138	6112	68
GO:0046434	organophosphate catabolic process	0.000898	0.0383	2.67	110	1209	20
GO:0043615	astrocyte cell migration	0.000924	0.0391	88.24	6	67	2
GO:0051188	cofactor biosynthetic process	0.000936	0.0394	1.4	167	5930	78
GO:0051640	organelle localization	0.000949	0.0398	1.22	463	6516	208
GO:0086012	membrane depolarization during cardiac muscle cell action potential	0.000959	0.0401	2.54	17	5344	13

## Sheet: IH_1
GO Term	Description	P-value	FDR q-value	Enrichment	B	n	b
GO:0050804	modulation of chemical synaptic transmission	2.76e-20	4.17e-16	2.52	300	2671	114		Legend
GO:0007611	learning or memory	2.1e-14	3.96e-11	2.85	224	1806	65		FDR	False discovery rate
GO:0031344	regulation of cell projection organization	1.84e-14	3.98e-11	1.77	560	3424	191		B	number of genes associated with a specific GO term
GO:0051960	regulation of nervous system development	2.65e-14	4.01e-11	1.89	769	1893	155		n	number of genes in target set list
GO:0050890	cognition	3.2e-14	4.02e-11	2.72	260	1757	70		b	number of genes in the intersection
GO:0099536	synaptic signaling	3.63e-14	4.22e-11	1.99	293	3839	126		E	Enrichment = (b/n) / (B/total number of genes)
GO:0045664	regulation of neuron differentiation	1.23e-13	8.84e-11	1.85	556	2588	150
GO:0007610	behavior	2.66e-13	1.74e-10	2.18	528	1757	114
GO:0043269	regulation of ion transport	1.61e-12	9.74e-10	1.68	611	3110	180
GO:0048731	system development	5.4e-12	2.81e-09	1.68	692	2720	178
GO:0030030	cell projection organization	1.65e-11	7.54e-09	1.41	704	5331	298
GO:0022603	regulation of anatomical structure morphogenesis	1.94e-11	8.16e-09	1.36	937	5135	369
GO:0001505	regulation of neurotransmitter levels	2.03e-11	8.29e-09	2.58	139	2719	55
GO:0007154	cell communication	4.91e-11	1.9e-08	1.47	824	3846	262
GO:0090066	regulation of anatomical structure size	5.65e-11	2.08e-08	1.48	359	6464	194
GO:0022610	biological adhesion	1.56e-10	5.02e-08	1.36	823	5368	338
GO:0007155	cell adhesion	1.73e-10	5.33e-08	1.36	818	5368	336
GO:0060284	regulation of cell development	2.43e-10	7.06e-08	1.57	794	2791	196
GO:0023052	signaling	3e-10	8.23e-08	1.5	678	3846	220
GO:0008038	neuron recognition	3.87e-10	1.04e-07	11.53	31	645	13
GO:0060341	regulation of cellular localization	3.99e-10	1.06e-07	1.32	880	5818	380
GO:0003013	circulatory system process	6.59e-10	1.66e-07	1.64	201	6138	114
GO:0044057	regulation of system process	2.2e-09	4.96e-07	1.41	488	5814	226
GO:0032989	cellular component morphogenesis	2.38e-09	5.29e-07	2.62	371	929	51
GO:0042391	regulation of membrane potential	3.22e-09	6.95e-07	1.72	393	3116	119
GO:0007187	G-protein coupled receptor signaling pathway, coupled to cyclic nucleotide second messenger	4.26e-09	9.06e-07	1.65	174	6162	100
GO:0051050	positive regulation of transport	4.33e-09	9.07e-07	1.27	934	6453	430
GO:0007399	nervous system development	5.48e-09	1.12e-06	2.12	308	1899	70
GO:0007188	adenylate cyclase-modulating G-protein coupled receptor signaling pathway	6.32e-09	1.26e-06	1.69	147	6268	88
GO:0034762	regulation of transmembrane transport	9.72e-09	1.81e-06	1.66	444	3110	129
GO:0050808	synapse organization	9.96e-09	1.83e-06	2.13	139	3482	58
GO:0003018	vascular process in circulatory system	1.12e-08	2.02e-06	1.68	151	6138	88
GO:0035303	regulation of dephosphorylation	1.12e-08	2.03e-06	2.67	138	1973	41
GO:0007267	cell-cell signaling	1.4e-08	2.47e-06	1.48	606	3846	194
GO:0044087	regulation of cellular component biogenesis	1.48e-08	2.57e-06	1.32	815	5399	327
GO:0032956	regulation of actin cytoskeleton organization	1.53e-08	2.59e-06	1.47	281	6464	151
GO:0050807	regulation of synapse organization	2.13e-08	3.42e-06	2.79	127	1850	37
GO:0034765	regulation of ion transmembrane transport	2.68e-08	4.21e-06	1.65	429	3110	124
GO:0051493	regulation of cytoskeleton organization	2.9e-08	4.51e-06	1.37	431	6466	216
GO:0061024	membrane organization	5.07e-08	7.43e-06	1.39	733	4170	240
GO:0001764	neuron migration	5.14e-08	7.47e-06	3.87	109	1094	26
GO:0043623	cellular protein complex assembly	5.44e-08	7.82e-06	1.48	372	5079	158
GO:0044089	positive regulation of cellular component biogenesis	8.55e-08	1.15e-05	1.49	462	4136	161
GO:0030278	regulation of ossification	8.99e-08	1.2e-05	1.62	180	5852	96
GO:0007413	axonal fasciculation	1.06e-07	1.41e-05	13.06	20	611	9
GO:0040011	locomotion	1.09e-07	1.42e-05	1.26	953	5765	391
GO:0032386	regulation of intracellular transport	1.19e-07	1.53e-05	1.35	544	5743	238
GO:0023061	signal release	2.02e-07	2.48e-05	1.99	152	3399	58
GO:0030001	metal ion transport	2.54e-07	3.06e-05	1.5	613	3132	162
GO:0051270	regulation of cellular component movement	2.73e-07	3.22e-05	1.25	815	6442	371
GO:0031346	positive regulation of cell projection organization	2.79e-07	3.27e-05	1.69	323	3150	97
GO:0030031	cell projection assembly	3.29e-07	3.77e-05	1.5	280	5402	128
GO:0019932	second-messenger-mediated signaling	5.52e-07	5.87e-05	1.51	211	6120	110
GO:0051952	regulation of amine transport	6.23e-07	6.53e-05	2.78	76	2599	31
GO:1902903	regulation of supramolecular fiber organization	6.21e-07	6.56e-05	1.42	284	6464	147
GO:0045055	regulated exocytosis	6.45e-07	6.72e-05	1.28	652	6389	300
GO:0043065	positive regulation of apoptotic process	7.68e-07	7.68e-05	1.38	573	4517	202
GO:0010942	positive regulation of cell death	8.62e-07	8.45e-05	1.31	624	5666	261
GO:0006836	neurotransmitter transport	9.72e-07	9.23e-05	2.03	95	4501	49
GO:0032409	regulation of transporter activity	1.01e-06	9.53e-05	2.08	229	1973	53
GO:0099003	vesicle-mediated transport in synapse	1.53e-06	0.000134	2.31	88	3407	39
GO:0040012	regulation of locomotion	1.63e-06	0.000142	1.24	817	6442	367
GO:0051046	regulation of secretion	1.66e-06	0.000143	1.27	699	6077	304
GO:0007215	glutamate receptor signaling pathway	1.72e-06	0.000147	3.58	44	2253	20
GO:0051093	negative regulation of developmental process	1.84e-06	0.000155	1.25	836	6029	354
GO:0032101	regulation of response to external stimulus	1.83e-06	0.000155	1.26	695	6413	316
GO:1902803	regulation of synaptic vesicle transport	1.83e-06	0.000156	3.14	35	3389	21
GO:0007272	ensheathment of neurons	2e-06	0.000166	2.07	72	5009	42
GO:0051588	regulation of neurotransmitter transport	2.24e-06	0.000179	2.54	64	3389	31
GO:0071805	potassium ion transmembrane transport	2.29e-06	0.000182	1.87	154	3510	57
GO:0050877	nervous system process	2.34e-06	0.000184	1.42	848	2689	183
GO:1901566	organonitrogen compound biosynthetic process	2.42e-06	0.000189	1.23	844	6486	379
GO:0051648	vesicle localization	2.42e-06	0.000189	1.97	128	3440	49
GO:0019637	organophosphate metabolic process	2.6e-06	0.000198	1.28	868	4947	309
GO:0042552	myelination	2.77e-06	0.000205	2.08	68	5009	40
GO:0032535	regulation of cellular component size	2.93e-06	0.000216	1.44	233	6464	122
GO:1905475	regulation of protein localization to membrane	3.45e-06	0.000249	1.55	147	6479	83
GO:0048638	regulation of developmental growth	3.82e-06	0.000271	2.81	284	645	29
GO:0019933	cAMP-mediated signaling	4.58e-06	0.000318	1.83	80	6058	50
GO:0021819	layer formation in cerebral cortex	5.59e-06	0.000386	16.45	12	539	6
GO:0030334	regulation of cell migration	6.04e-06	0.000414	1.24	699	6423	315
GO:0071417	cellular response to organonitrogen compound	6.29e-06	0.000428	1.8	373	1819	69
GO:0048646	anatomical structure formation involved in morphogenesis	6.43e-06	0.000435	1.37	667	3857	198
GO:0018958	phenol-containing compound metabolic process	6.49e-06	0.000435	3.08	76	1819	24
GO:0009719	response to endogenous stimulus	6.9e-06	0.000457	1.22	893	6162	379
GO:0032880	regulation of protein localization	8.17e-06	0.000538	1.21	989	5985	405
GO:0007018	microtubule-based movement	8.33e-06	0.000547	1.42	235	6317	119
GO:0055082	cellular chemical homeostasis	8.5e-06	0.000556	1.29	638	5390	250
GO:0017158	regulation of calcium ion-dependent exocytosis	9.01e-06	0.000587	2.73	62	2722	26
GO:0051051	negative regulation of transport	9.38e-06	0.000608	1.29	463	6530	220
GO:0007017	microtubule-based process	1.04e-05	0.000664	1.31	530	5453	214
GO:0006790	sulfur compound metabolic process	1.18e-05	0.000738	1.33	354	6519	173
GO:0007264	small GTPase mediated signal transduction	1.29e-05	0.0008	1.67	262	3088	76
GO:0030029	actin filament-based process	1.34e-05	0.000828	1.34	326	6476	160
GO:0010821	regulation of mitochondrion organization	1.42e-05	0.000876	1.47	221	5623	103
GO:0014916	regulation of lung blood pressure	1.48e-05	0.000898	407.75	3	29	2
GO:0071363	cellular response to growth factor stimulus	1.47e-05	0.000899	14.92	246	29	6
GO:0035690	cellular response to drug	1.59e-05	0.000961	1.84	66	6278	43
GO:0097435	supramolecular fiber organization	1.6e-05	0.000962	1.34	338	6289	161
GO:0034330	cell junction organization	1.75e-05	0.00104	1.46	189	6231	97
GO:0006538	glutamate catabolic process	2.01e-05	0.00118	4.85	8	3656	8
GO:0051640	organelle localization	2.16e-05	0.00126	1.36	463	4659	166
GO:0043087	regulation of GTPase activity	2.5e-05	0.00143	1.38	673	3353	175
GO:0046394	carboxylic acid biosynthetic process	3.23e-05	0.0018	1.39	262	6099	125
GO:0002252	immune effector process	3.4e-05	0.00188	1.2	873	6389	378
GO:0070848	response to growth factor	3.41e-05	0.00188	13.15	279	29	6
GO:1903747	regulation of establishment of protein localization to mitochondrion	3.48e-05	0.0019	1.52	127	6532	71
GO:1902667	regulation of axon guidance	3.64e-05	0.00196	10.16	21	582	7
GO:0051056	regulation of small GTPase mediated signal transduction	3.87e-05	0.00206	1.41	293	5291	123
GO:0050678	regulation of epithelial cell proliferation	4.08e-05	0.00217	12.65	290	29	6
GO:0010952	positive regulation of peptidase activity	4.16e-05	0.0022	1.62	161	4487	66
GO:0007005	mitochondrion organization	4.64e-05	0.00242	1.39	294	5462	126
GO:0021772	olfactory bulb development	5.08e-05	0.00262	5.76	16	1733	9
GO:0021885	forebrain cell migration	5.14e-05	0.00264	4.31	36	1486	13
GO:1904018	positive regulation of vasculature development	5.22e-05	0.00265	1.53	145	5751	72
GO:0051129	negative regulation of cellular component organization	6.08e-05	0.00302	1.44	590	2664	128
GO:0060359	response to ammonium ion	6.7e-05	0.00326	2.35	89	2544	30
GO:0007156	homophilic cell adhesion via plasma membrane adhesion molecules	6.81e-05	0.00329	2.41	145	1372	27
GO:0043648	dicarboxylic acid metabolic process	6.8e-05	0.00329	1.76	97	5187	50
GO:0090407	organophosphate biosynthetic process	6.93e-05	0.00333	1.32	477	4947	176
GO:0048841	regulation of axon extension involved in axon guidance	7.31e-05	0.00345	11.43	16	582	6
GO:0006915	apoptotic process	9.97e-05	0.00447	1.25	602	5829	247
GO:0045596	negative regulation of cell differentiation	0.000101	0.0045	1.78	632	929	59
GO:0043649	dicarboxylic acid catabolic process	0.000101	0.0045	3.38	16	3935	12
GO:1905477	positive regulation of protein localization to membrane	0.000103	0.00457	2.02	107	3204	39
GO:0019725	cellular homeostasis	0.000104	0.00459	1.23	772	5390	289
GO:1901615	organic hydroxy compound metabolic process	0.00011	0.0048	1.33	407	5295	161
GO:0014070	response to organic cyclic compound	0.000111	0.00485	1.25	718	4983	253
GO:0031667	response to nutrient levels	0.000113	0.00488	1.29	373	6502	176
GO:0061767	negative regulation of lung blood pressure	0.000113	0.00488	8868.5	1	2	1
GO:0072522	purine-containing compound biosynthetic process	0.000117	0.00503	1.59	132	4982	59
GO:0010800	positive regulation of peptidyl-threonine phosphorylation	0.000125	0.00534	2.09	30	6501	23
GO:0007010	cytoskeleton organization	0.000129	0.00545	1.24	721	5453	274
GO:0045936	negative regulation of phosphate metabolic process	0.00013	0.00548	1.52	571	2008	98
GO:0072525	pyridine-containing compound biosynthetic process	0.000134	0.00564	3.34	34	2346	15
GO:0010563	negative regulation of phosphorus metabolic process	0.000137	0.00573	1.51	572	2008	98
GO:0007568	aging	0.000139	0.0058	1.37	238	6278	115
GO:0003002	regionalization	0.000144	0.00598	13.71	223	29	5
GO:0014075	response to amine	0.000144	0.00598	2.16	36	5475	24
GO:0008356	asymmetric cell division	0.000148	0.00608	4.11	11	3535	9
GO:1900449	regulation of glutamate receptor signaling pathway	0.000149	0.00612	3.87	35	1702	13
GO:0033674	positive regulation of kinase activity	0.000153	0.00627	1.26	528	5818	218
GO:0009991	response to extracellular stimulus	0.000155	0.0063	1.27	401	6502	187
GO:0032102	negative regulation of response to external stimulus	0.000157	0.00637	1.37	263	5765	117
GO:0060666	dichotomous subdivision of terminal units involved in salivary gland branching	0.000161	0.00646	36.45	5	292	3
GO:0001503	ossification	0.000167	0.00666	1.6	113	6002	61
GO:1905355	spine apparatus assembly	0.000169	0.00667	5912.33	1	3	1
GO:0099010	modification of postsynaptic structure	0.000169	0.0067	5912.33	1	3	1
GO:0030111	regulation of Wnt signaling pathway	0.000179	0.00704	1.37	309	5153	123
GO:0048468	cell development	0.000184	0.00717	1.24	593	6029	249
GO:0046958	nonassociative learning	0.000183	0.00718	8.87	6	1667	5
GO:0009165	nucleotide biosynthetic process	0.000193	0.00749	1.48	190	4982	79
GO:0032534	regulation of microvillus assembly	0.000199	0.00769	5.32	6	3334	6
GO:0021756	striatum development	0.0002	0.00771	6.25	11	1806	7
GO:0044283	small molecule biosynthetic process	0.000208	0.00793	1.28	428	6010	185
GO:0045216	cell-cell junction organization	0.000208	0.00793	1.43	161	6231	81
GO:1990778	protein localization to cell periphery	0.000223	0.00841	1.72	162	3124	49
GO:0046959	habituation	0.000222	0.00843	10.64	4	1667	4
GO:0032872	regulation of stress-activated MAPK cascade	0.000225	0.00847	3.53	202	348	14
GO:1903375	facioacoustic ganglion development	0.000232	0.00856	90.49	2	196	2
GO:0010817	regulation of hormone levels	0.000228	0.00857	1.63	474	1581	69
GO:0021762	substantia nigra development	0.000234	0.00862	1.96	39	6260	27
GO:0007169	transmembrane receptor protein tyrosine kinase signaling pathway	0.000238	0.00874	1.37	486	3684	138
GO:2000377	regulation of reactive oxygen species metabolic process	0.000247	0.00902	1.7	155	3300	49
GO:0021955	central nervous system neuron axonogenesis	0.000246	0.00903	3.47	27	2461	13
GO:0015914	phospholipid transport	0.000258	0.00931	1.74	61	6530	39
GO:0019233	sensory perception of pain	0.000262	0.00943	1.93	52	5475	31
GO:0071407	cellular response to organic cyclic compound	0.000272	0.00975	1.36	342	4802	126
GO:0051058	negative regulation of small GTPase mediated signal transduction	0.000277	0.00988	3	48	2097	17
GO:0006024	glycosaminoglycan biosynthetic process	0.000278	0.00991	3.27	102	903	17
GO:0008347	glial cell migration	0.000291	0.0103	2.51	19	5585	15
GO:0042330	taxis	0.000302	0.0106	1.31	294	6472	140

## Sheet: IA_1
GO Term	Description	P-value	FDR q-value	Enrichment	B	n	b
GO:0016071	mRNA metabolic process	2.91e-21	2.2e-18	2.01	595	2886	195
GO:0019083	viral transcription	2.23e-18	1.16e-15	3.63	99	2715	55		Legend
GO:0006396	RNA processing	2.57e-17	1.18e-14	1.79	812	2785	228		FDR	False discovery rate
GO:0000956	nuclear-transcribed mRNA catabolic process	3.85e-16	1.57e-13	2.62	178	3080	81		B	number of genes associated with a specific GO term
GO:0006614	SRP-dependent cotranslational protein targeting to membrane	6.13e-16	2.37e-13	3.83	75	2715	44		n	number of genes in target set list
GO:0006325	chromatin organization	1.76e-15	6.32e-13	1.7	665	3595	229		b	number of genes in the intersection
GO:0040029	regulation of gene expression, epigenetic	1.87e-14	6.4e-12	2.29	203	3279	86		E	Enrichment = (b/n) / (B/total number of genes)
GO:0006413	translational initiation	2.32e-14	7.78e-12	3.05	122	2715	57
GO:0016569	covalent chromatin modification	2.98e-13	8.65e-11	1.78	461	3298	153
GO:0006364	rRNA processing	5.2e-13	1.45e-10	2.27	235	2763	83
GO:0016458	gene silencing	9.87e-12	2.4e-09	2.79	136	2381	51
GO:0046700	heterocycle catabolic process	2.93e-11	6.71e-09	1.81	375	3239	124
GO:0019439	aromatic compound catabolic process	3.49e-11	7.86e-09	1.79	388	3239	127
GO:0044270	cellular nitrogen compound catabolic process	4.45e-11	9.74e-09	1.8	377	3239	124
GO:0070972	protein localization to endoplasmic reticulum	6.31e-11	1.36e-08	2.96	97	2715	44
GO:1901361	organic cyclic compound catabolic process	7.54e-11	1.6e-08	1.75	420	3239	134
GO:0034660	ncRNA metabolic process	1.52e-09	2.9e-07	1.68	525	2772	138
GO:0045814	negative regulation of gene expression, epigenetic	2.77e-09	4.97e-07	2.63	102	2980	45
GO:0018205	peptidyl-lysine modification	6.91e-09	1.16e-06	1.73	290	3745	106
GO:0071826	ribonucleoprotein complex subunit organization	1.9e-08	3.13e-06	2.31	196	2078	53
GO:0000122	negative regulation of transcription from RNA polymerase II promoter	1.43e-07	2.27e-05	1.38	781	3943	240
GO:0034248	regulation of cellular amide metabolic process	3.25e-07	5.12e-05	2.3	443	871	50
GO:0006259	DNA metabolic process	4.6e-07	7.16e-05	1.44	749	3130	190
GO:0043484	regulation of RNA splicing	4.96e-07	7.64e-05	3.06	110	1582	30
GO:0010608	posttranscriptional regulation of gene expression	8.91e-07	0.000132	2.13	527	868	55
GO:0060968	regulation of gene silencing	1.12e-06	0.000164	2.58	128	1773	33
GO:0051028	mRNA transport	1.51e-06	0.000219	2.57	142	1604	33
GO:0050684	regulation of mRNA processing	1.58e-06	0.000228	2.97	108	1604	29
GO:1903311	regulation of mRNA metabolic process	1.75e-06	0.000249	2.24	264	1347	45
GO:0044265	cellular macromolecule catabolic process	3.93e-06	0.000535	1.66	693	1513	98
GO:0033169	histone H3-K9 demethylation	4.32e-06	0.000577	4.57	13	3285	11
GO:0071824	protein-DNA complex subunit organization	7.93e-06	0.00103	1.65	233	3594	78
GO:0008214	protein dealkylation	1.2e-05	0.0015	3.42	31	2844	17
GO:1905268	negative regulation of chromatin organization	1.49e-05	0.00184	2.88	46	2948	22
GO:0006605	protein targeting	2.26e-05	0.00273	3.26	223	488	20
GO:0072594	establishment of protein localization to organelle	3.07e-05	0.00359	1.89	321	1552	53
GO:0070988	demethylation	3.17e-05	0.00368	2.6	58	2943	25
GO:0033365	protein localization to organelle	3.63e-05	0.00415	1.68	516	1552	76
GO:0032259	methylation	4.08e-05	0.0045	1.72	286	2343	65
GO:0006974	cellular response to DNA damage stimulus	4.33e-05	0.00474	1.38	697	2997	163
GO:2001251	negative regulation of chromosome organization	4.78e-05	0.00508	2.12	108	2948	38
GO:0051276	chromosome organization	5.65e-05	0.00597	1.64	408	2011	76
GO:0022613	ribonucleoprotein complex biogenesis	5.8e-05	0.00608	3.78	67	1122	16
GO:0043414	macromolecule methylation	7.41e-05	0.00772	1.79	227	2314	53
GO:0044419	interspecies interaction between organisms	8.78e-05	0.00902	1.48	709	1946	115
GO:0006281	DNA repair	9.91e-05	0.0101	1.51	460	2472	97
GO:0039528	cytoplasmic pattern recognition receptor signaling pathway in response to virus	0.000107	0.0108	18.56	6	637	4
GO:0090305	nucleic acid phosphodiester bond hydrolysis	0.000125	0.0126	1.58	261	3130	73
GO:0051168	nuclear export	0.000228	0.0224	2.09	155	1701	31
GO:0035883	enteroendocrine cell differentiation	0.00024	0.0234	4.1	9	3843	8
GO:0015931	nucleobase-containing compound transport	0.00026	0.025	1.9	220	1701	40
GO:0033044	regulation of chromosome organization	0.000264	0.0252	1.64	295	2315	63
GO:0010225	response to UV-C	0.000301	0.0286	6.3	13	1516	7
GO:0022402	cell cycle process	0.000307	0.029	1.36	979	2031	153
GO:1902807	negative regulation of cell cycle G1/S phase transition	0.000312	0.0293	1.9	98	3719	39
GO:0045974	regulation of translation, ncRNA-mediated	0.00033	0.0307	4.78	12	2476	8
GO:0030098	lymphocyte differentiation	0.000343	0.031	1.38	188	6445	94
GO:0009411	response to UV	0.000395	0.0351	1.57	130	4779	55
GO:0002181	cytoplasmic translation	0.000403	0.0356	3.45	23	2681	12
GO:0050907	detection of chemical stimulus involved in sensory perception	0.000466	0.04	1.25	403	6501	185
GO:0072657	protein localization to membrane	0.000496	0.0423	2.38	366	488	24
GO:0090308	regulation of methylation-dependent chromatin silencing	0.000598	0.0493	4.69	9	2943	7
GO:0043009	chordate embryonic development	0.000596	0.0495	15.02	175	27	4
GO:0051169	nuclear transport	0.000613	0.0503	1.76	264	1714	45
GO:0055081	anion homeostasis	0.000674	0.0536	1.99	40	5576	25
GO:2001224	positive regulation of neuron migration	0.000824	0.0642	4.34	13	2513	8
GO:0007077	mitotic nuclear envelope disassembly	0.000833	0.0645	3.66	43	1354	12
GO:0017148	negative regulation of translation	0.000944	0.0712	2.39	119	1498	24
GO:0016925	protein sumoylation	0.00095	0.0713	1.96	75	3745	31
GO:0043603	cellular amide metabolic process	0.00097	0.0725	2.13	478	488	28

## Sheet: CS_2
GO Term	Description	P-value	FDR q-value	Enrichment	B	n	b
GO:0031344	regulation of cell projection organization	1.68e-11	1.27e-07	1.39	560	6481	285
GO:0032879	regulation of localization	1.56e-10	5.89e-07	1.21	2496	4717	805		Legend
GO:0051128	regulation of cellular component organization	1.17e-10	5.89e-07	1.23	2236	4713	730		FDR	False discovery rate
GO:0051179	localization	2.37e-09	7.15e-06	1.14	4495	4626	1337		B	number of genes associated with a specific GO term
GO:0051049	regulation of transport	2.99e-09	7.53e-06	1.22	1788	5449	668		n	number of genes in target set list
GO:0030030	cell projection organization	7.17e-09	1.55e-05	1.35	704	5342	287		b	number of genes in the intersection
GO:0006810	transport	9.1e-09	1.72e-05	1.15	3959	4614	1182		E	Enrichment = (b/n) / (B/total number of genes)
GO:0051234	establishment of localization	1.22e-08	1.85e-05	1.14	4063	4626	1212
GO:0098662	inorganic cation transmembrane transport	1.21e-08	2.03e-05	1.4	532	5468	229
GO:0050804	modulation of chemical synaptic transmission	1.82e-08	2.5e-05	1.5	300	5781	147
GO:0010975	regulation of neuron projection development	2.85e-08	3.58e-05	1.38	412	6512	209
GO:0006928	movement of cell or subcellular component	3.49e-08	4.06e-05	1.24	1294	5536	500
GO:0035556	intracellular signal transduction	1.07e-07	0.000115	1.25	1487	4534	474
GO:0006996	organelle organization	2.54e-07	0.000239	1.16	2074	6367	860
GO:0006811	ion transport	7.55e-07	0.00057	1.28	1270	3935	360
GO:0030705	cytoskeleton-dependent intracellular transport	9.95e-07	0.000653	1.58	143	6428	82
GO:0023051	regulation of signaling	1.13e-06	0.000711	1.11	3084	6541	1268
GO:0032886	regulation of microtubule-based process	1.22e-06	0.000739	2.08	168	2484	49
GO:0016043	cellular component organization	1.33e-06	0.000773	1.09	4753	6372	1859
GO:0044093	positive regulation of molecular function	2.03e-06	0.0011	1.19	1883	4742	599
GO:0022604	regulation of cell morphogenesis	2e-06	0.00112	1.34	423	6280	200
GO:0071840	cellular component organization or biogenesis	2.25e-06	0.00113	1.09	4803	6378	1876
GO:0007610	behavior	2.37e-06	0.00115	1.32	528	5753	226
GO:0006796	phosphate-containing compound metabolic process	2.23e-06	0.00116	1.16	1902	5846	728
GO:0044087	regulation of cellular component biogenesis	2.67e-06	0.00126	1.31	815	4499	270
GO:0006793	phosphorus metabolic process	3.04e-06	0.00139	1.18	1989	4673	620
GO:0007017	microtubule-based process	3.81e-06	0.00151	1.29	530	6428	247
GO:0050890	cognition	3.69e-06	0.00151	1.46	260	5669	121
GO:0034199	activation of protein kinase A activity	4.09e-06	0.00154	2.77	17	6031	16
GO:0099525	presynaptic dense core vesicle exocytosis	4.73e-06	0.0017	886.85	4	10	2
GO:0060271	cilium assembly	5.34e-06	0.00187	1.58	192	4977	85
GO:0051960	regulation of nervous system development	6.52e-06	0.00224	1.24	769	6245	335
GO:0010646	regulation of cell communication	8.53e-06	0.00274	1.11	3040	6541	1241
GO:1990504	dense core granule exocytosis	1.05e-05	0.00304	709.48	5	10	2
GO:0030031	cell projection assembly	1.01e-05	0.00306	1.46	280	4977	115
GO:0044057	regulation of system process	1.01e-05	0.00311	1.65	488	1988	90
GO:0043085	positive regulation of catalytic activity	1.13e-05	0.00321	1.2	1574	4761	505
GO:0065009	regulation of molecular function	1.18e-05	0.0033	1.14	2961	4623	879
GO:0032970	regulation of actin filament-based process	1.61e-05	0.00435	1.71	317	2352	72
GO:0051493	regulation of cytoskeleton organization	2.17e-05	0.0053	1.53	431	2821	105
GO:0034762	regulation of transmembrane transport	2.15e-05	0.00531	1.55	444	2597	101
GO:0065008	regulation of biological quality	2.23e-05	0.00534	1.1	3167	6519	1281
GO:0090257	regulation of muscle system process	2.27e-05	0.00535	1.49	200	5475	92
GO:0031503	protein complex localization	2.32e-05	0.00538	1.84	76	5715	45
GO:0007611	learning or memory	2.13e-05	0.00545	1.45	224	5735	105
GO:0010506	regulation of autophagy	2.1e-05	0.00548	1.37	293	6137	139
GO:0032409	regulation of transporter activity	2.82e-05	0.00617	1.62	229	3584	75
GO:0070507	regulation of microtubule cytoskeleton organization	2.79e-05	0.00619	2.03	141	2484	40
GO:0055085	transmembrane transport	3.02e-05	0.00643	1.19	1182	5626	447
GO:0072522	purine-containing compound biosynthetic process	3.52e-05	0.0069	1.51	132	6481	73
GO:0007010	cytoskeleton organization	3.49e-05	0.00694	1.25	721	5597	284
GO:0044782	cilium organization	3.64e-05	0.00696	1.51	205	4977	87
GO:0030866	cortical actin cytoskeleton organization	3.48e-05	0.00701	10.92	28	406	7
GO:0090066	regulation of anatomical structure size	4.61e-05	0.00828	1.34	359	5753	156
GO:0060627	regulation of vesicle-mediated transport	4.6e-05	0.00837	1.33	442	5180	172
GO:0051239	regulation of multicellular organismal process	5.6e-05	0.00908	1.11	2708	6247	1058
GO:0099111	microtubule-based transport	5.29e-05	0.00908	1.57	123	6428	70
GO:0043269	regulation of ion transport	5.22e-05	0.00917	1.37	611	3476	164
GO:0019932	second-messenger-mediated signaling	5.19e-05	0.00922	2.02	211	1706	41
GO:0050884	neuromuscular process controlling posture	5.58e-05	0.00926	29.72	11	217	4
GO:0007413	axonal fasciculation	6.53e-05	0.0105	2.66	20	5341	16
GO:0051270	regulation of cellular component movement	6.87e-05	0.0106	1.26	815	4616	267
GO:0016082	synaptic vesicle priming	7.02e-05	0.0107	394.16	9	10	2
GO:0044089	positive regulation of cellular component biogenesis	7.18e-05	0.0108	1.33	462	4908	170
GO:0034329	cell junction assembly	8.16e-05	0.0119	1.85	133	3097	43
GO:0060284	regulation of cell development	9.05e-05	0.013	1.21	794	6245	337
GO:0050796	regulation of insulin secretion	9.64e-05	0.0136	1.42	170	6519	89
GO:0032989	cellular component morphogenesis	0.000103	0.0138	1.36	371	4915	140
GO:0061024	membrane organization	0.0001	0.0138	1.21	733	6248	313
GO:0060341	regulation of cellular localization	0.000102	0.0139	1.22	880	5457	329
GO:0007155	cell adhesion	0.000113	0.0144	1.23	818	5240	297
GO:0030865	cortical cytoskeleton organization	0.00011	0.0144	9.27	33	406	7
GO:0022603	regulation of anatomical structure morphogenesis	0.000117	0.0147	1.18	937	6512	406
GO:0040011	locomotion	0.000117	0.0148	1.2	953	5536	358
GO:0016477	cell migration	0.000133	0.0163	1.23	761	5536	291
GO:0022610	biological adhesion	0.000139	0.0168	1.23	823	5240	298
GO:0050790	regulation of catalytic activity	0.000141	0.0168	1.14	2377	4629	707
GO:0099536	synaptic signaling	0.000142	0.0168	1.32	293	6512	142
GO:0051648	vesicle localization	0.000148	0.0171	1.48	128	6472	69
GO:0006865	amino acid transport	0.000148	0.0172	1.62	112	5753	59
GO:0043065	positive regulation of apoptotic process	0.000155	0.0177	1.23	573	6539	259
GO:0032535	regulation of cellular component size	0.000186	0.0208	1.73	233	2328	53
GO:1901564	organonitrogen compound metabolic process	0.000188	0.0208	1.07	4951	5862	1757
GO:0008038	neuron recognition	0.000216	0.0235	2.25	31	5341	21
GO:0048869	cellular developmental process	0.000215	0.0235	1.3	2539	1194	222
GO:1904322	cellular response to forskolin	0.00022	0.0236	5.86	10	2118	7
GO:1904321	response to forskolin	0.00022	0.0237	5.86	10	2118	7
GO:0019722	calcium-mediated signaling	0.000261	0.0272	2.55	100	1668	24
GO:0006915	apoptotic process	0.000282	0.0292	1.21	602	6540	269
GO:0010942	positive regulation of cell death	0.000291	0.0299	1.21	624	6539	278
GO:0050877	nervous system process	0.000351	0.0353	1.2	848	5736	328
GO:0042391	regulation of membrane potential	0.000373	0.0371	1.26	393	6478	181
GO:0090662	ATP hydrolysis coupled transmembrane transport	0.000371	0.0371	1.68	74	6285	44
GO:0006520	cellular amino acid metabolic process	0.000385	0.0375	1.32	306	5788	132
GO:0043087	regulation of GTPase activity	0.000395	0.0383	1.26	673	4614	220
GO:0048842	positive regulation of axon extension involved in axon guidance	0.000413	0.0389	3.86	7	4601	7
GO:0035637	multicellular organismal signaling	0.000411	0.0391	1.93	80	4023	35
GO:0006814	sodium ion transport	0.000425	0.0396	2.01	161	1750	32
GO:0051046	regulation of secretion	0.000447	0.0412	1.19	699	6541	307
GO:0006468	protein phosphorylation	0.000453	0.0415	1.22	900	4699	290
GO:0050807	regulation of synapse organization	0.000466	0.0421	1.6	127	4457	51
GO:0050432	catecholamine secretion	0.000495	0.044	5912.33	3	1	1
GO:0099132	ATP hydrolysis coupled cation transmembrane transport	0.000516	0.0453	1.76	56	6285	35
GO:0098911	regulation of ventricular cardiac muscle cell action potential	0.000535	0.0467	4.91	15	1926	8
GO:0051050	positive regulation of transport	0.000541	0.0469	1.19	934	5449	341
GO:0010808	positive regulation of synaptic vesicle priming	0.000564	0.0486	1773.7	1	10	1
GO:0007264	small GTPase mediated signal transduction	0.000571	0.0487	1.38	262	4949	101
GO:0016192	vesicle-mediated transport	0.00062	0.052	1.16	1472	5100	489
GO:0072521	purine-containing compound metabolic process	0.000617	0.052	1.28	326	6285	148
GO:0001505	regulation of neurotransmitter levels	0.000624	0.0521	1.46	139	5781	66
GO:0008105	asymmetric protein localization	0.000633	0.0525	2.39	17	6102	14
GO:0006665	sphingolipid metabolic process	0.000643	0.053	1.41	156	6217	77
GO:0033043	regulation of organelle organization	0.000655	0.0538	1.19	1150	4708	362
GO:0001558	regulation of cell growth	0.000665	0.0543	1.31	374	5196	143
GO:0018107	peptidyl-threonine phosphorylation	0.000672	0.0546	2.07	74	3365	29
GO:0007005	mitochondrion organization	0.000703	0.0565	1.29	294	6361	136
GO:0070925	organelle assembly	0.000701	0.0566	1.4	448	3053	108
GO:0071702	organic substance transport	0.000741	0.0589	1.22	1915	2314	305
GO:0060165	regulation of timing of subpallium neuron differentiation	0.000789	0.0599	1266.93	1	14	1
GO:0007400	neuroblast fate determination	0.000789	0.0602	1266.93	1	14	1
GO:1901621	negative regulation of smoothened signaling pathway involved in dorsal/ventral neural tube patterning	0.000803	0.0603	23.52	6	377	3
GO:0021750	vestibular nucleus development	0.000789	0.0605	1266.93	1	14	1
GO:0051240	positive regulation of multicellular organismal process	0.00081	0.0606	1.14	1447	5903	548
GO:0008104	protein localization	0.000772	0.0607	1.15	1683	4549	498
GO:0003359	noradrenergic neuron fate commitment	0.000789	0.0608	1266.93	1	14	1
GO:0061100	lung neuroendocrine cell differentiation	0.000789	0.0611	1266.93	1	14	1
GO:0051640	organelle localization	0.000909	0.067	1.23	463	6434	206
GO:0003008	system process	0.000945	0.0683	1.15	1326	5670	486
GO:0018209	peptidyl-serine modification	0.000944	0.0685	1.63	181	3014	50
GO:1903078	positive regulation of protein localization to plasma membrane	0.00096	0.069	3.14	45	1755	14
GO:0050793	regulation of developmental process	0.000966	0.0692	1.1	2308	6247	895

## Sheet: IH_2
GO Term	Description	P-value	FDR q-value	Enrichment	B	n	b
GO:0043623	cellular protein complex assembly	3.28e-14	9.89e-11	1.55	372	6404	208
GO:0031344	regulation of cell projection organization	5.25e-14	1.32e-10	1.55	560	5304	259
GO:0030030	cell projection organization	7.26e-14	1.57e-10	1.55	704	4115	253
GO:0050804	modulation of chemical synaptic transmission	1.03e-13	1.95e-10	1.75	300	4886	145
GO:0061024	membrane organization	2.27e-13	2.64e-10	1.45	733	5590	334
GO:0060341	regulation of cellular localization	2.87e-12	2.41e-09	1.35	880	5818	390
GO:0022603	regulation of anatomical structure morphogenesis	3.84e-12	2.9e-09	1.36	937	5304	382
GO:1901566	organonitrogen compound biosynthetic process	6.09e-12	3.83e-09	1.33	844	6337	401
GO:0044087	regulation of cellular component biogenesis	5.14e-11	2.5e-08	1.35	815	5745	356
GO:0022604	regulation of cell morphogenesis	1.66e-10	6.59e-08	1.51	423	5304	191
GO:0051960	regulation of nervous system development	5.05e-10	1.77e-07	1.56	769	2853	193
GO:0045055	regulated exocytosis	1.32e-09	4.33e-07	1.33	652	6513	318
GO:0009117	nucleotide metabolic process	1.51e-09	4.86e-07	1.44	418	5936	202
GO:1901565	organonitrogen compound catabolic process	1.61e-09	5.06e-07	1.33	721	6123	330
GO:0006520	cellular amino acid metabolic process	1.89e-09	5.6e-07	1.48	306	6452	165
GO:0055086	nucleobase-containing small molecule metabolic process	2.4e-09	6.72e-07	1.4	473	6097	228
GO:0033238	regulation of cellular amine metabolic process	3.42e-09	9.07e-07	2.05	77	6057	54
GO:0007018	microtubule-based movement	3.58e-09	9.31e-07	1.54	235	6524	133
GO:0019637	organophosphate metabolic process	3.92e-09	1e-06	1.29	868	6039	382
GO:0007264	small GTPase mediated signal transduction	5.81e-09	1.44e-06	1.57	262	5600	130
GO:0032386	regulation of intracellular transport	6.59e-09	1.58e-06	1.38	544	5818	246
GO:0007017	microtubule-based process	1.59e-08	3.43e-06	1.4	530	5384	225
GO:0010506	regulation of autophagy	1.92e-08	4.02e-06	1.54	293	5393	137
GO:0030031	cell projection assembly	2.46e-08	5.01e-06	1.56	280	5187	128
GO:0035303	regulation of dephosphorylation	2.76e-08	5.48e-06	2.92	138	1538	35
GO:0090066	regulation of anatomical structure size	3.81e-08	7.19e-06	1.43	359	6168	178
GO:0019882	antigen processing and presentation	4.34e-08	7.99e-06	1.54	205	6460	115
GO:0035304	regulation of protein dephosphorylation	4.59e-08	8.25e-06	4.1	65	1530	23
GO:1902903	regulation of supramolecular fiber organization	6.19e-08	1.06e-05	1.52	284	5507	134
GO:0030705	cytoskeleton-dependent intracellular transport	6.29e-08	1.07e-05	1.63	143	6535	86
GO:0022904	respiratory electron transport chain	6.54e-08	1.1e-05	1.85	92	6342	61
GO:0006082	organic acid metabolic process	8.89e-08	1.43e-05	1.25	957	6258	421
GO:0043624	cellular protein complex disassembly	9.2e-08	1.43e-05	1.7	127	6163	75
GO:0032956	regulation of actin cytoskeleton organization	9.17e-08	1.44e-05	1.64	281	4115	107
GO:0002252	immune effector process	1.06e-07	1.61e-05	1.25	873	6523	401
GO:0050890	cognition	1.27e-07	1.87e-05	1.52	260	5664	126
GO:0070271	protein complex biogenesis	1.98e-07	2.79e-05	1.88	82	6342	55
GO:0060284	regulation of cell development	1.96e-07	2.8e-05	1.43	794	3163	203
GO:0051640	organelle localization	2.02e-07	2.8e-05	1.59	463	3092	128
GO:0031329	regulation of cellular catabolic process	2.02e-07	2.82e-05	1.31	750	5393	298
GO:0051648	vesicle localization	2.1e-07	2.86e-05	1.8	128	5091	66
GO:0007611	learning or memory	2.81e-07	3.72e-05	1.56	224	5485	108
GO:0010243	response to organonitrogen compound	2.98e-07	3.88e-05	1.28	741	5954	319
GO:0016050	vesicle organization	3.26e-07	4.14e-05	1.41	304	6535	158
GO:0043087	regulation of GTPase activity	3.5e-07	4.33e-05	1.47	673	3123	174
GO:0051050	positive regulation of transport	3.49e-07	4.36e-05	1.31	934	4380	303
GO:0009894	regulation of catabolic process	3.77e-07	4.59e-05	1.28	881	5393	342
GO:0044283	small molecule biosynthetic process	4.5e-07	5.39e-05	1.37	428	6039	199
GO:0007005	mitochondrion organization	5.09e-07	6.01e-05	1.48	294	5366	132
GO:0002274	myeloid leukocyte activation	5.36e-07	6.08e-05	1.3	548	6523	262
GO:0072521	purine-containing compound metabolic process	5.3e-07	6.11e-05	1.42	326	5927	155
GO:0038093	Fc receptor signaling pathway	5.62e-07	6.29e-05	1.56	180	5982	95
GO:1901617	organic hydroxy compound biosynthetic process	5.79e-07	6.39e-05	1.57	155	6502	89
GO:0048193	Golgi vesicle transport	6.62e-07	7.24e-05	1.41	297	6544	154
GO:0033108	mitochondrial respiratory chain complex assembly	7.02e-07	7.52e-05	1.82	86	6342	56
GO:0006457	protein folding	7.83e-07	8.1e-05	1.49	213	6389	114
GO:0051493	regulation of cytoskeleton organization	8.93e-07	9.05e-05	1.38	431	5512	185
GO:0002478	antigen processing and presentation of exogenous peptide antigen	8.83e-07	9.07e-05	1.57	170	6058	91
GO:0060627	regulation of vesicle-mediated transport	8.91e-07	9.09e-05	1.34	442	6372	212
GO:0010821	regulation of mitochondrion organization	9.53e-07	9.46e-05	1.67	221	4073	85
GO:0044089	positive regulation of cellular component biogenesis	9.62e-07	9.49e-05	1.39	462	5151	186
GO:0007610	behavior	1.03e-06	0.000101	1.35	528	5320	214
GO:0040012	regulation of locomotion	1.32e-06	0.000125	1.26	817	5686	331
GO:0032535	regulation of cellular component size	1.48e-06	0.000139	1.65	233	4012	87
GO:0051270	regulation of cellular component movement	1.5e-06	0.000139	1.26	815	5686	330
GO:0008038	neuron recognition	1.67e-06	0.000154	2.83	31	4447	22
GO:0060548	negative regulation of cell death	1.84e-06	0.000167	1.66	896	1237	104
GO:0022610	biological adhesion	1.84e-06	0.000167	1.23	823	6504	372
GO:0097435	supramolecular fiber organization	2.01e-06	0.000179	1.54	338	3876	114
GO:0008610	lipid biosynthetic process	2.03e-06	0.000179	1.45	543	3587	159
GO:0032989	cellular component morphogenesis	2.09e-06	0.000182	1.52	371	3827	122
GO:0010565	regulation of cellular ketone metabolic process	2.36e-06	0.000203	1.54	158	6425	88
GO:0042552	myelination	2.36e-06	0.000203	2.44	68	3530	33
GO:0006839	mitochondrial transport	2.41e-06	0.000206	1.57	143	6315	80
GO:0043269	regulation of ion transport	2.58e-06	0.000219	1.34	611	4762	220
GO:0007155	cell adhesion	2.75e-06	0.000231	1.23	818	6504	369
GO:1903828	negative regulation of cellular protein localization	2.77e-06	0.000231	1.77	140	4439	62
GO:0051051	negative regulation of transport	3.05e-06	0.000249	1.42	463	4385	162
GO:0032409	regulation of transporter activity	3.16e-06	0.000255	1.56	229	4762	96
GO:1901605	alpha-amino acid metabolic process	3.45e-06	0.000275	1.49	209	5919	104
GO:0007272	ensheathment of neurons	3.51e-06	0.000278	2.37	72	3530	34
GO:0032880	regulation of protein localization	4.16e-06	0.000324	1.21	989	6383	430
GO:0030204	chondroitin sulfate metabolic process	4.27e-06	0.000331	5.03	40	1235	14
GO:0007010	cytoskeleton organization	4.34e-06	0.000334	1.32	721	4514	242
GO:0060828	regulation of canonical Wnt signaling pathway	4.51e-06	0.000346	1.43	234	6414	121
GO:0010970	transport along microtubule	4.76e-06	0.000361	1.63	123	6460	73
GO:1901698	response to nitrogen compound	4.87e-06	0.000368	1.24	797	5954	333
GO:0032981	mitochondrial respiratory chain complex I assembly	5.3e-06	0.000392	1.93	58	6342	40
GO:0097031	mitochondrial respiratory chain complex I biogenesis	5.3e-06	0.000394	1.93	58	6342	40
GO:0010257	NADH dehydrogenase complex assembly	5.3e-06	0.000396	1.93	58	6342	40
GO:0030029	actin filament-based process	5.48e-06	0.000404	1.48	326	4492	122
GO:0007169	transmembrane receptor protein tyrosine kinase signaling pathway	5.67e-06	0.00041	1.35	486	5258	194
GO:0072522	purine-containing compound biosynthetic process	5.66e-06	0.000411	1.59	132	6084	72
GO:1901137	carbohydrate derivative biosynthetic process	6.12e-06	0.000432	1.35	379	6123	176
GO:0001505	regulation of neurotransmitter levels	6.74e-06	0.000461	1.54	139	6451	78
GO:0031146	SCF-dependent proteasomal ubiquitin-dependent protein catabolic process	6.73e-06	0.000462	1.89	69	5982	44
GO:0030334	regulation of cell migration	7.38e-06	0.000502	1.27	699	5686	284
GO:0051129	negative regulation of cellular component organization	8.9e-06	0.000587	1.31	590	5245	228
GO:0006818	hydrogen transport	9.84e-06	0.000635	1.63	137	5415	68
GO:0051952	regulation of amine transport	1.07e-05	0.00068	2.01	76	4762	41
GO:0015992	proton transport	1.15e-05	0.000726	1.63	135	5415	67
GO:0021762	substantia nigra development	1.2e-05	0.000747	2.45	39	4649	25
GO:0099536	synaptic signaling	1.19e-05	0.000751	1.7	293	2637	74
GO:1901615	organic hydroxy compound metabolic process	1.24e-05	0.000766	1.4	407	4666	150
GO:1903747	regulation of establishment of protein localization to mitochondrion	1.24e-05	0.000766	1.86	127	3678	49
GO:0006897	endocytosis	1.31e-05	0.000803	1.32	386	6453	185
GO:0099132	ATP hydrolysis coupled cation transmembrane transport	1.44e-05	0.000869	2.05	56	5415	35
GO:1901215	negative regulation of neuron death	1.48e-05	0.000881	9.07	184	85	8
GO:1901135	carbohydrate derivative metabolic process	1.51e-05	0.000893	1.23	798	6097	337
GO:0007399	nervous system development	1.79e-05	0.00105	1.46	308	4533	115
GO:0048013	ephrin receptor signaling pathway	1.81e-05	0.00106	2.07	82	4072	39
GO:0070585	protein localization to mitochondrion	1.88e-05	0.00109	1.99	65	5204	38
GO:0006414	translational elongation	1.89e-05	0.00109	1.64	113	6209	65
GO:0071248	cellular response to metal ion	2.07e-05	0.00119	1.53	146	6021	76
GO:0050808	synapse organization	2.4e-05	0.00134	1.63	139	5000	64
GO:0006826	iron ion transport	2.41e-05	0.00134	1.92	56	6105	37
GO:0003013	circulatory system process	2.43e-05	0.00135	1.54	201	4743	83
GO:0051056	regulation of small GTPase mediated signal transduction	2.44e-05	0.00135	1.49	293	4173	103
GO:0090087	regulation of peptide transport	2.48e-05	0.00137	1.21	778	6539	348
GO:0023014	signal transduction by protein phosphorylation	2.51e-05	0.00138	1.32	367	6331	173
GO:0032412	regulation of ion transmembrane transporter activity	2.9e-05	0.00158	1.53	210	4762	86
GO:0000165	MAPK cascade	2.98e-05	0.00162	1.34	327	6331	156
GO:0055114	oxidation-reduction process	3.32e-05	0.00177	1.26	871	4683	289
GO:0019048	modulation by virus of host morphology or physiology	3.48e-05	0.00184	5.52	36	981	11
GO:0051347	positive regulation of transferase activity	3.64e-05	0.0019	1.23	662	6390	294
GO:0031396	regulation of protein ubiquitination	3.83e-05	0.002	1.4	252	6003	119
GO:0000041	transition metal ion transport	3.89e-05	0.00202	1.78	105	4924	52
GO:0046394	carboxylic acid biosynthetic process	4.42e-05	0.00225	1.38	262	6080	124
GO:0048638	regulation of developmental growth	4.45e-05	0.00225	1.39	284	5674	126
GO:0006650	glycerophospholipid metabolic process	4.7e-05	0.00236	1.61	328	2684	80
GO:0022406	membrane docking	5.25e-05	0.00259	1.88	157	2704	45
GO:0046390	ribose phosphate biosynthetic process	6.11e-05	0.00296	1.52	132	6084	69
GO:0006790	sulfur compound metabolic process	6.57e-05	0.00316	1.31	354	6440	168
GO:0048731	system development	6.74e-05	0.00321	1.29	692	4315	218
GO:0038061	NIK/NF-kappaB signaling	7.02e-05	0.00332	1.87	63	5706	38
GO:0007188	adenylate cyclase-modulating G-protein coupled receptor signaling pathway	7.15e-05	0.00337	2	147	2289	38
GO:0007163	establishment or maintenance of cell polarity	7.23e-05	0.0034	2.48	132	1354	25
GO:0009145	purine nucleoside triphosphate biosynthetic process	7.64e-05	0.00353	1.92	50	6084	33
GO:0072523	purine-containing compound catabolic process	8.05e-05	0.0037	2.15	48	4803	28
GO:0007006	mitochondrial membrane organization	8.28e-05	0.00379	1.67	117	5366	59
GO:0045936	negative regulation of phosphate metabolic process	9.04e-05	0.00409	1.45	571	2621	122
GO:0090181	regulation of cholesterol metabolic process	9.07e-05	0.00409	2.48	53	3238	24
GO:1905475	regulation of protein localization to membrane	9.33e-05	0.00419	1.64	147	4259	58
GO:0010563	negative regulation of phosphorus metabolic process	9.49e-05	0.00424	1.44	572	2621	122
GO:0009169	purine ribonucleoside monophosphate catabolic process	9.67e-05	0.00429	298.1	7	17	2
GO:0019860	uracil metabolic process	0.000108	0.00472	26.16	3	678	3
GO:0006091	generation of precursor metabolites and energy	0.00012	0.00517	1.42	265	4946	105
GO:0006836	neurotransmitter transport	0.000121	0.00521	1.62	95	6451	56
GO:0099003	vesicle-mediated transport in synapse	0.000136	0.00567	2.62	88	1843	24
GO:0002686	negative regulation of leukocyte migration	0.000139	0.00578	2.53	35	4004	20
GO:1903320	regulation of protein modification by small protein conjugation or removal	0.00014	0.00579	1.35	278	6003	127
GO:0046486	glycerolipid metabolic process	0.000165	0.00657	1.51	393	2684	90
GO:0009719	response to endogenous stimulus	0.000178	0.007	2.8	893	149	21
GO:0072665	protein localization to vacuole	0.000181	0.00702	1.94	40	6387	28
GO:0048857	neural nucleus development	0.0002	0.00767	2.04	56	4649	30
GO:0051338	regulation of transferase activity	0.000207	0.00791	1.2	976	5161	342
GO:1902224	ketone body metabolic process	0.000213	0.00805	12.48	12	592	5
GO:0006914	autophagy	0.000212	0.00806	1.56	208	3707	68
GO:0060733	regulation of eIF2 alpha phosphorylation by amino acid starvation	0.000219	0.00818	95.36	2	186	2
GO:0046086	adenosine biosynthetic process	0.000223	0.00831	8868.5	2	1	1
GO:1902803	regulation of synaptic vesicle transport	0.000237	0.00873	2	35	6325	25
GO:0071806	protein transmembrane transport	0.000244	0.00895	1.8	57	6232	36
GO:0042407	cristae formation	0.000245	0.00898	2.28	29	5366	20
GO:0098660	inorganic ion transmembrane transport	0.00026	0.00944	1.21	629	6340	273
GO:0090662	ATP hydrolysis coupled transmembrane transport	0.000267	0.00965	1.72	74	5997	43
GO:0034762	regulation of transmembrane transport	0.000268	0.00965	1.32	444	4762	157
GO:0030278	regulation of ossification	0.000268	0.00965	1.39	180	6543	92
GO:0032543	mitochondrial translation	0.000282	0.0101	2.44	31	4463	19
GO:0006886	intracellular protein transport	0.000283	0.0101	1.21	668	6387	290
GO:0034330	cell junction organization	0.000285	0.0101	1.5	189	4569	73
GO:0007413	axonal fasciculation	0.000286	0.0101	2.82	20	4410	14
GO:0007568	aging	0.000288	0.0101	1.35	238	6306	114

## Sheet: IA_2
GO Term	Description	P-value	FDR q-value	Enrichment	B	n	b
GO:0006325	chromatin organization	3.02e-24	1.3e-21	1.93	665	3325	240
GO:0016569	covalent chromatin modification	1.5e-16	5.39e-14	1.87	461	3637	177		Legend
GO:0040029	regulation of gene expression, epigenetic	2.18e-16	7.5e-14	2.83	203	2375	77		FDR	False discovery rate
GO:0016071	mRNA metabolic process	4.9e-16	1.64e-13	1.82	595	3218	196		B	number of genes associated with a specific GO term
GO:0045814	negative regulation of gene expression, epigenetic	4.84e-14	1.46e-11	2.57	102	4195	62		n	number of genes in target set list
GO:0050907	detection of chemical stimulus involved in sensory perception	9.26e-14	2.69e-11	1.51	403	6494	223		b	number of genes in the intersection
GO:0019083	viral transcription	1.23e-13	3.49e-11	2.08	99	6360	74		E	Enrichment = (b/n) / (B/total number of genes)
GO:0006396	RNA processing	1.49e-12	3.68e-10	1.79	812	1926	158
GO:0016458	gene silencing	2.23e-12	5.34e-10	2.22	136	4170	71
GO:0018205	peptidyl-lysine modification	5.08e-11	1.1e-08	2.39	290	1737	68
GO:0008380	RNA splicing	6.3e-11	1.34e-08	1.66	346	4440	144
GO:0006259	DNA metabolic process	2.56e-10	4.96e-08	1.65	749	2366	165
GO:0060968	regulation of gene silencing	4.49e-10	8.58e-08	2.73	128	2282	45
GO:0000122	negative regulation of transcription from RNA polymerase II promoter	4.8e-10	9.06e-08	1.54	781	2996	203
GO:0051606	detection of stimulus	7.02e-10	1.31e-07	1.35	590	6494	292
GO:0071824	protein-DNA complex subunit organization	1.42e-09	2.53e-07	1.77	233	4350	101
GO:0006417	regulation of translation	6.05e-08	9.72e-06	1.64	402	3192	119
GO:0006281	DNA repair	8.38e-08	1.32e-05	1.73	460	2347	105
GO:0051168	nuclear export	2.14e-07	3.21e-05	1.92	155	3688	62
GO:0090305	nucleic acid phosphodiester bond hydrolysis	2.33e-07	3.45e-05	2.09	261	1885	58
GO:0010608	posttranscriptional regulation of gene expression	3.4e-07	4.94e-05	1.52	527	3255	147
GO:0006366	transcription from RNA polymerase II promoter	4.25e-07	6.05e-05	1.3	616	6030	273
GO:0006974	cellular response to DNA damage stimulus	8.88e-07	0.00012	1.45	697	3032	173
GO:0050684	regulation of mRNA processing	1.09e-06	0.000142	2.34	108	2878	41
GO:0008214	protein dealkylation	1.26e-06	0.000157	2.87	31	4386	22
GO:0006614	SRP-dependent cotranslational protein targeting to membrane	1.26e-06	0.00016	1.86	75	6360	50
GO:0043484	regulation of RNA splicing	1.38e-06	0.00017	2.05	110	3939	50
GO:0070076	histone lysine demethylation	1.45e-06	0.000176	3	27	4386	20
GO:0046700	heterocycle catabolic process	2.26e-06	0.000273	2.21	375	1004	47
GO:0090501	RNA phosphodiester bond hydrolysis	3.4e-06	0.000395	2.45	127	1882	33
GO:0051169	nuclear transport	3.81e-06	0.000439	1.62	264	3688	89
GO:0044270	cellular nitrogen compound catabolic process	5.52e-06	0.000627	2.16	377	1004	46
GO:1903311	regulation of mRNA metabolic process	5.83e-06	0.000652	2.12	264	1457	46
GO:0043414	macromolecule methylation	8e-06	0.000876	3.03	227	619	24
GO:0032259	methylation	9.17e-06	0.000996	2.75	286	632	28
GO:0051276	chromosome organization	1.29e-05	0.00137	1.66	408	2199	84
GO:0019439	aromatic compound catabolic process	1.28e-05	0.00137	2.09	388	1004	46
GO:2001251	negative regulation of chromosome organization	1.99e-05	0.00208	1.87	108	4386	50
GO:0045652	regulation of megakaryocyte differentiation	2.22e-05	0.0023	2.76	73	2199	25
GO:0043543	protein acylation	2.49e-05	0.00252	2.36	154	1516	31
GO:0034660	ncRNA metabolic process	2.66e-05	0.00268	1.91	525	974	55
GO:0016925	protein sumoylation	3.5e-05	0.0035	1.81	75	5892	45
GO:0022618	ribonucleoprotein complex assembly	4.2e-05	0.00412	2.15	185	1609	36
GO:0070988	demethylation	4.36e-05	0.00425	2.73	58	2576	23
GO:1901361	organic cyclic compound catabolic process	4.54e-05	0.0044	1.98	420	1004	47
GO:0034502	protein localization to chromosome	4.72e-05	0.00454	1.86	55	6420	37
GO:0070734	histone H3-K27 methylation	6.85e-05	0.00647	5.68	11	2270	8
GO:0032200	telomere organization	7.45e-05	0.00694	2.4	110	2016	30
GO:0071028	nuclear mRNA surveillance	9.89e-05	0.00911	23.6	9	334	4
GO:0010948	negative regulation of cell cycle process	0.000101	0.00923	1.58	264	3182	75
GO:0008213	protein alkylation	0.000156	0.0137	3.35	129	616	15
GO:0071826	ribonucleoprotein complex subunit organization	0.000159	0.0139	2.02	196	1609	36
GO:0009411	response to UV	0.000188	0.0161	2.39	130	1368	24
GO:0015931	nucleobase-containing compound transport	0.000202	0.0172	1.89	220	1794	42
GO:0044265	cellular macromolecule catabolic process	0.000246	0.0208	1.76	693	816	56
GO:0016584	nucleosome positioning	0.000255	0.0214	10.15	8	1092	5
GO:0036297	interstrand cross-link repair	0.000262	0.0219	2.98	46	2197	17
GO:0010606	positive regulation of cytoplasmic mRNA processing body assembly	0.000272	0.0226	6.7	5	2647	5
GO:1904637	cellular response to ionomycin	0.000281	0.0232	25.53	4	521	3
GO:0006335	DNA replication-dependent nucleosome assembly	0.000294	0.0237	2.03	31	6496	23
GO:0034723	DNA replication-dependent nucleosome organization	0.000294	0.0238	2.03	31	6496	23
GO:0048511	rhythmic process	0.000305	0.0241	1.76	284	1778	50
GO:2000435	negative regulation of protein neddylation	0.0003	0.0241	72.69	2	244	2
GO:0010501	RNA secondary structure unwinding	0.000332	0.0257	4.47	45	970	11
GO:0035883	enteroendocrine cell differentiation	0.000335	0.0258	3.01	9	5902	9
GO:0006110	regulation of glycolytic process	0.000339	0.026	1.79	67	5623	38
GO:0033044	regulation of chromosome organization	0.000412	0.0305	1.33	295	5694	126
GO:0006298	mismatch repair	0.000431	0.0317	2.48	31	4146	18
GO:0031365	N-terminal protein amino acid modification	0.000462	0.0334	5.71	24	1036	8
GO:0031424	keratinization	0.000483	0.0345	1.39	168	6539	86
GO:0007077	mitotic nuclear envelope disassembly	0.000496	0.0353	2.46	43	3357	20
GO:0045974	regulation of translation, ncRNA-mediated	0.00051	0.0362	3.72	12	3572	9
GO:0018193	peptidyl-amino acid modification	0.000596	0.0412	1.29	856	3012	188
GO:0071025	RNA surveillance	0.000621	0.0424	16.34	13	334	4
GO:0070914	UV-damage excision repair	0.000659	0.0446	5.14	11	2195	7
GO:0014067	negative regulation of phosphatidylinositol 3-kinase signaling	0.000721	0.0481	5.29	12	1957	7
GO:0032239	regulation of nucleobase-containing compound transport	0.000775	0.0513	2.88	14	4842	11
GO:0070932	histone H3 deacetylation	0.00078	0.0515	3.12	21	3246	12
GO:0051193	regulation of cofactor metabolic process	0.000824	0.0539	1.65	88	5623	46
GO:0051290	protein heterotetramerization	0.00084	0.0545	2.95	41	2199	15
GO:0007172	signal complex assembly	0.000893	0.0569	105.58	8	42	2

## Sheet: CS_3
GO Term	Description	P-value	FDR q-value	Enrichment	B	n	b
GO:0022904	respiratory electron transport chain	6.34e-23	9.58e-19	4.25	92	2538	56
GO:0070126	mitochondrial translational termination	2.61e-20	9.85e-17	2.87	88	4699	67		Legend
GO:0070271	protein complex biogenesis	3.51e-16	7.56e-13	2.76	82	4624	59		FDR	False discovery rate
GO:0006414	translational elongation	1.15e-14	1.58e-11	2.41	113	4699	72		B	number of genes associated with a specific GO term
GO:0032981	mitochondrial respiratory chain complex I assembly	1.76e-14	1.66e-11	2.61	58	5741	49		n	number of genes in target set list
GO:0033108	mitochondrial respiratory chain complex assembly	1.38e-14	1.74e-11	2.63	86	4624	59		b	number of genes in the intersection
GO:0097031	mitochondrial respiratory chain complex I biogenesis	1.76e-14	1.77e-11	2.61	58	5741	49		E	Enrichment = (b/n) / (B/total number of genes)
GO:0010257	NADH dehydrogenase complex assembly	1.76e-14	1.9e-11	2.61	58	5741	49
GO:0006091	generation of precursor metabolites and energy	2.95e-14	2.48e-11	2.27	265	2913	99
GO:0044085	cellular component biogenesis	2.19e-13	1.38e-10	1.95	155	5528	94
GO:0043623	cellular protein complex assembly	2.54e-13	1.53e-10	1.92	372	3402	137
GO:1902600	hydrogen ion transmembrane transport	5.41e-13	3.03e-10	2.38	103	4630	64
GO:0006839	mitochondrial transport	4.98e-12	2.28e-09	2.34	143	3503	66
GO:0009117	nucleotide metabolic process	7.72e-12	3.33e-09	2.42	418	1296	74
GO:0055086	nucleobase-containing small molecule metabolic process	3.41e-11	1.29e-08	2.29	473	1296	79
GO:0006818	hydrogen transport	6.46e-11	2.32e-08	2.04	137	4630	73
GO:0007005	mitochondrion organization	2.07e-10	6.96e-08	1.58	294	5639	148
GO:0022411	cellular component disassembly	2.12e-10	6.97e-08	1.76	385	3239	124
GO:0006418	tRNA aminoacylation for protein translation	2.76e-10	8.87e-08	4.93	47	1761	23
GO:0043038	amino acid activation	2.98e-10	9.38e-08	4.74	51	1761	24
GO:0055114	oxidation-reduction process	3.52e-10	1.06e-07	1.61	871	2279	180
GO:0048193	Golgi vesicle transport	4.12e-10	1.17e-07	1.62	297	5088	138
GO:0061024	membrane organization	1.33e-09	3.57e-07	1.31	733	6484	351
GO:0007018	microtubule-based movement	1.65e-09	4.37e-07	1.55	235	6539	134
GO:0016241	regulation of macroautophagy	3.1e-09	7.67e-07	1.67	161	6329	96
GO:0030705	cytoskeleton-dependent intracellular transport	3.05e-09	7.67e-07	1.69	143	6532	89
GO:0010970	transport along microtubule	6.16e-09	1.45e-06	1.77	123	6532	80
GO:0002478	antigen processing and presentation of exogenous peptide antigen	5.99e-09	1.46e-06	1.97	170	3759	71
GO:1901566	organonitrogen compound biosynthetic process	1.13e-08	2.43e-06	1.27	844	6453	391
GO:0051436	negative regulation of ubiquitin-protein ligase activity involved in mitotic cell cycle	1.32e-08	2.73e-06	3.83	67	1796	26
GO:0006399	tRNA metabolic process	1.43e-08	2.88e-06	2.46	177	1958	48
GO:0072522	purine-containing compound biosynthetic process	1.91e-08	3.65e-06	2.18	132	3334	54
GO:0019637	organophosphate metabolic process	1.98e-08	3.69e-06	1.93	868	941	89
GO:0030163	protein catabolic process	2.34e-08	4.15e-06	1.92	387	1978	83
GO:0006520	cellular amino acid metabolic process	2.57e-08	4.51e-06	1.92	306	2411	80
GO:0006521	regulation of cellular amino acid metabolic process	2.66e-08	4.61e-06	2.72	59	3756	34
GO:0072521	purine-containing compound metabolic process	4e-08	6.64e-06	1.71	326	3349	105
GO:1901137	carbohydrate derivative biosynthetic process	4.92e-08	7.9e-06	1.66	379	3277	116
GO:0031146	SCF-dependent proteasomal ubiquitin-dependent protein catabolic process	5.18e-08	8.23e-06	3.61	69	1850	26
GO:0006085	acetyl-CoA biosynthetic process	7.46e-08	1.12e-05	11.12	13	1104	9
GO:0046390	ribose phosphate biosynthetic process	8.32e-08	1.2e-05	2.02	132	3801	57
GO:0038061	NIK/NF-kappaB signaling	8.63e-08	1.23e-05	4.63	63	1217	20
GO:0099132	ATP hydrolysis coupled cation transmembrane transport	9.48e-08	1.32e-05	2.41	56	4735	36
GO:0006890	retrograde vesicle-mediated transport, Golgi to ER	1.29e-07	1.67e-05	2.04	78	5457	49
GO:0031344	regulation of cell projection organization	1.7e-07	2.08e-05	1.31	560	6542	270
GO:0006914	autophagy	1.68e-07	2.09e-05	1.66	208	4785	93
GO:0009206	purine ribonucleoside triphosphate biosynthetic process	1.72e-07	2.1e-05	2.79	49	3763	29
GO:1901565	organonitrogen compound catabolic process	1.76e-07	2.12e-05	1.57	721	2221	142
GO:0019882	antigen processing and presentation	2.08e-07	2.47e-05	1.51	205	6539	114
GO:0032543	mitochondrial translation	2.06e-07	2.47e-05	3.37	31	3566	21
GO:0016567	protein ubiquitination	2.24e-07	2.56e-05	1.39	678	4113	219
GO:0031145	anaphase-promoting complex-dependent catabolic process	2.92e-07	3.22e-05	3.38	76	1796	26
GO:0090662	ATP hydrolysis coupled transmembrane transport	2.91e-07	3.23e-05	2.18	74	4735	43
GO:0070647	protein modification by small protein conjugation or removal	3.15e-07	3.39e-05	1.3	949	4544	317
GO:0007017	microtubule-based process	3.27e-07	3.5e-05	1.31	530	6539	256
GO:0034622	cellular macromolecular complex assembly	4.09e-07	4.26e-05	1.48	761	2713	172
GO:0090090	negative regulation of canonical Wnt signaling pathway	4.6e-07	4.72e-05	1.89	161	3615	62
GO:0006457	protein folding	7.39e-07	7.25e-05	1.77	213	3527	75
GO:0060271	cilium assembly	8.07e-07	7.86e-05	1.54	192	5927	99
GO:0070585	protein localization to mitochondrion	9.95e-07	9.51e-05	2.22	65	4672	38
GO:0009894	regulation of catabolic process	1.14e-06	0.000108	1.29	881	4829	309
GO:0016050	vesicle organization	1.8e-06	0.000164	1.39	304	6528	155
GO:0070925	organelle assembly	2.27e-06	0.0002	1.41	448	4663	166
GO:0007007	inner mitochondrial membrane organization	2.26e-06	0.000201	3.03	38	3384	22
GO:0061418	regulation of transcription from RNA polymerase II promoter in response to hypoxia	2.3e-06	0.000202	2.77	75	2476	29
GO:0072655	establishment of protein localization to mitochondrion	3.48e-06	0.000296	2.21	60	4672	35
GO:0002223	stimulatory C-type lectin receptor signaling pathway	3.6e-06	0.000304	3.34	115	1107	24
GO:0000338	protein deneddylation	4.98e-06	0.000404	4.15	10	4278	10
GO:0010975	regulation of neuron projection development	5.68e-06	0.000454	1.33	412	6141	190
GO:0044087	regulation of cellular component biogenesis	6.99e-06	0.000544	1.22	815	6542	367
GO:0010972	negative regulation of G2/M transition of mitotic cell cycle	7.02e-06	0.000544	2.91	83	1911	26
GO:1901135	carbohydrate derivative metabolic process	7.12e-06	0.000549	1.55	798	1721	120
GO:0016197	endosomal transport	8.26e-06	0.00063	1.47	231	5652	108
GO:0006082	organic acid metabolic process	1.16e-05	0.000866	1.41	957	2302	175
GO:0030031	cell projection assembly	1.5e-05	0.0011	1.37	280	6536	141
GO:0006886	intracellular protein transport	1.54e-05	0.00112	1.24	668	6502	303
GO:0006107	oxaloacetate metabolic process	1.85e-05	0.00131	21.12	12	350	5
GO:0044782	cilium organization	2.49e-05	0.00169	1.42	205	6536	107
GO:0051186	cofactor metabolic process	2.48e-05	0.0017	1.97	341	1294	49
GO:0051188	cofactor biosynthetic process	2.64e-05	0.00178	2.37	167	1388	31
GO:0051640	organelle localization	3.1e-05	0.00206	1.28	463	6484	216
GO:0034976	response to endoplasmic reticulum stress	4.09e-05	0.00263	1.54	233	4141	84
GO:0000422	autophagy of mitochondrion	4.06e-05	0.00263	2.32	40	4785	25
GO:0007034	vacuolar transport	4.98e-05	0.00316	1.72	105	5405	55
GO:0060627	regulation of vesicle-mediated transport	5.08e-05	0.00321	1.29	442	6130	197
GO:0046040	IMP metabolic process	5.47e-05	0.00343	3.59	13	4185	11
GO:0007032	endosome organization	6.92e-05	0.00418	1.88	68	5405	39
GO:0043687	post-translational protein modification	7.86e-05	0.00469	1.29	432	5903	186
GO:0072512	trivalent inorganic cation transport	7.98e-05	0.00469	2.39	39	4371	23
GO:0015682	ferric iron transport	7.98e-05	0.0047	2.39	39	4371	23
GO:0032535	regulation of cellular component size	8.15e-05	0.00477	1.55	233	3883	79
GO:0030030	cell projection organization	8.67e-05	0.00505	1.21	704	6536	314
GO:0007006	mitochondrial membrane organization	9.34e-05	0.0054	3.45	117	792	18
GO:0018065	protein-cofactor linkage	9.4e-05	0.00542	4.34	11	3345	9
GO:0000491	small nucleolar ribonucleoprotein complex assembly	0.000101	0.00577	3.44	9	5159	9
GO:0090066	regulation of anatomical structure size	0.000105	0.00594	1.42	359	4071	117
GO:0006790	sulfur compound metabolic process	0.000111	0.00627	1.51	354	3049	92
GO:0051656	establishment of organelle localization	0.000116	0.00655	1.35	268	6227	127
GO:0010822	positive regulation of mitochondrion organization	0.000132	0.00738	1.44	167	6197	84
GO:0007264	small GTPase mediated signal transduction	0.000135	0.00749	1.34	262	6532	129
GO:0044743	protein transmembrane import into intracellular organelle	0.000159	0.00869	2.46	38	3982	21
GO:0070727	cellular macromolecule localization	0.000161	0.00874	1.42	842	1939	131
GO:0045324	late endosome to vacuole transport	0.000171	0.00913	4.29	9	3676	8
GO:0019550	glutamate catabolic process to aspartate	0.000191	0.0101	101.94	2	174	2
GO:0006669	sphinganine-1-phosphate biosynthetic process	0.000226	0.0117	4434.25	1	4	1
GO:1901659	glycosyl compound biosynthetic process	0.00023	0.0119	2.92	50	2189	18
GO:0070979	protein K11-linked ubiquitination	0.000235	0.0121	2.62	27	4267	17
GO:0006450	regulation of translational fidelity	0.000246	0.0126	5.74	17	1454	8
GO:0045862	positive regulation of proteolysis	0.000267	0.0135	1.27	375	6458	174
GO:0009200	deoxyribonucleoside triphosphate metabolic process	0.00027	0.0136	3.08	16	4315	12
GO:1905330	regulation of morphogenesis of an epithelium	0.000279	0.014	2.24	176	1217	27
GO:0033209	tumor necrosis factor-mediated signaling pathway	0.000329	0.016	2.63	123	1260	23
GO:0044089	positive regulation of cellular component biogenesis	0.000336	0.0163	1.24	462	6532	211
GO:0043488	regulation of mRNA stability	0.000339	0.0163	2.47	143	1107	22
GO:0043653	mitochondrial fragmentation involved in apoptotic process	0.000364	0.0175	5.06	9	2724	7
GO:0034660	ncRNA metabolic process	0.000388	0.0184	1.58	525	1583	74
GO:0050804	modulation of chemical synaptic transmission	0.000397	0.0188	1.31	300	6141	136
GO:0071806	protein transmembrane transport	0.000422	0.0199	2.17	57	3728	26
GO:1902036	regulation of hematopoietic stem cell differentiation	0.000429	0.0201	3	96	1107	18
GO:1903047	mitotic cell cycle process	0.000437	0.0204	1.21	629	6401	274
GO:0048227	plasma membrane to endosome transport	0.000503	0.0232	3.23	8	5492	8
GO:0006220	pyrimidine nucleotide metabolic process	0.00067	0.0304	3.27	46	1651	14
GO:0006106	fumarate metabolic process	0.000715	0.0317	67.96	3	174	2
GO:0006518	peptide metabolic process	0.000827	0.0359	1.36	322	4504	111
GO:0031503	protein complex localization	0.000837	0.0362	1.62	76	6502	45
GO:0061013	regulation of mRNA catabolic process	0.000875	0.0373	2.25	164	1107	23
GO:2000736	regulation of stem cell differentiation	0.000887	0.0376	2.39	134	1107	20
GO:0006668	sphinganine-1-phosphate metabolic process	0.000892	0.0377	2217.12	2	4	1
GO:0000492	box C/D snoRNP assembly	0.000908	0.0382	3.44	7	5159	7
GO:0045851	pH reduction	0.000977	0.041	2.12	44	4371	23
GO:0042440	pigment metabolic process	0.000984	0.0412	8.66	58	212	6

## Sheet: IH_3
GO Term	Description	P-value	FDR q-value	Enrichment	B	n	b
GO:0050804	modulation of chemical synaptic transmission	8.19e-19	1.24e-14	2.52	300	2536	108		Legend
GO:0051960	regulation of nervous system development	4.96e-14	1.25e-10	2.04	769	1449	128		FDR	False discovery rate
GO:0045664	regulation of neuron differentiation	2.61e-14	1.31e-10	2.58	556	1015	82		B	number of genes associated with a specific GO term
GO:0031344	regulation of cell projection organization	4.41e-14	1.33e-10	1.87	560	2772	164		n	number of genes in target set list
GO:0099536	synaptic signaling	1.81e-13	2.73e-10	1.87	293	4037	125		b	number of genes in the intersection
GO:0007611	learning or memory	5.47e-13	4.59e-10	2.45	224	2359	73		E	Enrichment = (b/n) / (B/total number of genes)
GO:0050890	cognition	1.37e-12	1.09e-09	2.31	260	2359	80
GO:0007610	behavior	3.78e-12	2.6e-09	1.83	528	2536	138
GO:0050808	synapse organization	1.48e-11	8.92e-09	2.44	139	3142	60
GO:0001505	regulation of neurotransmitter levels	2.46e-11	1.38e-08	2.38	139	3277	61
GO:0060284	regulation of cell development	6.21e-11	3.23e-08	1.88	794	1449	122
GO:0030030	cell projection organization	1.33e-10	6.3e-08	1.48	704	4011	236
GO:0060341	regulation of cellular localization	1.33e-10	6.46e-08	1.43	880	4010	284
GO:0043623	cellular protein complex assembly	4.54e-10	1.9e-07	1.47	372	6163	190
GO:0023052	signaling	2.99e-09	1.05e-06	3.15	678	324	39
GO:0032989	cellular component morphogenesis	5.64e-09	1.7e-06	2.18	371	1488	68
GO:0007215	glutamate receptor signaling pathway	6.27e-09	1.82e-06	5.37	44	1426	19
GO:0035303	regulation of dephosphorylation	1.54e-08	4.15e-06	2.24	138	2979	52
GO:0035304	regulation of protein dephosphorylation	1.99e-08	5.27e-06	2.68	65	3666	36
GO:0008038	neuron recognition	2.21e-08	5.75e-06	5.79	31	1581	16
GO:0007154	cell communication	2.34e-08	5.99e-06	2.79	824	324	42
GO:0023061	signal release	2.38e-08	6e-06	1.94	152	4039	67
GO:0099003	vesicle-mediated transport in synapse	3.58e-08	8.71e-06	2.59	88	3116	40
GO:0001764	neuron migration	4.61e-08	1.07e-05	3.75	109	1172	27
GO:0061024	membrane organization	5.09e-08	1.15e-05	1.29	733	6320	336
GO:1902803	regulation of synaptic vesicle transport	5.6e-08	1.23e-05	3.59	35	3107	22
GO:0090066	regulation of anatomical structure size	6.21e-08	1.3e-05	1.42	359	6208	178
GO:0006836	neurotransmitter transport	6.32e-08	1.31e-05	2.24	95	4003	48
GO:0007399	nervous system development	6.72e-08	1.35e-05	2.43	308	1136	48
GO:0022904	respiratory electron transport chain	7.05e-08	1.38e-05	1.85	92	6354	61
GO:0007267	cell-cell signaling	7.38e-08	1.41e-05	3.07	606	324	34
GO:0007018	microtubule-based movement	9.02e-08	1.66e-05	1.53	235	5988	121
GO:0051640	organelle localization	9.22e-08	1.68e-05	1.5	463	4032	158
GO:0050807	regulation of synapse organization	1.35e-07	2.35e-05	1.9	127	4493	61
GO:0031345	negative regulation of cell projection organization	1.53e-07	2.57e-05	1.93	150	3798	62
GO:0043269	regulation of ion transport	1.52e-07	2.58e-05	1.39	611	4546	218
GO:0007017	microtubule-based process	1.51e-07	2.59e-05	1.35	530	5862	236
GO:0033238	regulation of cellular amine metabolic process	1.82e-07	3.02e-05	1.92	77	6239	52
GO:0044087	regulation of cellular component biogenesis	1.87e-07	3.06e-05	1.26	815	6320	366
GO:0038093	Fc receptor signaling pathway	2.16e-07	3.4e-05	1.56	180	6239	99
GO:0007264	small GTPase mediated signal transduction	2.31e-07	3.56e-05	1.62	262	4353	104
GO:0042391	regulation of membrane potential	2.59e-07	3.94e-05	2	393	1511	67
GO:0043624	cellular protein complex disassembly	2.77e-07	4.14e-05	1.72	127	5678	70
GO:1903827	regulation of cellular protein localization	3.27e-07	4.84e-05	1.43	589	3964	188
GO:0030031	cell projection assembly	3.35e-07	4.86e-05	1.61	280	4174	106
GO:0019637	organophosphate metabolic process	4.68e-07	6.48e-05	1.24	868	6363	387
GO:0070271	protein complex biogenesis	4.87e-07	6.68e-05	1.97	82	5498	50
GO:0043087	regulation of GTPase activity	6.37e-07	8.36e-05	1.68	673	1644	105
GO:0022603	regulation of anatomical structure morphogenesis	8.09e-07	0.000101	1.31	937	4212	292
GO:0048731	system development	8.3e-07	0.000102	1.33	692	4836	251
GO:0051493	regulation of cytoskeleton organization	1.1e-06	0.000133	1.43	431	4663	162
GO:0007005	mitochondrion organization	1.17e-06	0.00014	1.43	294	5937	141
GO:0050877	nervous system process	1.23e-06	0.000145	1.45	848	2536	176
GO:0051648	vesicle localization	1.22e-06	0.000145	1.89	128	4032	55
GO:0032880	regulation of protein localization	1.26e-06	0.000146	1.37	989	3067	234
GO:0098660	inorganic ion transmembrane transport	1.33e-06	0.000153	1.67	629	1743	103
GO:0007413	axonal fasciculation	1.58e-06	0.000181	7.75	20	1145	10
GO:0017157	regulation of exocytosis	1.62e-06	0.000182	1.58	164	5810	85
GO:0070125	mitochondrial translational elongation	1.79e-06	0.000198	1.78	86	6501	56
GO:0007187	G-protein coupled receptor signaling pathway, coupled to cyclic nucleotide second messenger	2.29e-06	0.000235	1.5	174	6503	96
GO:1901615	organic hydroxy compound metabolic process	2.58e-06	0.000262	2.05	407	1169	55
GO:0006091	generation of precursor metabolites and energy	3.48e-06	0.000326	1.42	265	6163	131
GO:0033108	mitochondrial respiratory chain complex assembly	4.02e-06	0.000375	1.88	86	5498	50
GO:1903522	regulation of blood circulation	4.23e-06	0.000387	1.52	272	4534	106
GO:0018958	phenol-containing compound metabolic process	5.86e-06	0.000509	5.36	76	610	14
GO:0043065	positive regulation of apoptotic process	6.67e-06	0.000566	1.39	573	3920	176
GO:0043524	negative regulation of neuron apoptotic process	6.82e-06	0.000572	2.79	135	1224	26
GO:0034762	regulation of transmembrane transport	6.82e-06	0.000575	1.4	444	4535	159
GO:0003013	circulatory system process	6.97e-06	0.000578	1.47	201	6190	103
GO:0038061	NIK/NF-kappaB signaling	7.06e-06	0.000582	1.9	63	6239	42
GO:0016241	regulation of macroautophagy	7.38e-06	0.000602	1.54	161	5922	83
GO:0016311	dephosphorylation	7.92e-06	0.000643	1.89	278	1958	58
GO:0010563	negative regulation of phosphorus metabolic process	8.57e-06	0.000685	1.7	572	1532	84
GO:1902903	regulation of supramolecular fiber organization	8.82e-06	0.000701	1.4	284	5969	134
GO:0060828	regulation of canonical Wnt signaling pathway	9.09e-06	0.000719	1.42	234	6281	118
GO:0048013	ephrin receptor signaling pathway	9.45e-06	0.000743	1.78	82	6193	51
GO:0032409	regulation of transporter activity	1.13e-05	0.000874	1.56	229	4422	89
GO:1903747	regulation of establishment of protein localization to mitochondrion	1.24e-05	0.000929	1.59	127	5969	68
GO:0071417	cellular response to organonitrogen compound	1.28e-05	0.000949	1.72	373	2078	75
GO:0016050	vesicle organization	1.32e-05	0.00098	1.36	304	6393	149
GO:0051050	positive regulation of transport	1.46e-05	0.00108	1.2	934	6377	404
GO:0045936	negative regulation of phosphate metabolic process	1.5e-05	0.0011	1.68	571	1532	83
GO:0007188	adenylate cyclase-modulating G-protein coupled receptor signaling pathway	1.54e-05	0.00112	1.57	147	5694	74
GO:0048638	regulation of developmental growth	1.67e-05	0.00121	2.18	284	1145	40
GO:0030029	actin filament-based process	1.99e-05	0.00141	1.53	326	3559	100
GO:1901566	organonitrogen compound biosynthetic process	2.45e-05	0.00167	1.25	844	5139	305
GO:0072522	purine-containing compound biosynthetic process	2.54e-05	0.00171	1.53	132	6304	72
GO:0090407	organophosphate biosynthetic process	2.68e-05	0.00178	1.28	477	6363	219
GO:0030705	cytoskeleton-dependent intracellular transport	2.76e-05	0.00181	1.54	143	5862	73
GO:0007010	cytoskeleton organization	2.89e-05	0.00188	1.35	721	3477	191
GO:1900449	regulation of glutamate receptor signaling pathway	2.91e-05	0.00188	2.54	35	4388	22
GO:0019932	second-messenger-mediated signaling	2.92e-05	0.00189	1.87	211	2295	51
GO:0017156	calcium ion regulated exocytosis	3.19e-05	0.00201	3.83	53	1397	16
GO:0044089	positive regulation of cellular component biogenesis	3.42e-05	0.00215	1.3	462	5921	200
GO:0010942	positive regulation of cell death	4.09e-05	0.00252	1.34	624	3920	185
GO:0044057	regulation of system process	4.1e-05	0.00252	1.35	488	4556	169
GO:0051347	positive regulation of transferase activity	4.23e-05	0.00257	1.23	662	6533	299
GO:0006538	glutamate catabolic process	4.7e-05	0.0028	4.36	8	4070	8
GO:0000165	MAPK cascade	4.76e-05	0.00283	1.32	327	6529	159
GO:0060627	regulation of vesicle-mediated transport	5.08e-05	0.00299	1.61	442	2066	83
GO:0051952	regulation of amine transport	5.64e-05	0.00329	1.86	76	5267	42
GO:0006818	hydrogen transport	5.9e-05	0.00342	1.6	137	5007	62
GO:0035150	regulation of tube size	6.16e-05	0.00354	1.52	130	6190	69
GO:0032981	mitochondrial respiratory chain complex I assembly	6.33e-05	0.00356	1.95	58	5498	35
GO:0097031	mitochondrial respiratory chain complex I biogenesis	6.33e-05	0.00358	1.95	58	5498	35
GO:0010257	NADH dehydrogenase complex assembly	6.33e-05	0.00359	1.95	58	5498	35
GO:0010565	regulation of cellular ketone metabolic process	6.77e-05	0.00377	1.47	158	6278	82
GO:0051046	regulation of secretion	7.04e-05	0.00391	1.57	699	1483	92
GO:0021955	central nervous system neuron axonogenesis	7.14e-05	0.00395	12.84	27	307	6
GO:1905477	positive regulation of protein localization to membrane	7.86e-05	0.00432	2.21	107	2552	34
GO:0060359	response to ammonium ion	8.31e-05	0.00444	1.78	89	5267	47
GO:0021762	substantia nigra development	8.23e-05	0.00444	2	39	6366	28
GO:0055086	nucleobase-containing small molecule metabolic process	8.46e-05	0.0045	1.27	473	6134	208
GO:0007223	Wnt signaling pathway, calcium modulating pathway	9.99e-05	0.00518	5.58	36	883	10
GO:0006414	translational elongation	0.000104	0.00535	1.57	113	6501	65
GO:1903859	regulation of dendrite extension	0.000105	0.00538	5.65	20	1412	9
GO:0006865	amino acid transport	0.000111	0.00566	1.65	112	5558	58
GO:1902224	ketone body metabolic process	0.000116	0.00581	5.53	12	2138	8
GO:0023014	signal transduction by protein phosphorylation	0.000116	0.00582	1.29	367	6529	174
GO:1901565	organonitrogen compound catabolic process	0.000119	0.00589	1.21	721	6462	317
GO:1990778	protein localization to cell periphery	0.000122	0.00595	1.64	162	3949	59
GO:0006839	mitochondrial transport	0.000122	0.00597	1.47	143	6226	74
GO:0022406	membrane docking	0.000125	0.00606	1.59	157	4481	63
GO:0099132	ATP hydrolysis coupled cation transmembrane transport	0.000127	0.00615	1.87	56	5926	35
GO:0031146	SCF-dependent proteasomal ubiquitin-dependent protein catabolic process	0.000134	0.00646	1.73	69	6385	43
GO:0060271	cilium assembly	0.000138	0.00656	1.56	192	4146	70
GO:0015800	acidic amino acid transport	0.000144	0.00682	4.49	18	2196	10
GO:0015992	proton transport	0.000151	0.00709	1.57	135	5007	60
GO:0050679	positive regulation of epithelial cell proliferation	0.000152	0.00712	3.41	163	478	15
GO:0045823	positive regulation of heart contraction	0.000159	0.00733	2.02	34	6448	25
GO:0061418	regulation of transcription from RNA polymerase II promoter in response to hypoxia	0.000176	0.00803	1.71	75	6239	45
GO:0070925	organelle assembly	0.000185	0.00833	1.26	448	6421	204
GO:0010882	regulation of cardiac muscle contraction by calcium ion signaling	0.000184	0.00834	2.71	24	4360	16
GO:0090087	regulation of peptide transport	0.000185	0.00836	1.33	778	3067	179
GO:0051056	regulation of small GTPase mediated signal transduction	0.000196	0.00874	1.81	293	1642	49
GO:0010822	positive regulation of mitochondrion organization	0.000201	0.00884	1.41	167	6462	86
GO:0006914	autophagy	0.000199	0.00885	1.39	208	6147	100
GO:0019882	antigen processing and presentation	0.000201	0.00886	1.38	205	6249	100
GO:0006520	cellular amino acid metabolic process	0.000206	0.00902	1.3	306	6537	147
GO:0043687	post-translational protein modification	0.000212	0.00915	1.26	432	6421	197
GO:0010970	transport along microtubule	0.000212	0.00915	1.57	123	5862	64
GO:0031398	positive regulation of protein ubiquitination	0.000216	0.00929	1.46	176	5455	79
GO:0097435	supramolecular fiber organization	0.00022	0.00939	1.4	338	4273	114
GO:0007155	cell adhesion	0.00023	0.00975	1.32	818	3080	187
GO:0048193	Golgi vesicle transport	0.000234	0.00987	1.31	297	6490	142
GO:0051129	negative regulation of cellular component organization	0.000236	0.00993	1.31	590	4007	175
GO:0022610	biological adhesion	0.00024	0.01	1.32	823	3080	188
GO:0006826	iron ion transport	0.000243	0.0101	1.82	56	6085	35
GO:0040011	locomotion	0.000242	0.0101	2.09	953	321	36
GO:1900271	regulation of long-term synaptic potentiation	0.000256	0.0106	2.63	28	4087	17
GO:0008347	glial cell migration	0.000269	0.011	2.52	19	5549	15
GO:1905330	regulation of morphogenesis of an epithelium	0.000279	0.0113	1.41	176	6239	87
GO:0008356	asymmetric cell division	0.000283	0.0114	3.78	11	3840	9
GO:0048842	positive regulation of axon extension involved in axon guidance	0.000329	0.0128	15.29	7	663	4
GO:1902667	regulation of axon guidance	0.000341	0.0132	5.79	21	1166	8
GO:0031503	protein complex localization	0.000348	0.0135	1.71	76	5853	43
GO:0007158	neuron cell-cell adhesion	0.000365	0.0139	3.25	15	3998	11
GO:1901698	response to nitrogen compound	0.000365	0.0139	1.19	797	6322	337
GO:0021819	layer formation in cerebral cortex	0.000372	0.014	4.7	12	2518	8
GO:0070585	protein localization to mitochondrion	0.000369	0.014	1.71	65	6365	40
GO:0010880	regulation of release of sequestered calcium ion into cytosol by sarcoplasmic reticulum	0.000371	0.014	2.53	27	4422	17
GO:0021885	forebrain cell migration	0.000396	0.0148	4.23	36	1282	11
GO:0007006	mitochondrial membrane organization	0.000398	0.0148	1.56	117	5916	61
GO:0006195	purine nucleotide catabolic process	0.0004	0.0148	4.31	41	1105	11
GO:0051051	negative regulation of transport	0.000405	0.0149	1.41	463	3006	111
GO:0051260	protein homooligomerization	0.000409	0.015	1.55	293	2775	71
GO:0015812	gamma-aminobutyric acid transport	0.000424	0.0155	4.48	8	3461	7
GO:0046390	ribose phosphate biosynthetic process	0.000436	0.0159	1.45	132	6304	68
GO:0006873	cellular ion homeostasis	0.000442	0.016	1.22	564	6409	248
GO:2000324	positive regulation of glucocorticoid receptor signaling pathway	0.000446	0.0161	4434.25	2	2	1
GO:0050873	brown fat cell differentiation	0.000451	0.0162	2.19	29	5593	20

## Sheet: IA_3
GO Term	Description	P-value	FDR q-value	Enrichment	B	n	b
GO:0019083	viral transcription	2.52e-19	1.15e-16	2.7	99	4781	72
GO:0006325	chromatin organization	2.18e-16	8.23e-14	1.61	665	4526	273		Legend
GO:0045814	negative regulation of gene expression, epigenetic	1.05e-14	3.6e-12	3.18	102	2894	53		FDR	False discovery rate
GO:0016071	mRNA metabolic process	6.57e-14	2.03e-11	1.43	595	6308	303		B	number of genes associated with a specific GO term
GO:0006614	SRP-dependent cotranslational protein targeting to membrane	1.21e-13	3.65e-11	2.62	75	4781	53		n	number of genes in target set list
GO:0040029	regulation of gene expression, epigenetic	2.12e-13	6.27e-11	2.35	203	2894	78		b	number of genes in the intersection
GO:0006334	nucleosome assembly	6.45e-13	1.71e-10	3.2	133	1959	47		E	Enrichment = (b/n) / (B/total number of genes)
GO:0016458	gene silencing	6.94e-12	1.66e-09	2.57	136	2894	57
GO:0000956	nuclear-transcribed mRNA catabolic process	6.19e-11	1.42e-08	1.8	178	5420	98
GO:0060968	regulation of gene silencing	2.19e-10	4.79e-08	2.19	128	3916	62
GO:0006413	translational initiation	1e-09	2.16e-07	2.05	122	4832	68
GO:0006259	DNA metabolic process	1.37e-09	2.91e-07	1.41	749	4474	266
GO:0006396	RNA processing	2.76e-09	5.64e-07	1.31	812	5916	355
GO:0000122	negative regulation of transcription from RNA polymerase II promoter	3.7e-09	7.35e-07	1.34	781	5419	319
GO:0006974	cellular response to DNA damage stimulus	3.89e-09	7.63e-07	1.49	697	3547	207
GO:0071824	protein-DNA complex subunit organization	4.54e-09	8.78e-07	2.29	233	1959	59
GO:0006281	DNA repair	4.88e-09	9.32e-07	1.6	460	3601	149
GO:0018205	peptidyl-lysine modification	1.34e-07	2.32e-05	1.58	290	4526	117
GO:0070972	protein localization to endoplasmic reticulum	1.98e-07	3.37e-05	2.03	97	4781	53
GO:0051276	chromosome organization	6.73e-07	0.000112	1.52	408	3802	133
GO:0045652	regulation of megakaryocyte differentiation	1.51e-06	0.000245	2.41	73	3532	35
GO:0032200	telomere organization	1.81e-06	0.000288	2.17	110	3347	45
GO:0098727	maintenance of cell number	3.49e-06	0.000538	2.48	135	1748	33
GO:0097477	lateral motor column neuron migration	3.68e-06	0.00056	79.18	3	224	3
GO:0019827	stem cell population maintenance	5.86e-06	0.000876	2.44	133	1748	32
GO:0044270	cellular nitrogen compound catabolic process	1.2e-05	0.00171	1.33	377	6346	179
GO:0046700	heterocycle catabolic process	1.29e-05	0.00182	1.33	375	6346	178
GO:0070734	histone H3-K27 methylation	1.59e-05	0.0022	6.87	11	1878	8
GO:1901361	organic cyclic compound catabolic process	1.74e-05	0.00237	1.3	420	6346	196
GO:0050907	detection of chemical stimulus involved in sensory perception	1.9e-05	0.00256	1.31	403	6439	191
GO:0051028	mRNA transport	1.97e-05	0.00264	1.67	142	4647	62
GO:0019439	aromatic compound catabolic process	2.13e-05	0.00282	1.35	388	5603	165
GO:0034470	ncRNA processing	2.3e-05	0.00299	1.33	373	5985	168
GO:0016925	protein sumoylation	3.09e-05	0.00385	2.1	75	4055	36
GO:2001222	regulation of neuron migration	5.66e-05	0.00689	5.15	32	1184	11
GO:0045637	regulation of myeloid cell differentiation	6.81e-05	0.0079	1.57	235	3698	77
GO:0021517	ventral spinal cord development	7.37e-05	0.0083	47.51	5	224	3
GO:0036297	interstrand cross-link repair	7.65e-05	0.00856	3.12	46	2228	18
GO:0034248	regulation of cellular amide metabolic process	8.23e-05	0.00914	1.44	443	3277	118
GO:0001706	endoderm formation	0.000138	0.0146	23.94	12	247	4
GO:0036302	atrioventricular canal development	0.000195	0.0197	211.15	7	24	2
GO:0051290	protein heterotetramerization	0.000206	0.0208	2.58	41	3358	20
GO:0051168	nuclear export	0.000245	0.0242	1.83	155	2563	41
GO:0098742	cell-cell adhesion via plasma-membrane adhesion molecules	0.000321	0.0309	2.75	210	583	19
GO:0002181	cytoplasmic translation	0.000319	0.0309	2.23	23	6223	18
GO:0098532	histone H3-K27 trimethylation	0.000327	0.0312	7.87	6	1878	5
GO:0032525	somite rostral/caudal axis specification	0.000336	0.0319	38.9	9	152	3
GO:0034660	ncRNA metabolic process	0.000341	0.032	1.28	525	4841	184
GO:0097475	motor neuron migration	0.000355	0.0329	33.94	7	224	3
GO:0043484	regulation of RNA splicing	0.000355	0.0331	1.56	110	6191	60
GO:1902807	negative regulation of cell cycle G1/S phase transition	0.000396	0.0353	1.81	98	4204	42
GO:0007063	regulation of sister chromatid cohesion	0.00044	0.0391	2.56	21	4944	15
GO:0003226	right ventricular compact myocardium morphogenesis	0.000507	0.0443	1970.78	1	9	1
GO:0007077	mitotic nuclear envelope disassembly	0.000536	0.0465	2.27	43	3999	22
GO:0051606	detection of stimulus	0.00054	0.0466	1.21	590	6501	261
GO:0046144	D-alanine family amino acid metabolic process	0.00062	0.052	1612.45	1	11	1
GO:0036088	D-serine catabolic process	0.00062	0.0523	1612.45	1	11	1
GO:0033044	regulation of chromosome organization	0.000684	0.0564	1.33	295	5424	120
GO:2001224	positive regulation of neuron migration	0.000683	0.0566	7.1	13	1153	6
GO:0006270	DNA replication initiation	0.000711	0.0583	2.29	36	4312	20
GO:0100057	regulation of phenotypic switching by transcription from RNA polymerase II promoter	0.000733	0.0592	1364.38	1	13	1
GO:1904828	positive regulation of hydrogen sulfide biosynthetic process	0.000733	0.0595	1364.38	1	13	1
GO:0048646	anatomical structure formation involved in morphogenesis	0.000751	0.06	3.95	667	74	11
GO:0009253	peptidoglycan catabolic process	0.000764	0.0604	5.02	7	3029	6
GO:0000270	peptidoglycan metabolic process	0.000764	0.0607	5.02	7	3029	6
GO:0090305	nucleic acid phosphodiester bond hydrolysis	0.000837	0.0658	1.33	261	5715	112
GO:0030397	membrane disassembly	0.000863	0.0675	2.17	47	3999	23
GO:0010608	posttranscriptional regulation of gene expression	0.000916	0.0709	1.35	527	3277	131
GO:0001880	Mullerian duct regression	0.000922	0.071	7.95	4	2230	4
GO:0043470	regulation of carbohydrate catabolic process	0.00096	0.0732	1.93	76	3877	32
GO:0022402	cell cycle process	0.000959	0.0735	1.25	979	3357	231
GO:0007605	sensory perception of sound	0.000992	0.0753	5.52	130	173	7

[truncated: 15 more sheets: CS_4, IH_4, IA_4, CS_5, IH_5, IA_5, CS_6, IH_6, IA_6, CS_7, IH_7, IA_7, CS_8, IH_8, IA_8]
