# Supplementary material for: Brain Regions Showing White Matter Loss in Huntington’s Disease Are Enriched for Synaptic and Metabolic Genes
Source: Biol Psychiatry. 2018 Mar 1;83(5):456–65. doi: 10.1016/j.biopsych.2017.10.019 (PMC5803509; doi:10.1016/j.biopsych.2017.10.019)
Supplement: Supplemental Files 1–9 [file mmc2.zip › File_5_supp_fa_thresh_atlas_s60_randperm.xlsx]

## Sheet: Key
Key for tabs in this file showing different analysis types
Fractional anisotropy analyses
CS_FA	Cortical-striatal
IH_FA	Inter-hemispheric
IA_FA	Intra-hemispheric
Easy Lausanne Scale 60 analyses thresholded
CS_Lausanne_60_75%	Cortical-striatal	75% threshold
IH_Lausanne_60_75%	Inter-hemispheric	75% threshold
IA_Lausanne_60_75%	Intra-hemispheric	75% threshold
CS_Lausanne_60_50%	Cortical-striatal	50% threshold
IH_Lausanne_60_50%	Inter-hemispheric	50% threshold
IA_Lausanne_60_50%	Intra-hemispheric	50% threshold
Gene predictor variable - genes randomly permuted
CS_randperm	Cortical-striatal
IH_randperm	Inter-hemispheric
IA_randperm	Intra-hemispheric

## Sheet: CS_FA
GO Term	Description	P-value	FDR q-value	Enrichment	B	n	b
GO:0016071	mRNA metabolic process	1.04e-33	4.23e-31	1.74	593	5936	346
GO:0006396	RNA processing	5.77e-29	2.07e-26	1.59	806	5852	424
GO:0019083	viral transcription	5.14e-25	1.72e-22	2.66	99	5591	83
GO:0006325	chromatin organization	1.95e-23	6.38e-21	1.8	657	3998	267
GO:0006397	mRNA processing	5.6e-20	1.79e-17	1.71	402	5852	227
GO:0006614	SRP-dependent cotranslational protein targeting to membrane	4.73e-16	1.34e-13	2.54	75	5591	60
GO:0016569	covalent chromatin modification	9.16e-15	2.38e-12	1.75	455	4189	188
GO:0071824	protein-DNA complex subunit organization	2.51e-14	6.3e-12	1.83	232	5257	126
GO:0006259	DNA metabolic process	1.04e-13	2.53e-11	1.56	745	4190	274
GO:0006281	DNA repair	1.24e-13	2.97e-11	1.69	459	4101	179
GO:0065004	protein-DNA complex assembly	1.27e-13	2.98e-11	1.87	202	5257	112
GO:0018205	peptidyl-lysine modification	1.78e-13	4.13e-11	2.37	282	2206	83
GO:0040029	regulation of gene expression, epigenetic	2.45e-13	5.59e-11	1.83	200	5520	114
GO:0006974	cellular response to DNA damage stimulus	2.91e-13	6.55e-11	1.54	696	4101	248
GO:0045814	negative regulation of gene expression, epigenetic	3.84e-13	8.16e-11	3.4	103	2281	45
GO:0006413	translational initiation	4.08e-13	8.41e-11	2.04	122	5848	82
GO:0034660	ncRNA metabolic process	1.02e-12	1.9e-10	1.48	525	5689	249
GO:0060968	regulation of gene silencing	1.75e-12	3.21e-10	2.01	126	5520	79
GO:0043484	regulation of RNA splicing	2.05e-12	3.72e-10	1.98	106	6510	77
GO:0016458	gene silencing	1.4e-11	2.45e-09	1.94	137	5483	82
GO:0051276	chromosome organization	7.98e-11	1.32e-08	1.6	407	4527	166
GO:0051028	mRNA transport	8.12e-10	1.29e-07	1.72	141	6502	89
GO:0070972	protein localization to endoplasmic reticulum	3.1e-09	4.62e-07	2.01	98	5591	62
GO:0046700	heterocycle catabolic process	5.97e-09	8.73e-07	1.45	374	5934	182
GO:0033044	regulation of chromosome organization	7.48e-09	1.07e-06	1.54	294	5520	141
GO:0019439	aromatic compound catabolic process	1.04e-08	1.46e-06	1.44	386	5934	186
GO:0044270	cellular nitrogen compound catabolic process	1.74e-08	2.4e-06	1.44	376	5934	181
GO:1901361	organic cyclic compound catabolic process	2.19e-08	3e-06	1.41	419	5934	198
GO:0051168	nuclear export	2.82e-08	3.69e-06	1.68	155	5936	87
GO:2001252	positive regulation of chromosome organization	3.95e-08	5.04e-06	1.73	152	5462	81
GO:0034248	regulation of cellular amide metabolic process	5.08e-08	6.27e-06	1.37	441	6298	215
GO:0000122	negative regulation of transcription from RNA polymerase II promoter	5.17e-08	6.33e-06	1.3	773	5686	323
GO:0016925	protein sumoylation	7.34e-08	8.92e-06	3.14	75	2260	30
GO:0032200	telomere organization	8.03e-08	9.6e-06	1.96	109	4971	60
GO:0010608	posttranscriptional regulation of gene expression	8.15e-08	9.66e-06	1.7	520	2223	111
GO:0090305	nucleic acid phosphodiester bond hydrolysis	1.49e-07	1.76e-05	1.72	262	3625	92
GO:0022402	cell cycle process	5.35e-07	6.01e-05	1.3	980	4430	318
GO:0006353	DNA-templated transcription, termination	1.92e-06	0.00021	1.7	104	6502	65
GO:0051169	nuclear transport	2.5e-06	0.000269	1.47	265	5445	120
GO:0043414	macromolecule methylation	5.77e-06	0.000596	1.6	227	4188	86
GO:0044265	cellular macromolecule catabolic process	6.58e-06	0.00067	1.27	688	5700	281
GO:0010606	positive regulation of cytoplasmic mRNA processing body assembly	8.18e-06	0.000816	97.57	5	109	3
GO:2000134	negative regulation of G1/S transition of mitotic cell cycle	8.33e-06	0.000826	1.97	93	4455	46
GO:0090501	RNA phosphodiester bond hydrolysis	8.95e-06	0.000881	1.89	127	3625	49
GO:0018193	peptidyl-amino acid modification	1.13e-05	0.00108	1.44	843	2260	155
GO:0006352	DNA-templated transcription, initiation	1.36e-05	0.00127	1.53	192	5325	88
GO:0006369	termination of RNA polymerase II transcription	1.48e-05	0.00137	1.8	68	6502	45
GO:0036297	interstrand cross-link repair	1.51e-05	0.00139	2.38	46	4366	27
GO:0007077	mitotic nuclear envelope disassembly	1.56e-05	0.00143	2.11	43	5864	30
GO:0070647	protein modification by small protein conjugation or removal	2.14e-05	0.00193	1.35	943	2888	207
GO:0031123	RNA 3'-end processing	2.43e-05	0.00215	1.65	99	6502	60
GO:0015931	nucleobase-containing compound transport	3.06e-05	0.00268	1.4	218	6502	112
GO:0051290	protein heterotetramerization	3.36e-05	0.00289	2.24	43	4971	27
GO:0090068	positive regulation of cell cycle process	3.56e-05	0.00305	1.5	252	4455	95
GO:0022618	ribonucleoprotein complex assembly	3.87e-05	0.0033	1.5	182	5445	84
GO:0045652	regulation of megakaryocyte differentiation	4.72e-05	0.00395	2.01	73	4462	37
GO:0051301	cell division	4.97e-05	0.00409	1.39	370	4732	137
GO:0045005	DNA-dependent DNA replication maintenance of fidelity	5.09e-05	0.00417	2.93	32	3400	18
GO:0019264	glycine biosynthetic process from serine	5.67e-05	0.00462	132.28	2	134	2
GO:0030397	membrane disassembly	6.43e-05	0.00521	1.99	47	5864	31
GO:0032259	methylation	7.96e-05	0.00638	1.37	286	5689	126
GO:0000723	telomere maintenance	8.18e-05	0.00649	1.87	96	4337	44
GO:0034661	ncRNA catabolic process	0.000102	0.00786	2.25	23	6512	19
GO:0000380	alternative mRNA splicing, via spliceosome	0.000119	0.00907	3.33	16	3989	12
GO:0001706	endoderm formation	0.000132	0.00967	24.32	12	243	4
GO:0034502	protein localization to chromosome	0.000131	0.00968	2.16	53	4337	28
GO:0098727	maintenance of cell number	0.000149	0.0108	1.91	133	2650	38
GO:0016073	snRNA metabolic process	0.00015	0.0108	1.71	86	5790	48
GO:0016075	rRNA catabolic process	0.000175	0.0125	2.4	17	6512	15
GO:0000973	posttranscriptional tethering of RNA polymerase II gene DNA at nuclear periphery	0.000216	0.015	20.78	3	853	3
GO:0032446	protein modification by small protein conjugation	0.000232	0.0159	1.33	754	2994	170
GO:0009411	response to UV	0.00023	0.0159	1.63	128	4508	53
GO:0071826	ribonucleoprotein complex subunit organization	0.000261	0.0177	1.43	193	5445	85
GO:0002181	cytoplasmic translation	0.000263	0.0178	2.59	23	4769	16
GO:0019827	stem cell population maintenance	0.000282	0.0189	1.89	131	2650	37
GO:0035970	peptidyl-threonine dephosphorylation	0.000344	0.0221	196.96	12	15	2
GO:0070076	histone lysine demethylation	0.000356	0.0224	2.27	27	5504	19
GO:0071169	establishment of protein localization to chromatin	0.00035	0.0224	8.74	7	1448	5
GO:0008214	protein dealkylation	0.000356	0.0225	2.18	31	5504	21
GO:0006287	base-excision repair, gap-filling	0.000371	0.023	27.41	5	388	3
GO:0006110	regulation of glycolytic process	0.000521	0.0315	2.26	67	2922	25
GO:0006366	transcription from RNA polymerase II promoter	0.000529	0.0319	1.2	619	6501	273
GO:0098781	ncRNA transcription	0.00059	0.0346	1.6	90	6294	51
GO:0070914	UV-damage excision repair	0.000605	0.0353	6.82	11	1418	6
GO:0021815	modulation of microtubule cytoskeleton involved in cerebral cortex radial glia guided migration	0.000686	0.0393	52.91	2	335	2
GO:0035545	determination of left/right asymmetry in nervous system	0.000677	0.0394	1477.17	1	12	1
GO:0031269	pseudopodium assembly	0.000686	0.0395	52.91	2	335	2
GO:0000712	resolution of meiotic recombination intermediates	0.000767	0.0434	7.09	14	1071	6
GO:1901796	regulation of signal transduction by p53 class mediator	0.000823	0.0458	1.52	170	4189	61
GO:0000972	transcription-dependent tethering of RNA polymerase II gene DNA at nuclear periphery	0.000855	0.0474	11.87	7	853	4
GO:0045004	DNA replication proofreading	0.000917	0.05	45.69	2	388	2
GO:0072395	signal transduction involved in cell cycle checkpoint	0.000953	0.0519	1.93	62	4455	30

## Sheet: IH_FA
GO Term	Description	P-value	FDR q-value	Enrichment	B	n	b
GO:0050907	detection of chemical stimulus involved in sensory perception	4.07e-33	2.04e-29	2.05	403	4959	231
GO:0051606	detection of stimulus	1.69e-23	1.11e-20	2.07	588	2895	199
GO:0006325	chromatin organization	1.23e-13	5.28e-11	1.44	657	6168	329
GO:0019083	viral transcription	2.3e-12	8.89e-10	2.07	99	6156	71
GO:0016569	covalent chromatin modification	8.13e-10	2.72e-07	1.42	455	6150	224
GO:0016071	mRNA metabolic process	3.22e-09	1.03e-06	1.34	593	6423	288
GO:0040029	regulation of gene expression, epigenetic	9.53e-09	2.93e-06	1.79	200	4364	88
GO:0071824	protein-DNA complex subunit organization	2.33e-08	6.74e-06	1.53	232	6226	125
GO:0006406	mRNA export from nucleus	2.12e-07	4.7e-05	1.87	104	5552	61
GO:0006396	RNA processing	2.67e-07	5.84e-05	1.26	806	6413	366
GO:0016458	gene silencing	4.31e-07	9.15e-05	1.64	137	6168	78
GO:0006402	mRNA catabolic process	8.52e-07	0.000169	1.54	190	6006	99
GO:0018205	peptidyl-lysine modification	1.33e-06	0.00026	1.43	282	6121	139
GO:0006366	transcription from RNA polymerase II promoter	5.47e-06	0.00101	1.31	619	5214	238
GO:0000122	negative regulation of transcription from RNA polymerase II promoter	7.19e-06	0.00129	1.23	773	6523	349
GO:1903311	regulation of mRNA metabolic process	8.49e-06	0.00151	2.12	134	2491	40
GO:0006259	DNA metabolic process	1.14e-05	0.00195	1.27	745	5181	277
GO:0007077	mitotic nuclear envelope disassembly	1.47e-05	0.00244	2.11	43	5850	30
GO:0045814	negative regulation of gene expression, epigenetic	2.16e-05	0.00353	1.67	103	6168	60
GO:0016925	protein sumoylation	3.94e-05	0.00624	1.82	75	5701	44
GO:0006959	humoral immune response	4.29e-05	0.00666	1.45	193	5948	94
GO:0006614	SRP-dependent cotranslational protein targeting to membrane	4.45e-05	0.00683	1.74	75	6378	47
GO:0030098	lymphocyte differentiation	4.7e-05	0.00709	1.92	188	2209	45
GO:0006304	DNA modification	5.87e-05	0.00876	2.33	81	2814	30
GO:0030397	membrane disassembly	6.05e-05	0.00876	2	47	5850	31
GO:0060968	regulation of gene silencing	6.45e-05	0.00908	1.53	126	6168	67
GO:0042742	defense response to bacterium	6.58e-05	0.00918	1.43	207	5943	99
GO:0050684	regulation of mRNA processing	0.000102	0.0131	2.45	104	1947	28
GO:0019730	antimicrobial humoral response	0.000114	0.0146	1.65	90	6323	53
GO:0034470	ncRNA processing	0.000126	0.0158	1.28	373	6511	176
GO:0043414	macromolecule methylation	0.000155	0.0191	1.37	227	6338	111
GO:0002250	adaptive immune response	0.000175	0.0215	2.09	189	1483	33
GO:0034660	ncRNA metabolic process	0.000196	0.0236	1.23	525	6511	238
GO:0070268	cornification	0.000279	0.0328	1.93	108	3311	39
GO:0022412	cellular process involved in reproduction in multicellular organism	0.000302	0.0352	1.45	228	4617	86
GO:0034143	regulation of toll-like receptor 4 signaling pathway	0.000332	0.0379	3.9	16	2844	10
GO:0070076	histone lysine demethylation	0.000446	0.0494	2.65	27	3967	16
GO:0008214	protein dealkylation	0.000555	0.0589	2.44	31	4222	18
GO:0001582	detection of chemical stimulus involved in sensory perception of sweet taste	0.000553	0.0595	54.71	2	324	2
GO:0035782	mature natural killer cell chemotaxis	0.000621	0.0603	1611.45	1	11	1
GO:0043371	negative regulation of CD4-positive, alpha-beta T cell differentiation	0.000626	0.0605	4.05	15	2623	9
GO:0007063	regulation of sister chromatid cohesion	0.000576	0.0606	2.65	20	4686	14
GO:0043353	enucleate erythrocyte differentiation	0.000581	0.0608	8.33	4	2127	4
GO:2000513	positive regulation of granzyme A production	0.000621	0.0611	1611.45	1	11	1
GO:2000558	positive regulation of immunoglobulin production in mucosal tissue	0.000621	0.0623	1611.45	1	11	1
GO:1902459	positive regulation of stem cell population maintenance	0.000608	0.0632	11.85	6	997	4
GO:2000556	positive regulation of T-helper 1 cell cytokine production	0.000621	0.0632	1611.45	1	11	1
GO:0015931	nucleobase-containing compound transport	0.00062	0.064	1.37	218	5694	96
GO:0051321	meiotic cell cycle	0.000863	0.0788	2.41	59	2616	21
GO:0048133	male germ-line stem cell asymmetric division	0.000856	0.0801	4431.5	4	1	1
GO:0090305	nucleic acid phosphodiester bond hydrolysis	0.000944	0.0841	1.3	262	6346	122

## Sheet: IA_FA
GO Term	Description	P-value	FDR q-value	Enrichment	B	n	b
GO:0019083	viral transcription	2.74e-17	3.75e-14	2.2	99	6516	80
GO:0016071	mRNA metabolic process	1.38e-16	1.3e-13	1.51	593	6135	310
GO:0050911	detection of chemical stimulus involved in sensory perception of smell	1.49e-16	1.32e-13	2.14	360	3018	131
GO:0051606	detection of stimulus	1.79e-14	1.04e-11	1.77	588	3018	177
GO:0006396	RNA processing	7.9e-14	3.97e-11	1.36	806	6537	403
GO:0000184	nuclear-transcribed mRNA catabolic process, nonsense-mediated decay	3.1e-13	1.33e-10	2.06	102	6341	75
GO:0006325	chromatin organization	5.92e-13	2.35e-10	1.4	657	6130	319
GO:0006614	SRP-dependent cotranslational protein targeting to membrane	6.87e-13	2.59e-10	2.18	75	6516	60
GO:0034728	nucleosome organization	1.39e-10	4.45e-08	1.93	161	4669	82
GO:0071824	protein-DNA complex subunit organization	6.88e-10	2.03e-07	1.57	232	6423	132
GO:0016458	gene silencing	1.73e-08	3.89e-06	2.14	137	3392	56
GO:0006342	chromatin silencing	4.55e-08	9.8e-06	2.5	86	3380	41
GO:0040029	regulation of gene expression, epigenetic	5.35e-08	1.1e-05	1.55	200	6343	111
GO:0006413	translational initiation	8.85e-08	1.73e-05	1.72	122	6516	77
GO:0016072	rRNA metabolic process	3.55e-07	6.69e-05	1.47	259	6150	132
GO:0019439	aromatic compound catabolic process	5.66e-07	0.000103	1.36	386	6537	193
GO:1901361	organic cyclic compound catabolic process	6.98e-07	0.000125	1.34	419	6537	207
GO:0006959	humoral immune response	3.02e-06	0.0005	2.18	193	1858	44
GO:0000122	negative regulation of transcription from RNA polymerase II promoter	3.65e-06	0.000598	1.24	773	6459	348
GO:0046700	heterocycle catabolic process	4.53e-06	0.000726	1.33	374	6537	184
GO:0006406	mRNA export from nucleus	5.42e-06	0.00086	1.71	104	6182	62
GO:0070972	protein localization to endoplasmic reticulum	5.98e-06	0.000938	1.71	98	6341	60
GO:0044270	cellular nitrogen compound catabolic process	1.16e-05	0.00178	1.32	376	6537	183
GO:0006259	DNA metabolic process	1.88e-05	0.0028	1.23	745	6115	317
GO:0034660	ncRNA metabolic process	4.53e-05	0.00637	1.27	525	6161	231
GO:0042742	defense response to bacterium	4.88e-05	0.00681	1.98	207	1858	43
GO:0045637	regulation of myeloid cell differentiation	5.72e-05	0.00783	1.71	232	2775	62
GO:0018205	peptidyl-lysine modification	7.22e-05	0.00972	1.34	282	6539	139
GO:0019730	antimicrobial humoral response	7.79e-05	0.0104	2.05	90	3555	37
GO:0019827	stem cell population maintenance	9.29e-05	0.0123	1.67	131	4388	54
GO:0043414	macromolecule methylation	0.000133	0.017	1.37	227	6463	113
GO:0070268	cornification	0.000139	0.0177	2.15	108	2595	34
GO:0098727	maintenance of cell number	0.000149	0.0185	1.64	133	4388	54
GO:0007077	mitotic nuclear envelope disassembly	0.000158	0.0195	1.96	43	6112	29
GO:0006304	DNA modification	0.00023	0.0279	1.66	81	6326	48
GO:0051169	nuclear transport	0.000249	0.03	1.35	265	6017	121
GO:0046713	borate transport	0.000338	0.0395	2954.33	1	6	1
GO:0035445	borate transmembrane transport	0.000338	0.0398	2954.33	1	6	1
GO:0032259	methylation	0.000372	0.0428	1.3	286	6463	136
GO:0007063	regulation of sister chromatid cohesion	0.00041	0.0464	2.32	20	6115	16
GO:0034502	protein localization to chromosome	0.000506	0.0556	1.8	53	6115	33
GO:0030397	membrane disassembly	0.000534	0.0583	1.85	47	6112	30
GO:0071168	protein localization to chromatin	0.00065	0.0684	2.39	17	6115	14
GO:0006366	transcription from RNA polymerase II promoter	0.000646	0.0686	1.24	619	5206	225
GO:0031061	negative regulation of histone methylation	0.000675	0.0691	2.26	18	6529	15
GO:0003331	positive regulation of extracellular matrix constituent secretion	0.00067	0.0692	71.19	3	166	2
GO:0006260	DNA replication	0.000802	0.0806	1.46	155	5250	67
GO:2000057	negative regulation of Wnt signaling pathway involved in digestive tract morphogenesis	0.000959	0.0932	1042.71	1	17	1
GO:2000134	negative regulation of G1/S transition of mitotic cell cycle	0.000986	0.0952	2.53	93	1585	21

## Sheet: CS_Lausanne_60_75%
GO Term	Description	P-value	FDR q-value	Enrichment	B	n	b
GO:0016071	mRNA metabolic process	1.63e-30	6.29e-28	1.79	593	5164	310
GO:0006325	chromatin organization	1.91e-26	6.56e-24	1.86	657	3965	273
GO:0006396	RNA processing	3.49e-26	1.17e-23	1.62	806	5191	383
GO:0019083	viral transcription	1.7e-22	5.58e-20	2.56	99	5676	81
GO:0006397	mRNA processing	4.64e-18	1.49e-15	1.75	402	5164	205
GO:0016569	covalent chromatin modification	3.25e-16	9.8e-14	1.78	455	4227	193
GO:0006259	DNA metabolic process	6.87e-15	1.78e-12	1.5	745	5154	324
GO:0006614	SRP-dependent cotranslational protein targeting to membrane	3.87e-14	9.41e-12	2.67	75	4779	54
GO:0018205	peptidyl-lysine modification	4.31e-14	1.03e-11	2.52	282	2116	85
GO:0040029	regulation of gene expression, epigenetic	1.67e-13	3.82e-11	2.05	200	4454	103
GO:0071824	protein-DNA complex subunit organization	1.76e-13	3.96e-11	2.06	232	3965	107
GO:0045814	negative regulation of gene expression, epigenetic	1.51e-12	2.96e-10	2.4	103	4441	62
GO:0060968	regulation of gene silencing	6.58e-12	1.27e-09	2.13	126	4687	71
GO:0034660	ncRNA metabolic process	8.25e-12	1.55e-09	1.53	525	4779	216
GO:0006974	cellular response to DNA damage stimulus	1.23e-11	2.29e-09	1.56	696	3511	215
GO:0006281	DNA repair	1.49e-11	2.73e-09	1.57	459	4652	189
GO:0016458	gene silencing	2.33e-11	4.23e-09	2.1	137	4441	72
GO:0006413	translational initiation	1.77e-10	3.1e-08	2.1	122	4779	69
GO:0006406	mRNA export from nucleus	4.57e-10	7.66e-08	1.89	104	6493	72
GO:0043484	regulation of RNA splicing	4.74e-10	7.85e-08	1.9	106	6328	72
GO:0051276	chromosome organization	5.15e-10	8.34e-08	1.63	407	3954	148
GO:0016925	protein sumoylation	7.84e-09	1.17e-06	3.45	75	2057	30
GO:0010608	posttranscriptional regulation of gene expression	1.67e-08	2.33e-06	1.55	520	3470	158
GO:0033044	regulation of chromosome organization	1.66e-08	2.33e-06	1.6	294	4711	125
GO:0046700	heterocycle catabolic process	1.72e-08	2.37e-06	1.41	374	6415	191
GO:0070972	protein localization to endoplasmic reticulum	3.06e-08	4.05e-06	2.08	98	4779	55
GO:0044270	cellular nitrogen compound catabolic process	3.12e-08	4.09e-06	1.4	376	6415	191
GO:0034248	regulation of cellular amide metabolic process	3.88e-08	5.04e-06	1.59	441	3470	137
GO:0019439	aromatic compound catabolic process	5.2e-08	6.69e-06	1.39	386	6476	196
GO:0090305	nucleic acid phosphodiester bond hydrolysis	5.44e-08	6.94e-06	1.57	262	5113	119
GO:1901361	organic cyclic compound catabolic process	1.79e-07	2.18e-05	1.36	419	6476	208
GO:0022402	cell cycle process	2.52e-07	3.01e-05	1.36	980	3450	260
GO:2001252	positive regulation of chromosome organization	2.5e-07	3.01e-05	1.8	152	4469	69
GO:0000122	negative regulation of transcription from RNA polymerase II promoter	2.81e-07	3.33e-05	1.28	773	5838	326
GO:0018193	peptidyl-amino acid modification	2.94e-07	3.46e-05	1.54	843	2057	151
GO:0032200	telomere organization	4.65e-07	5.31e-05	1.84	109	5481	62
GO:0051301	cell division	1.79e-06	0.000195	1.54	370	3703	119
GO:0008214	protein dealkylation	5.59e-06	0.000581	2.65	31	4755	22
GO:0044265	cellular macromolecule catabolic process	5.58e-06	0.000588	1.3	688	4968	251
GO:0070076	histone lysine demethylation	5.91e-06	0.000601	2.76	27	4755	20
GO:0007077	mitotic nuclear envelope disassembly	6.8e-06	0.000683	2.19	43	5656	30
GO:0051169	nuclear transport	6.93e-06	0.000692	1.63	265	3439	84
GO:0090501	RNA phosphodiester bond hydrolysis	9.17e-06	0.000897	1.95	127	3298	46
GO:0006352	DNA-templated transcription, initiation	1.19e-05	0.00111	1.45	192	6413	101
GO:0030397	membrane disassembly	1.47e-05	0.00136	2.58	47	3661	25
GO:0015931	nucleobase-containing compound transport	1.83e-05	0.00166	1.42	218	6493	113
GO:0010606	positive regulation of cytoplasmic mRNA processing body assembly	1.93e-05	0.00174	11.46	5	1547	5
GO:0000380	alternative mRNA splicing, via spliceosome	2.74e-05	0.0024	2.95	16	5251	14
GO:0032259	methylation	3.34e-05	0.00291	1.42	286	5299	121
GO:0022618	ribonucleoprotein complex assembly	3.84e-05	0.00331	1.53	182	5091	80
GO:0045652	regulation of megakaryocyte differentiation	4.16e-05	0.00354	2.02	73	4441	37
GO:0009411	response to UV	4.8e-05	0.00404	1.53	128	6265	69
GO:0070647	protein modification by small protein conjugation or removal	5e-05	0.00419	1.42	943	2019	152
GO:0045005	DNA-dependent DNA replication maintenance of fidelity	6.88e-05	0.0056	2.87	32	3478	18
GO:0034502	protein localization to chromosome	7.01e-05	0.00565	1.93	53	5903	34
GO:0006353	DNA-templated transcription, termination	8.34e-05	0.00665	1.6	104	6493	61
GO:0021815	modulation of microtubule cytoskeleton involved in cerebral cortex radial glia guided migration	8.94e-05	0.00705	148.95	2	119	2
GO:0031269	pseudopodium assembly	8.94e-05	0.00709	148.95	2	119	2
GO:0010564	regulation of cell cycle process	0.000112	0.00869	1.31	631	4061	190
GO:0036297	interstrand cross-link repair	0.000119	0.00911	2.15	46	4832	27
GO:0070914	UV-damage excision repair	0.000125	0.00945	9.2	11	1051	6
GO:0006366	transcription from RNA polymerase II promoter	0.000131	0.00974	1.26	618	5281	232
GO:0006110	regulation of glycolytic process	0.00013	0.00975	2.17	67	3661	30
GO:0006369	termination of RNA polymerase II transcription	0.00013	0.00978	1.73	68	6493	43
GO:0016073	snRNA metabolic process	0.000148	0.0109	1.65	86	6355	51
GO:0051290	protein heterotetramerization	0.000149	0.0109	2.46	43	3685	22
GO:0098727	maintenance of cell number	0.000159	0.0115	2.1	133	1964	31
GO:0035545	determination of left/right asymmetry in nervous system	0.000169	0.012	5908.33	1	3	1
GO:1902579	multi-organism localization	0.000201	0.0139	2.05	69	4019	32
GO:0019264	glycine biosynthetic process from serine	0.000219	0.0149	95.3	2	186	2
GO:0003363	lamellipodium assembly involved in ameboidal cell migration	0.000226	0.0152	4431.25	1	4	1
GO:0022616	DNA strand elongation	0.000231	0.0155	5.88	18	1339	8
GO:0000723	telomere maintenance	0.000234	0.0156	1.68	96	5481	50
GO:0071826	ribonucleoprotein complex subunit organization	0.000236	0.0157	1.46	193	5091	81
GO:0097477	lateral motor column neuron migration	0.000252	0.0166	19.76	3	897	3
GO:0031268	pseudopodium organization	0.000258	0.0169	99.3	3	119	2
GO:0000416	positive regulation of histone H3-K36 methylation	0.000282	0.0183	3545	1	5	1
GO:0003221	right ventricular cardiac muscle tissue morphogenesis	0.00031	0.02	90.9	3	130	2
GO:0019827	stem cell population maintenance	0.000315	0.0202	2.07	131	1964	30
GO:0031123	RNA 3'-end processing	0.000326	0.0207	1.57	99	6493	57
GO:0010216	maintenance of DNA methylation	0.000325	0.0207	7.88	6	1874	5
GO:0007062	sister chromatid cohesion	0.000355	0.0224	2.31	117	1836	28
GO:0044770	cell cycle phase transition	0.000379	0.0236	1.55	241	3223	68
GO:0032446	protein modification by small protein conjugation	0.000495	0.0295	1.27	754	3784	205
GO:0008213	protein alkylation	0.000492	0.0295	1.94	129	2267	32
GO:0032876	negative regulation of DNA endoreduplication	0.000488	0.0297	10.97	5	1293	4
GO:0034622	cellular macromolecular complex assembly	0.000492	0.0298	1.27	756	3966	214
GO:0071158	positive regulation of cell cycle arrest	0.000555	0.0329	1.67	82	5825	45
GO:0051193	regulation of cofactor metabolic process	0.000572	0.0336	1.93	88	3661	35
GO:0006356	regulation of transcription from RNA polymerase I promoter	0.00062	0.0359	3.08	32	2521	14
GO:0034661	ncRNA catabolic process	0.000642	0.0369	2.42	23	5103	16
GO:0060059	embryonic retina morphogenesis in camera-type eye	0.000674	0.0384	29.03	8	229	3
GO:0045666	positive regulation of neuron differentiation	0.000689	0.0392	2.37	314	547	23
GO:0046144	D-alanine family amino acid metabolic process	0.000733	0.0409	1363.46	1	13	1
GO:0036088	D-serine catabolic process	0.000733	0.0411	1363.46	1	13	1
GO:0033365	protein localization to organelle	0.000733	0.0414	1.28	516	4733	176
GO:0006109	regulation of carbohydrate metabolic process	0.000767	0.0425	1.59	175	3439	54
GO:0007095	mitotic G2 DNA damage checkpoint	0.000838	0.0461	4.47	14	2268	8
GO:0097581	lamellipodium organization	0.000843	0.0462	155.48	38	6	2
GO:0006290	pyrimidine dimer repair	0.000876	0.0476	10.77	6	1097	4
GO:0006354	DNA-templated transcription, elongation	0.000875	0.0477	1.68	105	4726	47
GO:0006367	transcription initiation from RNA polymerase II promoter	0.000889	0.0482	1.4	146	6413	74

## Sheet: CS_Lausanne_60_50%
GO Term	Description	P-value	FDR q-value	Enrichment	B	n	b
GO:0016071	mRNA metabolic process	6.49e-31	2.57e-28	1.81	593	5115	309
GO:0006396	RNA processing	7.01e-27	2.4e-24	1.64	806	5115	381
GO:0006325	chromatin organization	5.58e-26	1.87e-23	1.88	657	3793	264
GO:0019083	viral transcription	1.22e-22	3.99e-20	2.52	99	5827	82
GO:0008380	RNA splicing	1.8e-18	5.76e-16	1.7	345	6225	206
GO:0016569	covalent chromatin modification	1.04e-15	3.01e-13	1.78	455	4140	189
GO:0006259	DNA metabolic process	2.08e-15	5.81e-13	1.69	745	3336	237
GO:0006614	SRP-dependent cotranslational protein targeting to membrane	8.74e-15	2.27e-12	2.76	75	4630	54
GO:0065004	protein-DNA complex assembly	1.05e-14	2.69e-12	2.13	202	4004	97
GO:0071824	protein-DNA complex subunit organization	1.42e-14	3.51e-12	2.04	232	4004	107
GO:0040029	regulation of gene expression, epigenetic	1.19e-13	2.63e-11	1.95	200	5103	112
GO:0018205	peptidyl-lysine modification	1.92e-13	4.19e-11	2.43	282	2255	87
GO:0034660	ncRNA metabolic process	8.82e-13	1.9e-10	1.54	525	4859	222
GO:0045814	negative regulation of gene expression, epigenetic	1.64e-12	3.42e-10	2.4	103	4448	62
GO:0006281	DNA repair	6.05e-12	1.14e-09	1.74	459	3336	150
GO:0006974	cellular response to DNA damage stimulus	1.06e-11	1.95e-09	1.58	696	3356	208
GO:0060968	regulation of gene silencing	1.14e-11	2.07e-09	1.84	126	6499	85
GO:0016458	gene silencing	3.04e-11	5.46e-09	2.09	137	4454	72
GO:0006413	translational initiation	1.31e-10	2.26e-08	2.13	122	4630	68
GO:0051276	chromosome organization	1.39e-10	2.37e-08	1.68	407	3741	144
GO:0006406	mRNA export from nucleus	2.63e-10	4.41e-08	1.91	104	6424	72
GO:0043484	regulation of RNA splicing	4.76e-10	7.71e-08	1.95	106	6016	70
GO:1903311	regulation of mRNA metabolic process	4.85e-09	7.31e-07	1.76	134	6027	80
GO:0050684	regulation of mRNA processing	6.24e-09	9.31e-07	1.88	104	6174	68
GO:0016925	protein sumoylation	7.57e-09	1.11e-06	2.62	75	3615	40
GO:0070972	protein localization to endoplasmic reticulum	8.66e-09	1.24e-06	2.15	98	4630	55
GO:0046700	heterocycle catabolic process	9.53e-09	1.35e-06	1.52	374	4849	156
GO:0033044	regulation of chromosome organization	1.25e-08	1.72e-06	1.6	294	4747	126
GO:0010608	posttranscriptional regulation of gene expression	2.71e-08	3.58e-06	1.54	520	3525	159
GO:0044270	cellular nitrogen compound catabolic process	3.12e-08	4.08e-06	1.4	376	6507	193
GO:0019439	aromatic compound catabolic process	3.96e-08	5.15e-06	1.39	386	6463	196
GO:0034248	regulation of cellular amide metabolic process	1.02e-07	1.29e-05	1.58	441	3381	133
GO:0090305	nucleic acid phosphodiester bond hydrolysis	1.24e-07	1.54e-05	1.69	262	3889	97
GO:1901361	organic cyclic compound catabolic process	1.54e-07	1.88e-05	1.36	419	6463	208
GO:0000122	negative regulation of transcription from RNA polymerase II promoter	2.75e-07	3.24e-05	1.28	773	5815	325
GO:0022402	cell cycle process	3.41e-07	3.98e-05	1.26	980	5320	372
GO:2001252	positive regulation of chromosome organization	3.51e-07	4.07e-05	1.76	152	4710	71
GO:0032200	telomere organization	3.66e-07	4.17e-05	2.16	109	3697	49
GO:0051301	cell division	9.09e-07	0.000101	1.54	370	3790	122
GO:0018193	peptidyl-amino acid modification	9.82e-07	0.000109	1.5	843	2219	158
GO:0043414	macromolecule methylation	2.76e-06	0.000295	1.51	227	5493	106
GO:0007077	mitotic nuclear envelope disassembly	3.51e-06	0.000373	2.81	43	3516	24
GO:0051169	nuclear transport	4.87e-06	0.00051	1.64	265	3516	86
GO:0090501	RNA phosphodiester bond hydrolysis	5.26e-06	0.000542	1.98	127	3239	46
GO:0044265	cellular macromolecule catabolic process	5.94e-06	0.000605	1.3	688	5093	256
GO:0070076	histone lysine demethylation	6.42e-06	0.00064	2.58	27	5351	21
GO:0030397	membrane disassembly	6.95e-06	0.000688	2.68	47	3516	25
GO:0008214	protein dealkylation	8.24e-06	0.000796	2.46	31	5351	23
GO:0015931	nucleobase-containing compound transport	9.4e-06	0.000897	1.43	218	6424	113
GO:0006352	DNA-templated transcription, initiation	1.08e-05	0.00102	1.46	192	6308	100
GO:0032259	methylation	1.87e-05	0.00167	1.42	286	5363	123
GO:0021815	modulation of microtubule cytoskeleton involved in cerebral cortex radial glia guided migration	2.06e-05	0.00181	218.84	2	81	2
GO:0031269	pseudopodium assembly	2.06e-05	0.00182	218.84	2	81	2
GO:0010606	positive regulation of cytoplasmic mRNA processing body assembly	3.11e-05	0.00268	10.37	5	1710	5
GO:0045652	regulation of megakaryocyte differentiation	3.23e-05	0.00275	2.05	73	4393	37
GO:0000380	alternative mRNA splicing, via spliceosome	3.52e-05	0.00298	2.89	16	5362	14
GO:0070647	protein modification by small protein conjugation or removal	4.13e-05	0.00348	1.26	943	4250	285
GO:0009411	response to UV	4.63e-05	0.00388	2.54	128	1362	25
GO:0006353	DNA-templated transcription, termination	6.03e-05	0.00485	1.62	104	6435	61
GO:0022618	ribonucleoprotein complex assembly	6.44e-05	0.00511	1.5	182	5243	81
GO:0010948	negative regulation of cell cycle process	6.98e-05	0.00548	1.51	264	4015	90
GO:0098727	maintenance of cell number	7.1e-05	0.00554	2.16	133	1976	32
GO:0019264	glycine biosynthetic process from serine	7.4e-05	0.00572	115.86	2	153	2
GO:0034502	protein localization to chromosome	7.9e-05	0.00607	2.5	53	3211	24
GO:1902579	multi-organism localization	9.54e-05	0.0073	2.17	69	3675	31
GO:0006369	termination of RNA polymerase II transcription	9.66e-05	0.00731	1.74	68	6424	43
GO:0006270	DNA replication initiation	0.000101	0.0076	2.29	36	4940	23
GO:0035545	determination of left/right asymmetry in nervous system	0.000113	0.00841	8863	1	2	1
GO:0031268	pseudopodium organization	0.00012	0.00883	145.89	3	81	2
GO:0016073	snRNA metabolic process	0.000122	0.00893	1.65	86	6506	52
GO:0006110	regulation of glycolytic process	0.000123	0.009	2.08	67	4065	32
GO:0036297	interstrand cross-link repair	0.000135	0.00978	2.14	46	4869	27
GO:0019827	stem cell population maintenance	0.000135	0.00981	2.12	131	1976	31
GO:0031123	RNA 3'-end processing	0.000151	0.0109	1.6	99	6506	58
GO:0031124	mRNA 3'-end processing	0.000156	0.0112	1.7	73	6424	45
GO:0051290	protein heterotetramerization	0.000157	0.0112	2.45	43	3697	22
GO:0070914	UV-damage excision repair	0.000159	0.0113	8.82	11	1096	6
GO:0030032	lamellipodium assembly	0.000208	0.0141	295.43	30	4	2
GO:0003221	right ventricular cardiac muscle tissue morphogenesis	0.000211	0.0142	110.44	3	107	2
GO:0032446	protein modification by small protein conjugation	0.000219	0.0146	1.27	754	4250	229
GO:0033365	protein localization to organelle	0.000221	0.0146	1.31	516	4630	176
GO:0022616	DNA strand elongation	0.000223	0.0147	5.91	18	1332	8
GO:0034622	cellular macromolecular complex assembly	0.000228	0.0148	1.28	756	3940	215
GO:0044770	cell cycle phase transition	0.000227	0.0149	1.59	241	3105	67
GO:0097477	lateral motor column neuron migration	0.000237	0.0154	20.12	3	881	3
GO:0006356	regulation of transcription from RNA polymerase I promoter	0.000279	0.0179	3.32	32	2339	14
GO:0006366	transcription from RNA polymerase II promoter	0.000287	0.0183	1.24	619	5360	233
GO:0000416	positive regulation of histone H3-K36 methylation	0.000338	0.0212	2954.33	1	6	1
GO:0097581	lamellipodium organization	0.00036	0.0223	233.24	38	4	2
GO:0071826	ribonucleoprotein complex subunit organization	0.000371	0.0227	1.44	193	5243	82
GO:0010216	maintenance of DNA methylation	0.000407	0.0246	7.53	6	1962	5
GO:0000723	telomere maintenance	0.000425	0.0256	1.65	96	5599	50
GO:0007062	sister chromatid cohesion	0.000541	0.0322	2.41	117	1573	25
GO:0071158	positive regulation of cell cycle arrest	0.000547	0.0323	1.67	82	5821	45
GO:0034661	ncRNA catabolic process	0.000626	0.0357	2.42	23	5093	16
GO:0008213	protein alkylation	0.000623	0.0359	2.02	129	1971	29
GO:0051193	regulation of cofactor metabolic process	0.000624	0.0359	1.95	88	3516	34
GO:0032876	negative regulation of DNA endoreduplication	0.000633	0.036	10.25	5	1384	4
GO:0046144	D-alanine family amino acid metabolic process	0.000621	0.0362	1611.45	1	11	1
GO:0036088	D-serine catabolic process	0.000621	0.0364	1611.45	1	11	1
GO:0045666	positive regulation of neuron differentiation	0.000669	0.0378	2.44	314	510	22
GO:0098532	histone H3-K27 trimethylation	0.000693	0.0389	6.73	6	2196	5
GO:0006109	regulation of carbohydrate metabolic process	0.000737	0.041	1.58	175	3516	55
GO:0006354	DNA-templated transcription, elongation	0.000753	0.0417	1.67	105	4844	48
GO:0006367	transcription initiation from RNA polymerase II promoter	0.000943	0.0511	1.41	146	6308	73

## Sheet: IH_Lausanne_60_75%
GO Term	Description	P-value	FDR q-value	Enrichment	B	n	b
GO:0006325	chromatin organization	7.78e-20	2.79e-17	1.59	657	5339	315
GO:0016569	covalent chromatin modification	5.17e-14	1.69e-11	1.61	455	5339	220
GO:0016071	mRNA metabolic process	5.4e-13	1.54e-10	1.41	593	6451	304
GO:0000122	negative regulation of transcription from RNA polymerase II promoter	4.06e-10	1.04e-07	1.33	773	6084	352
GO:0006396	RNA processing	1.07e-09	2.63e-07	1.3	806	6483	382
GO:0016458	gene silencing	1.82e-09	4.43e-07	1.86	137	5284	76
GO:0006397	mRNA processing	2.1e-09	4.95e-07	1.56	402	4460	158
GO:0018205	peptidyl-lysine modification	3.27e-09	7.34e-07	1.55	282	5668	140
GO:0060968	regulation of gene silencing	4.92e-09	1.09e-06	1.85	126	5483	72
GO:0019083	viral transcription	9.09e-09	1.88e-06	1.85	99	6481	67
GO:0040029	regulation of gene expression, epigenetic	3.58e-08	7.2e-06	1.65	200	5327	99
GO:0051028	mRNA transport	7.4e-08	1.45e-05	1.63	141	6544	85
GO:0008214	protein dealkylation	2.7e-07	4.9e-05	3.55	31	3225	20
GO:0071824	protein-DNA complex subunit organization	2.83e-07	5.07e-05	1.48	232	6468	125
GO:0045814	negative regulation of gene expression, epigenetic	5.1e-07	8.73e-05	1.89	103	5284	58
GO:0070076	histone lysine demethylation	6.27e-07	0.000105	3.66	27	3225	18
GO:0016925	protein sumoylation	1.42e-06	0.000233	2.19	75	4314	40
GO:0043484	regulation of RNA splicing	1.7e-06	0.000269	1.97	106	4416	52
GO:0006259	DNA metabolic process	2.12e-06	0.000332	1.25	745	6477	339
GO:0006366	transcription from RNA polymerase II promoter	3.26e-06	0.000496	1.34	619	4701	220
GO:2001252	positive regulation of chromosome organization	9.31e-06	0.00131	1.71	152	4296	63
GO:0070922	small RNA loading onto RISC	1.61e-05	0.00209	7.25	8	2139	7
GO:1902807	negative regulation of cell cycle G1/S phase transition	1.91e-05	0.00242	2.24	97	2932	36
GO:0018193	peptidyl-amino acid modification	2.29e-05	0.00282	1.35	843	3076	198
GO:0072423	response to DNA damage checkpoint signaling	2.34e-05	0.00284	77.75	6	114	3
GO:0072396	response to cell cycle checkpoint signaling	2.34e-05	0.00286	77.75	6	114	3
GO:0006417	regulation of translation	2.98e-05	0.00353	1.3	401	6465	190
GO:0070647	protein modification by small protein conjugation or removal	3.49e-05	0.00408	1.27	943	4187	282
GO:0033044	regulation of chromosome organization	3.97e-05	0.0045	1.34	294	6511	145
GO:0045974	regulation of translation, ncRNA-mediated	7.01e-05	0.00749	15.99	12	462	5
GO:0051168	nuclear export	7.93e-05	0.00824	1.45	155	6451	82
GO:0009411	response to UV	9.74e-05	0.00998	1.66	128	4512	54
GO:0046544	development of secondary male sexual characteristics	0.000113	0.0114	8863	1	2	1
GO:0031050	dsRNA fragmentation	0.000117	0.0118	5.52	12	2139	8
GO:0019827	stem cell population maintenance	0.000132	0.0129	2.03	131	2266	34
GO:0045637	regulation of myeloid cell differentiation	0.000136	0.0132	2.39	232	864	27
GO:0032446	protein modification by small protein conjugation	0.000158	0.015	1.27	754	4314	233
GO:0098727	maintenance of cell number	0.000157	0.015	2.82	133	899	19
GO:0006260	DNA replication	0.000167	0.0158	1.43	155	6468	81
GO:0003383	apical constriction	0.000241	0.0215	102.76	3	115	2
GO:0071363	cellular response to growth factor stimulus	0.000296	0.026	4.29	243	187	11
GO:0051276	chromosome organization	0.000438	0.0371	1.35	407	4266	132
GO:0007223	Wnt signaling pathway, calcium modulating pathway	0.000443	0.0373	7.46	36	462	7
GO:0051038	negative regulation of transcription involved in meiotic cell cycle	0.000451	0.0376	2215.75	1	8	1
GO:0070988	demethylation	0.000524	0.0431	2.27	58	3225	24
GO:0006974	cellular response to DNA damage stimulus	0.000595	0.0485	1.19	696	6510	304
GO:0045652	regulation of megakaryocyte differentiation	0.000593	0.0486	2.12	73	3207	28
GO:0006110	regulation of glycolytic process	0.000625	0.0501	1.67	67	6509	41
GO:0035561	regulation of chromatin binding	0.000693	0.0552	2.66	21	4441	14
GO:0018076	N-terminal peptidyl-lysine acetylation	0.000784	0.0619	14.6	3	1214	3
GO:0070848	response to growth factor	0.0008	0.0628	3.81	274	187	11
GO:0034670	chemotaxis to arachidonic acid	0.000846	0.0657	1181.73	1	15	1
GO:1904908	negative regulation of maintenance of mitotic sister chromatid cohesion, telomeric	0.000902	0.0694	46.4	2	382	2
GO:0010608	posttranscriptional regulation of gene expression	0.000919	0.0696	1.24	520	5649	205
GO:0048541	Peyer's patch development	0.000984	0.0727	2954.33	3	2	1
GO:0048537	mucosal-associated lymphoid tissue development	0.000984	0.073	2954.33	3	2	1
GO:0070672	response to interleukin-15	0.000984	0.0734	2954.33	3	2	1
GO:0045588	positive regulation of gamma-delta T cell differentiation	0.000984	0.0738	2954.33	3	2	1

## Sheet: IH_Lausanne_60_50%
GO Term	Description	P-value	FDR q-value	Enrichment	B	n	b
GO:0006325	chromatin organization	3.76e-20	1.35e-17	1.51	657	6456	361
GO:0016569	covalent chromatin modification	1.16e-13	3.56e-11	1.61	455	5235	216
GO:0016071	mRNA metabolic process	4.58e-13	1.28e-10	1.41	593	6441	304
GO:0000122	negative regulation of transcription from RNA polymerase II promoter	3.94e-10	1.01e-07	1.32	773	6213	358
GO:0006396	RNA processing	1.35e-09	3.33e-07	1.29	806	6534	384
GO:0016458	gene silencing	2.01e-09	4.89e-07	1.86	137	5290	76
GO:0018205	peptidyl-lysine modification	2.27e-09	5.42e-07	1.65	282	4638	122
GO:0060968	regulation of gene silencing	5.46e-09	1.18e-06	1.85	126	5485	72
GO:0006397	mRNA processing	5.92e-09	1.26e-06	1.52	402	4763	164
GO:0019083	viral transcription	1.02e-08	2.1e-06	1.85	99	6495	67
GO:0040029	regulation of gene expression, epigenetic	2.51e-08	5.04e-06	1.66	200	5290	99
GO:0051028	mRNA transport	7.4e-08	1.43e-05	1.64	141	6430	84
GO:0008214	protein dealkylation	1.37e-07	2.58e-05	3.7	31	3094	20
GO:0070076	histone lysine demethylation	3.24e-07	5.74e-05	3.82	27	3094	18
GO:0071824	protein-DNA complex subunit organization	4.04e-07	6.99e-05	1.47	232	6501	125
GO:0043484	regulation of RNA splicing	1.16e-06	0.000185	1.95	106	4640	54
GO:0016925	protein sumoylation	1.16e-06	0.000185	2.25	75	4097	39
GO:0006259	DNA metabolic process	2.28e-06	0.000354	1.24	745	6506	340
GO:0006366	transcription from RNA polymerase II promoter	3.71e-06	0.000558	1.33	619	4920	228
GO:2001252	positive regulation of chromosome organization	3.75e-06	0.000559	2.37	152	1770	36
GO:0070922	small RNA loading onto RISC	5.67e-06	0.000829	8.43	8	1840	7
GO:0006417	regulation of translation	2.25e-05	0.00283	1.3	401	6444	190
GO:0033044	regulation of chromosome organization	2.57e-05	0.00315	1.35	294	6536	146
GO:0070647	protein modification by small protein conjugation or removal	3.39e-05	0.00409	1.26	943	4343	291
GO:0043414	macromolecule methylation	3.52e-05	0.00421	1.39	227	6516	116
GO:0031050	dsRNA fragmentation	4.12e-05	0.00477	6.42	12	1840	8
GO:1902807	negative regulation of cell cycle G1/S phase transition	4.63e-05	0.00524	2.12	97	3186	37
GO:0051168	nuclear export	7.24e-05	0.00796	1.46	155	6430	82
GO:0018193	peptidyl-amino acid modification	8.59e-05	0.00925	1.33	843	3084	195
GO:0009411	response to UV	0.000109	0.0115	1.65	128	4536	54
GO:0032446	protein modification by small protein conjugation	0.000119	0.012	1.27	754	4343	235
GO:0072423	response to DNA damage checkpoint signaling	0.000118	0.0121	45.22	6	196	3
GO:0072396	response to cell cycle checkpoint signaling	0.000118	0.0121	45.22	6	196	3
GO:0003383	apical constriction	0.000138	0.0136	135.83	3	87	2
GO:0045974	regulation of translation, ncRNA-mediated	0.000148	0.0144	13.53	12	546	5
GO:0006260	DNA replication	0.000166	0.0157	1.45	155	6141	78
GO:0051038	negative regulation of transcription involved in meiotic cell cycle	0.000169	0.0159	5908.67	1	3	1
GO:0046544	development of secondary male sexual characteristics	0.000226	0.0206	4431.5	1	4	1
GO:0019827	stem cell population maintenance	0.00025	0.0225	1.95	131	2423	35
GO:0070988	demethylation	0.000265	0.0238	2.37	58	3094	24
GO:0098727	maintenance of cell number	0.000318	0.0282	1.93	133	2423	35
GO:0071363	cellular response to growth factor stimulus	0.000488	0.0415	4.01	243	200	11
GO:0032200	telomere organization	0.000512	0.0433	1.99	109	2862	35
GO:0006974	cellular response to DNA damage stimulus	0.000578	0.0486	1.19	696	6529	305
GO:0045652	regulation of megakaryocyte differentiation	0.00064	0.0532	2.16	73	3037	27
GO:0051037	regulation of transcription involved in meiotic cell cycle	0.000669	0.0554	2954.33	2	3	1
GO:0006110	regulation of glycolytic process	0.0007	0.0573	1.66	67	6528	41
GO:0035561	regulation of chromatin binding	0.00076	0.0616	2.64	21	4476	14
GO:0051276	chromosome organization	0.000773	0.062	1.34	407	4198	129
GO:0018076	N-terminal peptidyl-lysine acetylation	0.000779	0.0621	14.64	3	1211	3
GO:0010608	posttranscriptional regulation of gene expression	0.000773	0.0623	1.22	520	6444	230
GO:0007223	Wnt signaling pathway, calcium modulating pathway	0.000813	0.0641	8.51	36	347	6
GO:0034670	chemotaxis to arachidonic acid	0.000903	0.0705	1107.88	1	16	1
GO:0045637	regulation of myeloid cell differentiation	0.000916	0.0711	2.13	232	968	27
GO:0045829	negative regulation of isotype switching	0.000952	0.0728	18.41	4	722	3
GO:0072177	mesonephric duct development	0.000998	0.0737	7.75	4	2288	4
GO:0072176	nephric duct development	0.000998	0.074	7.75	4	2288	4
GO:0006310	DNA recombination	0.000993	0.0741	1.5	177	4215	63
GO:1904908	negative regulation of maintenance of mitotic sister chromatid cohesion, telomeric	0.00098	0.0742	42.92	2	413	2

## Sheet: IA_Lausanne_60_75%
GO Term	Description	P-value	FDR q-value	Enrichment	B	n	b
GO:0043623	cellular protein complex assembly	1.66e-14	1.79e-11	1.59	371	6379	212
GO:0061024	membrane organization	2.58e-14	2.29e-11	1.38	820	6523	417
GO:0050804	modulation of chemical synaptic transmission	2.91e-14	2.43e-11	1.71	297	5397	155
GO:0045055	regulated exocytosis	1.8e-13	1.13e-10	1.43	651	6401	335
GO:0031344	regulation of cell projection organization	4.41e-13	2.29e-10	1.54	549	5187	248
GO:0044087	regulation of cellular component biogenesis	7.46e-13	3.41e-10	1.36	804	6136	379
GO:0002252	immune effector process	1.35e-12	5.8e-10	1.36	868	5833	388
GO:0060341	regulation of cellular localization	4.7e-12	1.81e-09	1.39	856	5165	346
GO:0090066	regulation of anatomical structure size	1.2e-11	4.31e-09	1.52	356	6239	190
GO:1901566	organonitrogen compound biosynthetic process	1.84e-11	6.17e-09	1.32	844	6374	401
GO:0022603	regulation of anatomical structure morphogenesis	2.23e-11	7.29e-09	1.36	934	5206	372
GO:0022604	regulation of cell morphogenesis	2.32e-11	7.44e-09	1.52	422	5474	198
GO:0010975	regulation of neuron projection development	5.75e-11	1.77e-08	1.63	403	4330	160
GO:0002274	myeloid leukocyte activation	1.2e-10	3.54e-08	1.38	548	6401	274
GO:0019637	organophosphate metabolic process	3.46e-10	9.65e-08	1.33	866	5584	363
GO:0038093	Fc receptor signaling pathway	4.57e-10	1.23e-07	1.92	179	4291	83
GO:0032956	regulation of actin cytoskeleton organization	5.34e-10	1.39e-07	1.64	280	5020	130
GO:1902589	single-organism organelle organization	7.06e-10	1.74e-07	1.34	926	5083	355
GO:0051493	regulation of cytoskeleton organization	1.05e-09	2.47e-07	1.5	423	5069	182
GO:1902580	single-organism cellular localization	1.2e-09	2.75e-07	1.31	735	6480	352
GO:0009117	nucleotide metabolic process	1.52e-09	3.31e-07	1.58	418	4185	156
GO:0033238	regulation of cellular amine metabolic process	1.79e-09	3.64e-07	2.11	76	5855	53
GO:1902903	regulation of supramolecular fiber organization	1.87e-09	3.76e-07	1.62	279	5069	129
GO:0022904	respiratory electron transport chain	1.95e-09	3.77e-07	2.04	92	5680	60
GO:0030030	cell projection organization	2.48e-09	4.61e-07	1.47	699	3824	221
GO:0051050	positive regulation of transport	2.68e-09	4.86e-07	1.27	926	6394	425
GO:0003013	circulatory system process	2.78e-09	4.99e-07	1.78	202	4584	93
GO:0007264	small GTPase mediated signal transduction	3.89e-09	6.74e-07	1.64	271	4831	121
GO:0044802	single-organism membrane organization	3.98e-09	6.82e-07	1.34	574	6523	283
GO:0007005	mitochondrion organization	4.71e-09	7.97e-07	1.61	288	4844	127
GO:0055086	nucleobase-containing small molecule metabolic process	5e-09	8.37e-07	1.38	473	6485	238
GO:0003018	vascular process in circulatory system	5.68e-09	9.41e-07	1.68	152	6321	91
GO:0099536	synaptic signaling	6.76e-09	1.09e-06	1.73	292	3763	107
GO:1902582	single-organism intracellular transport	7.7e-09	1.2e-06	1.47	477	4843	191
GO:0032386	regulation of intracellular transport	1.06e-08	1.57e-06	1.42	536	5165	221
GO:0051960	regulation of nervous system development	1.39e-08	1.98e-06	1.35	757	5078	292
GO:0050890	cognition	1.64e-08	2.29e-06	1.57	261	5397	125
GO:0019882	antigen processing and presentation	1.83e-08	2.49e-06	1.55	205	6540	117
GO:0060627	regulation of vesicle-mediated transport	2.56e-08	3.21e-06	1.38	442	6384	219
GO:0016241	regulation of macroautophagy	2.61e-08	3.25e-06	2.44	159	2101	46
GO:0044089	positive regulation of cellular component biogenesis	2.81e-08	3.47e-06	1.4	453	5851	209
GO:0071417	cellular response to organonitrogen compound	2.99e-08	3.63e-06	1.51	390	4739	157
GO:0031329	regulation of cellular catabolic process	3.71e-08	4.44e-06	1.44	641	3926	205
GO:0002478	antigen processing and presentation of exogenous peptide antigen	4.09e-08	4.85e-06	1.64	170	5909	93
GO:1901137	carbohydrate derivative biosynthetic process	6.29e-08	6.97e-06	1.45	379	5533	171
GO:0007017	microtubule-based process	6.9e-08	7.58e-06	1.48	523	3984	174
GO:0070271	protein complex biogenesis	7.33e-08	8e-06	2	81	5680	52
GO:0044708	single-organism behavior	9.13e-08	9.82e-06	1.38	386	6520	196
GO:0044283	small molecule biosynthetic process	1.05e-07	1.11e-05	1.37	421	6444	209
GO:0006082	organic acid metabolic process	1.1e-07	1.15e-05	1.24	954	6500	433
GO:0072521	purine-containing compound metabolic process	1.16e-07	1.2e-05	1.41	327	6485	169
GO:0006897	endocytosis	1.19e-07	1.21e-05	1.39	383	6379	191
GO:0007610	behavior	1.52e-07	1.5e-05	1.4	527	4839	202
GO:0060284	regulation of cell development	1.64e-07	1.6e-05	1.3	783	5448	313
GO:0043269	regulation of ion transport	1.83e-07	1.72e-05	1.3	607	6403	285
GO:0032981	mitochondrial respiratory chain complex I assembly	1.97e-07	1.81e-05	2.15	58	5680	40
GO:0097031	mitochondrial respiratory chain complex I biogenesis	1.97e-07	1.82e-05	2.15	58	5680	40
GO:0046390	ribose phosphate biosynthetic process	1.96e-07	1.83e-05	1.81	132	4902	66
GO:0010257	NADH dehydrogenase complex assembly	1.97e-07	1.83e-05	2.15	58	5680	40
GO:0032880	regulation of protein localization	2.86e-07	2.57e-05	1.3	973	4506	322
GO:0097435	supramolecular fiber organization	2.96e-07	2.64e-05	1.58	332	3997	118
GO:0006818	hydrogen transport	2.99e-07	2.65e-05	1.96	137	3762	57
GO:0022610	biological adhesion	4.21e-07	3.56e-05	1.24	835	6523	382
GO:0051347	positive regulation of transferase activity	4.64e-07	3.88e-05	1.39	655	4180	214
GO:1901698	response to nitrogen compound	4.9e-07	4.08e-05	1.27	815	5812	339
GO:0072522	purine-containing compound biosynthetic process	5.26e-07	4.31e-05	1.78	132	4902	65
GO:0051338	regulation of transferase activity	6.18e-07	4.87e-05	1.3	966	4469	316
GO:0007155	cell adhesion	6.16e-07	4.89e-05	1.24	830	6523	379
GO:0033108	mitochondrial respiratory chain complex assembly	7.48e-07	5.81e-05	1.91	85	5680	52
GO:0015992	proton transport	8.18e-07	6.32e-05	1.82	135	4396	61
GO:0010565	regulation of cellular ketone metabolic process	8.48e-07	6.52e-05	1.82	157	3967	64
GO:0050808	synapse organization	9.07e-07	6.9e-05	1.59	140	6461	81
GO:0009894	regulation of catabolic process	9.38e-07	7.03e-05	1.37	787	3654	223
GO:0007018	microtubule-based movement	1.15e-06	8.38e-05	1.67	234	3897	86
GO:0051656	establishment of organelle localization	1.31e-06	9.23e-05	1.7	259	3335	83
GO:0001775	cell activation	1.36e-06	9.52e-05	1.24	945	5791	383
GO:0090087	regulation of peptide transport	1.44e-06	9.93e-05	1.32	771	4506	259
GO:0006457	protein folding	1.49e-06	0.000102	1.47	216	6363	114
GO:1901135	carbohydrate derivative metabolic process	1.51e-06	0.000103	1.26	799	5932	336
GO:0010942	positive regulation of cell death	1.56e-06	0.000106	1.36	617	4521	214
GO:1901565	organonitrogen compound catabolic process	1.67e-06	0.000112	1.3	720	5164	273
GO:0043087	regulation of GTPase activity	1.75e-06	0.000117	1.26	669	6397	305
GO:0070125	mitochondrial translational elongation	1.78e-06	0.000119	1.78	86	6496	56
GO:0001505	regulation of neurotransmitter levels	1.81e-06	0.00012	1.59	137	6250	77
GO:0030029	actin filament-based process	1.98e-06	0.00013	1.44	324	5368	141
GO:0071248	cellular response to metal ion	1.98e-06	0.00013	1.66	144	5343	72
GO:0006520	cellular amino acid metabolic process	2.09e-06	0.000135	1.39	305	6458	154
GO:0030705	cytoskeleton-dependent intracellular transport	2.12e-06	0.000137	1.82	142	4048	59
GO:1901617	organic hydroxy compound biosynthetic process	2.17e-06	0.000139	1.55	149	6444	84
GO:0043065	positive regulation of apoptotic process	2.2e-06	0.00014	1.37	569	4521	199
GO:0043624	cellular protein complex disassembly	2.8e-06	0.000176	1.66	127	5728	68
GO:0007169	transmembrane receptor protein tyrosine kinase signaling pathway	3.17e-06	0.000195	1.36	485	5161	192
GO:0030031	cell projection assembly	3.32e-06	0.000203	1.39	276	6543	142
GO:0048013	ephrin receptor signaling pathway	3.55e-06	0.000215	1.91	82	5432	48
GO:0007009	plasma membrane organization	4.23e-06	0.000251	1.49	200	6075	102
GO:0006538	glutamate catabolic process	4.29e-06	0.000252	5.89	8	3010	8
GO:0009154	purine ribonucleotide catabolic process	4.28e-06	0.000253	2.92	29	4185	20
GO:0006839	mitochondrial transport	5.23e-06	0.000303	1.61	141	5712	73
GO:0023052	signaling	5.41e-06	0.00031	1.39	678	3527	187
GO:0008610	lipid biosynthetic process	5.37e-06	0.00031	1.28	540	6475	252
GO:0016050	vesicle organization	5.86e-06	0.000334	1.37	302	6523	152
GO:0070585	protein localization to mitochondrion	6.07e-06	0.000344	1.87	63	6469	43
GO:0055114	oxidation-reduction process	6.69e-06	0.000374	1.64	869	1230	99
GO:0051129	negative regulation of cellular component organization	6.83e-06	0.000377	1.34	595	4545	205
GO:0044057	regulation of system process	6.81e-06	0.000377	1.34	481	5363	195
GO:0051640	organelle localization	6.79e-06	0.000378	1.38	458	4836	172
GO:0006091	generation of precursor metabolites and energy	7.14e-06	0.000387	1.39	263	6485	134
GO:0044700	single organism signaling	7.1e-06	0.000388	1.38	672	3527	185
GO:0009206	purine ribonucleoside triphosphate biosynthetic process	7.4e-06	0.0004	2.29	49	4733	30
GO:0051270	regulation of cellular component movement	7.75e-06	0.000417	1.24	797	5851	327
GO:0051051	negative regulation of transport	8.39e-06	0.000445	1.37	458	4926	174
GO:0040011	locomotion	9.02e-06	0.000473	1.21	937	6158	395
GO:0010959	regulation of metal ion transport	9.84e-06	0.000508	1.36	337	6161	159
GO:1901214	regulation of neuron death	1.05e-05	0.000537	1.5	273	4539	105
GO:0072523	purine-containing compound catabolic process	1.14e-05	0.000574	2.39	49	4242	28
GO:0035567	non-canonical Wnt signaling pathway	1.14e-05	0.000576	1.66	133	5152	64
GO:1901615	organic hydroxy compound metabolic process	1.18e-05	0.000591	1.31	400	6524	193
GO:0006790	sulfur compound metabolic process	1.19e-05	0.000598	1.4	355	5142	144
GO:0007010	cytoskeleton organization	1.22e-05	0.000609	1.28	709	5069	260
GO:0090257	regulation of muscle system process	1.25e-05	0.000613	1.45	194	6425	102
GO:0035249	synaptic transmission, glutamatergic	1.24e-05	0.000617	5.97	18	1650	10
GO:0007006	mitochondrial membrane organization	1.59e-05	0.000765	2.23	112	2699	38
GO:0035304	regulation of protein dephosphorylation	1.67e-05	0.000787	2.23	60	4245	32
GO:0031146	SCF-dependent proteasomal ubiquitin-dependent protein catabolic process	1.72e-05	0.000806	1.8	69	6409	45
GO:0021762	substantia nigra development	1.73e-05	0.000809	2.23	39	5515	27
GO:0051046	regulation of secretion	2.01e-05	0.000923	1.23	692	6523	313
GO:0009719	response to endogenous stimulus	2.14e-05	0.000978	1.21	888	6394	386
GO:0035303	regulation of dephosphorylation	2.19e-05	0.000996	1.56	133	5967	70
GO:0099132	ATP hydrolysis coupled cation transmembrane transport	2.37e-05	0.00108	2.01	56	5523	35
GO:0007154	cell communication	3.17e-05	0.00142	1.42	821	2348	154
GO:0050807	regulation of synapse organization	3.2e-05	0.00143	1.62	127	5347	62
GO:0040012	regulation of locomotion	3.33e-05	0.00147	1.23	800	5851	324
GO:0007267	cell-cell signaling	3.31e-05	0.00147	1.5	605	2267	116
GO:0006979	response to oxidative stress	3.29e-05	0.00147	1.38	334	5397	140
GO:0072655	establishment of protein localization to mitochondrion	3.44e-05	0.00152	1.84	58	6469	39
GO:0042391	regulation of membrane potential	3.92e-05	0.00168	1.35	393	5160	155
GO:0044272	sulfur compound biosynthetic process	3.91e-05	0.00168	1.63	181	4097	68
GO:0006898	receptor-mediated endocytosis	3.96e-05	0.0017	1.4	211	6522	109
GO:0043648	dicarboxylic acid metabolic process	4.14e-05	0.00176	2	96	3780	41
GO:0009991	response to extracellular stimulus	4.34e-05	0.00184	1.34	394	5485	163
GO:2000377	regulation of reactive oxygen species metabolic process	4.53e-05	0.0019	1.66	152	4208	60
GO:0031667	response to nutrient levels	4.85e-05	0.00201	1.35	367	5485	153
GO:0010821	regulation of mitochondrion organization	4.83e-05	0.00201	1.52	220	4557	86
GO:0008347	glial cell migration	4.95e-05	0.00204	3.18	19	4105	14
GO:1990778	protein localization to cell periphery	5.48e-05	0.00223	1.48	162	6075	82
GO:0043649	dicarboxylic acid catabolic process	6.34e-05	0.00255	4.05	16	3010	11
GO:0006836	neurotransmitter transport	6.77e-05	0.00268	1.65	96	6250	56
GO:0030206	chondroitin sulfate biosynthetic process	7.02e-05	0.00276	9.47	24	546	7
GO:0034613	cellular protein localization	7.35e-05	0.00288	1.21	832	6170	349
GO:2000145	regulation of cell motility	7.56e-05	0.00296	1.23	733	5851	297
GO:0048857	neural nucleus development	7.66e-05	0.00297	1.95	56	5515	34
GO:0071407	cellular response to organic cyclic compound	8.05e-05	0.00309	1.38	341	5025	133
GO:0099003	vesicle-mediated transport in synapse	8.48e-05	0.00323	1.68	88	6250	52
GO:0046394	carboxylic acid biosynthetic process	8.99e-05	0.00338	1.36	261	6239	125
GO:0006915	apoptotic process	9.37e-05	0.00351	1.3	597	4484	197
GO:0008277	regulation of G-protein coupled receptor protein signaling pathway	9.64e-05	0.00358	1.65	120	5362	60
GO:0032989	cellular component morphogenesis	9.79e-05	0.00361	1.3	366	6382	171
GO:0034762	regulation of transmembrane transport	9.78e-05	0.00362	1.33	441	4961	164
GO:0007007	inner mitochondrial membrane organization	9.89e-05	0.00363	3.04	35	2834	17
GO:0014070	response to organic cyclic compound	0.000102	0.00375	1.21	731	6473	322
GO:0072661	protein targeting to plasma membrane	0.000103	0.00375	2.31	24	6075	19
GO:1903524	positive regulation of blood circulation	0.000103	0.00377	1.77	65	6310	41
GO:0048731	system development	0.000109	0.00395	1.26	690	5069	248
GO:0031954	positive regulation of protein autophosphorylation	0.00011	0.00396	2.24	23	6540	19
GO:1901701	cellular response to oxygen-containing compound	0.00011	0.00397	1.27	720	4621	238
GO:0044085	cellular component biogenesis	0.00011	0.00397	1.51	153	5516	72
GO:0001558	regulation of cell growth	0.000113	0.00405	1.4	376	4213	125
GO:0034330	cell junction organization	0.000114	0.00409	1.42	185	6284	93
GO:0031398	positive regulation of protein ubiquitination	0.00012	0.00422	1.61	175	3967	63
GO:0023061	signal release	0.00013	0.00455	1.46	152	6250	78
GO:0051409	response to nitrosative stress	0.000133	0.00461	6.8	7	2233	6
GO:0045216	cell-cell junction organization	0.000134	0.00464	1.44	161	6251	82
GO:0038061	NIK/NF-kappaB signaling	0.000136	0.0047	1.83	63	5855	38
GO:0007167	enzyme linked receptor protein signaling pathway	0.000149	0.00511	1.24	657	5543	255
GO:0007163	establishment or maintenance of cell polarity	0.000149	0.00512	1.58	128	5069	58
GO:0070727	cellular macromolecule localization	0.00015	0.00513	1.2	841	6170	350
GO:0016311	dephosphorylation	0.000156	0.00528	1.46	278	4206	96

## Sheet: IA_Lausanne_60_50%
GO Term	Description	P-value	FDR q-value	Enrichment	B	n	b
GO:0043623	cellular protein complex assembly	1.81e-14	1.94e-11	1.61	371	6116	206
GO:0050804	modulation of chemical synaptic transmission	2.16e-14	2.17e-11	1.75	297	5114	150
GO:0031344	regulation of cell projection organization	3.09e-14	2.74e-11	1.54	549	5112	244
GO:0061024	membrane organization	1.23e-13	8.06e-11	1.37	820	6535	415
GO:0045055	regulated exocytosis	3.33e-13	1.79e-10	1.42	651	6348	332
GO:0002252	immune effector process	6.27e-13	2.95e-10	1.37	868	5752	385
GO:0044087	regulation of cellular component biogenesis	2.45e-12	9.69e-10	1.36	804	6037	372
GO:0090066	regulation of anatomical structure size	1.53e-11	5.49e-09	1.49	356	6535	196
GO:1901566	organonitrogen compound biosynthetic process	1.86e-11	6.5e-09	1.34	844	5879	376
GO:0060341	regulation of cellular localization	2.53e-11	8.68e-09	1.37	856	5339	352
GO:0022604	regulation of cell morphogenesis	4.94e-11	1.62e-08	1.54	422	5168	189
GO:0022603	regulation of anatomical structure morphogenesis	5.67e-11	1.82e-08	1.35	934	5132	366
GO:0038093	Fc receptor signaling pathway	8.15e-11	2.56e-08	2.04	179	3830	79
GO:0010975	regulation of neuron projection development	1.04e-10	3.13e-08	1.56	403	4863	173
GO:0002274	myeloid leukocyte activation	1.33e-10	3.85e-08	1.38	548	6407	274
GO:0032956	regulation of actin cytoskeleton organization	3.74e-10	1.01e-07	1.67	280	4822	127
GO:0019637	organophosphate metabolic process	4.82e-10	1.25e-07	1.31	866	5902	379
GO:0030030	cell projection organization	8.98e-10	2.15e-07	1.45	699	4163	238
GO:0051493	regulation of cytoskeleton organization	9.46e-10	2.23e-07	1.51	423	4989	180
GO:1902589	single-organism organelle organization	1.18e-09	2.58e-07	1.27	926	6523	434
GO:0009117	nucleotide metabolic process	1.17e-09	2.64e-07	1.45	418	5879	201
GO:0033238	regulation of cellular amine metabolic process	1.23e-09	2.64e-07	2.13	76	5802	53
GO:1902903	regulation of supramolecular fiber organization	1.34e-09	2.85e-07	1.65	279	4822	125
GO:0007005	mitochondrion organization	1.83e-09	3.49e-07	1.65	288	4614	124
GO:0022904	respiratory electron transport chain	1.95e-09	3.49e-07	2.01	92	5854	61
GO:0031329	regulation of cellular catabolic process	1.83e-09	3.53e-07	1.49	641	3889	209
GO:0055086	nucleobase-containing small molecule metabolic process	2.04e-09	3.61e-07	1.41	473	5945	224
GO:1902580	single-organism cellular localization	2.23e-09	3.91e-07	1.37	735	5133	291
GO:0007264	small GTPase mediated signal transduction	2.94e-09	4.98e-07	1.63	271	4980	124
GO:0003013	circulatory system process	5.12e-09	8.39e-07	1.76	202	4640	93
GO:1902582	single-organism intracellular transport	5.69e-09	9.22e-07	1.51	477	4295	175
GO:0051050	positive regulation of transport	6.81e-09	1.08e-06	1.27	926	6196	412
GO:0003018	vascular process in circulatory system	6.75e-09	1.08e-06	1.67	152	6336	91
GO:0099536	synaptic signaling	7.13e-09	1.12e-06	2.04	292	2197	74
GO:0016241	regulation of macroautophagy	7.3e-09	1.12e-06	2.55	159	2015	46
GO:0044802	single-organism membrane organization	8.26e-09	1.24e-06	1.33	574	6535	282
GO:0019882	antigen processing and presentation	2.08e-08	2.75e-06	1.57	205	6154	112
GO:0051960	regulation of nervous system development	2.15e-08	2.81e-06	1.34	757	5118	293
GO:1901137	carbohydrate derivative biosynthetic process	2.36e-08	3.04e-06	1.41	379	6379	192
GO:0032386	regulation of intracellular transport	2.36e-08	3.06e-06	1.35	536	6106	250
GO:0050890	cognition	2.65e-08	3.38e-06	1.58	261	5203	121
GO:0044089	positive regulation of cellular component biogenesis	2.84e-08	3.6e-06	1.4	453	5780	207
GO:0007017	microtubule-based process	4.24e-08	5.15e-06	1.46	523	4321	186
GO:0010243	response to organonitrogen compound	4.49e-08	5.41e-06	1.31	761	5578	314
GO:0060627	regulation of vesicle-mediated transport	6.3e-08	7.25e-06	1.36	442	6407	218
GO:0070271	protein complex biogenesis	6.29e-08	7.29e-06	1.98	81	5854	53
GO:0009894	regulation of catabolic process	8.57e-08	9.15e-06	1.39	787	3889	240
GO:0044283	small molecule biosynthetic process	8.45e-08	9.16e-06	1.37	421	6425	209
GO:0002478	antigen processing and presentation of exogenous peptide antigen	9.3e-08	9.8e-06	1.63	170	5897	92
GO:0006818	hydrogen transport	1.01e-07	1.06e-05	1.94	137	4069	61
GO:0010565	regulation of cellular ketone metabolic process	1.12e-07	1.12e-05	1.91	157	3851	65
GO:0032981	mitochondrial respiratory chain complex I assembly	1.11e-07	1.12e-05	2.14	58	5854	41
GO:0097031	mitochondrial respiratory chain complex I biogenesis	1.11e-07	1.13e-05	2.14	58	5854	41
GO:0010257	NADH dehydrogenase complex assembly	1.11e-07	1.14e-05	2.14	58	5854	41
GO:0072521	purine-containing compound metabolic process	1.49e-07	1.44e-05	1.41	327	6507	169
GO:0006082	organic acid metabolic process	1.57e-07	1.51e-05	1.24	954	6425	428
GO:0022610	biological adhesion	1.73e-07	1.63e-05	1.25	835	6535	385
GO:0043269	regulation of ion transport	1.76e-07	1.64e-05	1.31	607	6178	277
GO:0097435	supramolecular fiber organization	1.92e-07	1.77e-05	1.62	332	3735	113
GO:0044708	single-organism behavior	2.25e-07	2.02e-05	1.37	386	6505	194
GO:0007155	cell adhesion	2.49e-07	2.22e-05	1.25	830	6535	382
GO:0007610	behavior	2.74e-07	2.42e-05	1.39	527	4962	205
GO:1901698	response to nitrogen compound	2.93e-07	2.57e-05	1.28	815	5578	329
GO:0015992	proton transport	2.98e-07	2.59e-05	2.28	135	2536	44
GO:0007018	microtubule-based movement	3.57e-07	3.07e-05	1.77	234	3429	80
GO:0046390	ribose phosphate biosynthetic process	5.12e-07	4.26e-05	1.81	132	4667	63
GO:0060284	regulation of cell development	5.35e-07	4.4e-05	1.28	783	5598	317
GO:0006897	endocytosis	5.78e-07	4.68e-05	1.36	383	6462	190
GO:0072522	purine-containing compound biosynthetic process	6.38e-07	5.12e-05	1.74	132	5166	67
GO:0032880	regulation of protein localization	6.62e-07	5.28e-05	1.27	973	4995	349
GO:0033108	mitochondrial respiratory chain complex assembly	6.84e-07	5.42e-05	1.89	85	5854	53
GO:0051338	regulation of transferase activity	7.19e-07	5.59e-05	1.3	966	4308	306
GO:0051347	positive regulation of transferase activity	8.52e-07	6.32e-05	1.37	655	4278	217
GO:0050808	synapse organization	8.65e-07	6.36e-05	1.59	140	6450	81
GO:0006839	mitochondrial transport	9.01e-07	6.59e-05	1.82	141	4280	62
GO:0090087	regulation of peptide transport	1.03e-06	7.41e-05	1.3	771	4995	283
GO:1901135	carbohydrate derivative metabolic process	1.07e-06	7.65e-05	1.26	799	5954	338
GO:0001775	cell activation	1.18e-06	8.29e-05	1.23	945	6197	406
GO:0055114	oxidation-reduction process	1.2e-06	8.38e-05	1.75	869	1058	91
GO:1901565	organonitrogen compound catabolic process	1.26e-06	8.75e-05	1.3	720	5221	276
GO:0006457	protein folding	1.29e-06	8.94e-05	1.47	216	6416	115
GO:0051648	vesicle localization	1.31e-06	9.04e-05	1.63	128	6216	73
GO:0001505	regulation of neurotransmitter levels	1.47e-06	9.9e-05	1.6	137	6216	77
GO:0043087	regulation of GTPase activity	1.5e-06	0.000101	1.26	669	6465	308
GO:0030705	cytoskeleton-dependent intracellular transport	1.86e-06	0.00012	1.68	142	5206	70
GO:0048013	ephrin receptor signaling pathway	2.01e-06	0.00013	1.94	82	5342	48
GO:0006937	regulation of muscle contraction	2.2e-06	0.000139	1.55	147	6440	83
GO:0007006	mitochondrial membrane organization	2.17e-06	0.000139	2.66	112	1960	33
GO:0043624	cellular protein complex disassembly	2.3e-06	0.000145	1.65	127	5824	69
GO:0008610	lipid biosynthetic process	2.49e-06	0.000155	1.29	540	6419	252
GO:0030031	cell projection assembly	2.53e-06	0.000157	1.44	276	5791	130
GO:0040011	locomotion	2.56e-06	0.000158	1.23	937	6127	397
GO:0010942	positive regulation of cell death	2.61e-06	0.00016	1.34	617	4659	218
GO:0006520	cellular amino acid metabolic process	3.38e-06	0.000201	1.41	305	5953	144
GO:0006538	glutamate catabolic process	3.63e-06	0.000214	6.04	8	2934	8
GO:0030029	actin filament-based process	3.67e-06	0.000216	1.41	324	5572	144
GO:0051270	regulation of cellular component movement	4.12e-06	0.000241	1.23	797	6536	361
GO:1901617	organic hydroxy compound biosynthetic process	4.41e-06	0.000257	1.54	149	6419	83
GO:0071248	cellular response to metal ion	4.49e-06	0.00026	1.62	144	5538	73
GO:0006091	generation of precursor metabolites and energy	4.98e-06	0.000284	1.41	263	6378	133
GO:0044057	regulation of system process	4.98e-06	0.000285	1.3	481	6343	224
GO:0009154	purine ribonucleotide catabolic process	5.28e-06	0.000297	2.72	29	4725	21
GO:0051129	negative regulation of cellular component organization	5.49e-06	0.000303	1.33	595	4804	215
GO:0051051	negative regulation of transport	5.49e-06	0.000304	1.37	458	4995	177
GO:0009206	purine ribonucleoside triphosphate biosynthetic process	5.47e-06	0.000304	2.19	49	5285	32
GO:0070585	protein localization to mitochondrion	5.44e-06	0.000305	1.88	63	6445	43
GO:0007009	plasma membrane organization	6.23e-06	0.00034	1.45	200	6535	107
GO:0010959	regulation of metal ion transport	6.84e-06	0.00037	1.36	337	6178	160
GO:0043065	positive regulation of apoptotic process	7.6e-06	0.000406	1.34	569	4659	201
GO:0007169	transmembrane receptor protein tyrosine kinase signaling pathway	8.2e-06	0.000433	1.33	485	5432	198
GO:0035304	regulation of protein dephosphorylation	8.92e-06	0.000468	4.32	60	1093	16
GO:0035249	synaptic transmission, glutamatergic	8.97e-06	0.000469	6.14	18	1605	10
GO:0016050	vesicle organization	9.17e-06	0.000478	1.37	302	6395	149
GO:1901214	regulation of neuron death	1.02e-05	0.000528	1.51	273	4476	104
GO:0006790	sulfur compound metabolic process	1.04e-05	0.000531	1.39	355	5310	148
GO:0051640	organelle localization	1.16e-05	0.000581	1.7	458	1822	80
GO:0035567	non-canonical Wnt signaling pathway	1.24e-05	0.000613	1.64	133	5287	65
GO:1901615	organic hydroxy compound metabolic process	1.47e-05	0.000713	1.31	400	6419	190
GO:0009719	response to endogenous stimulus	1.52e-05	0.000736	1.2	888	6512	393
GO:0010821	regulation of mitochondrion organization	1.58e-05	0.000756	1.62	220	3885	78
GO:0031146	SCF-dependent proteasomal ubiquitin-dependent protein catabolic process	1.87e-05	0.000883	1.8	69	6428	45
GO:0043648	dicarboxylic acid metabolic process	2.08e-05	0.000974	2	96	3973	43
GO:0099132	ATP hydrolysis coupled cation transmembrane transport	2.18e-05	0.00101	2.01	56	5504	35
GO:0071243	cellular response to arsenic-containing substance	2.22e-05	0.00103	108.09	12	41	3
GO:0023052	signaling	2.42e-05	0.00111	1.49	678	2215	126
GO:0051046	regulation of secretion	2.47e-05	0.00112	1.26	692	5578	274
GO:0072523	purine-containing compound catabolic process	2.44e-05	0.00112	2.3	49	4403	28
GO:0035303	regulation of dephosphorylation	2.46e-05	0.00113	1.61	133	5376	65
GO:0007010	cytoskeleton organization	2.98e-05	0.00132	1.26	709	5262	266
GO:0040012	regulation of locomotion	3.02e-05	0.00134	1.23	800	5932	328
GO:0072655	establishment of protein localization to mitochondrion	3.06e-05	0.00135	1.85	58	6445	39
GO:0021762	substantia nigra development	3.39e-05	0.00148	2.16	39	5691	27
GO:0050807	regulation of synapse organization	3.45e-05	0.0015	1.64	127	5118	60
GO:0008347	glial cell migration	3.59e-05	0.00154	3.26	19	4004	14
GO:0030278	regulation of ossification	3.72e-05	0.00158	1.58	181	4512	73
GO:0044272	sulfur compound biosynthetic process	3.76e-05	0.00159	1.66	181	3846	65
GO:0045862	positive regulation of proteolysis	3.91e-05	0.00164	1.46	368	3758	114
GO:0044700	single organism signaling	4.01e-05	0.00168	1.48	672	2215	124
GO:0031396	regulation of protein ubiquitination	4.57e-05	0.0019	1.68	249	2845	67
GO:0032989	cellular component morphogenesis	4.66e-05	0.00193	1.39	366	4783	137
GO:0007007	inner mitochondrial membrane organization	4.75e-05	0.00196	3.2	35	2689	17
GO:0034762	regulation of transmembrane transport	4.92e-05	0.00201	1.31	441	5608	183
GO:0043649	dicarboxylic acid catabolic process	5.12e-05	0.00208	4.15	16	2934	11
GO:0006979	response to oxidative stress	5.31e-05	0.00214	1.33	334	6182	155
GO:0051271	negative regulation of cellular component movement	5.37e-05	0.00216	1.52	245	4137	87
GO:1903320	regulation of protein modification by small protein conjugation or removal	5.51e-05	0.0022	1.64	274	2845	72
GO:0006915	apoptotic process	5.78e-05	0.00228	1.31	597	4529	200
GO:0007154	cell communication	7.05e-05	0.00274	1.44	821	2027	135
GO:2000377	regulation of reactive oxygen species metabolic process	7.24e-05	0.00281	1.59	152	4771	65
GO:0038061	NIK/NF-kappaB signaling	7.33e-05	0.00284	2.2	63	3830	30
GO:1990778	protein localization to cell periphery	7.59e-05	0.00293	1.44	162	6530	86
GO:0071407	cellular response to organic cyclic compound	7.72e-05	0.00296	1.32	341	6134	156
GO:0046394	carboxylic acid biosynthetic process	8.1e-05	0.00306	1.35	261	6425	128
GO:0044085	cellular component biogenesis	8.24e-05	0.0031	1.55	153	5162	69
GO:0001558	regulation of cell growth	8.6e-05	0.00321	1.39	376	4442	131
GO:0008277	regulation of G-protein coupled receptor protein signaling pathway	8.71e-05	0.00322	1.66	120	5344	60
GO:0031667	response to nutrient levels	8.7e-05	0.00323	1.33	367	5624	155
GO:0007267	cell-cell signaling	8.89e-05	0.00326	1.48	605	2215	112
GO:0009991	response to extracellular stimulus	8.88e-05	0.00326	1.32	394	5624	165
GO:0034613	cellular protein localization	8.95e-05	0.00327	1.2	832	6225	351
GO:0000165	MAPK cascade	8.88e-05	0.00327	1.31	325	6536	157
GO:0046685	response to arsenic-containing substance	9.02e-05	0.00328	18	25	197	5
GO:0031954	positive regulation of protein autophosphorylation	9.32e-05	0.00338	2.42	23	5721	18
GO:0042391	regulation of membrane potential	9.56e-05	0.00345	1.34	393	5188	154
GO:0014070	response to organic cyclic compound	9.78e-05	0.00352	1.21	731	6540	325
GO:1903524	positive regulation of blood circulation	0.000106	0.0038	1.77	65	6318	41
GO:0048731	system development	0.000109	0.00387	1.26	690	5116	250
GO:0006836	neurotransmitter transport	0.000112	0.00397	1.63	96	6347	56
GO:0034330	cell junction organization	0.000123	0.00431	1.42	185	6206	92
GO:0099003	vesicle-mediated transport in synapse	0.000128	0.0045	1.64	88	6523	53
GO:0023014	signal transduction by protein phosphorylation	0.000129	0.00452	1.29	367	6536	174
GO:0072661	protein targeting to plasma membrane	0.000142	0.00485	2.27	24	6191	19
GO:0006414	translational elongation	0.000146	0.00496	1.61	113	5830	60
GO:0032409	regulation of transporter activity	0.000151	0.0051	1.51	227	4200	81
GO:0061418	regulation of transcription from RNA polymerase II promoter in response to hypoxia	0.000154	0.00516	1.69	75	6427	46

[truncated: 3 more sheets: CS_randperm, IH_randperm, IA_randperm]
