# Supplementary material for: Brain Regions Showing White Matter Loss in Huntington’s Disease Are Enriched for Synaptic and Metabolic Genes
Source: Biol Psychiatry. 2018 Mar 1;83(5):456–65. doi: 10.1016/j.biopsych.2017.10.019 (PMC5803509; doi:10.1016/j.biopsych.2017.10.019)
Supplement: Supplemental Files 1–9 [file mmc2.zip › File_7_supp_PLS1_ROI_weights.xlsx]

## Sheet: PLS1_gene_weights
Num	Region	CS_cross	IH_cross	IA_cross	CS_long	IH_long	IA_long
43	R.inferiorparietal	0.22034	0.028159	-0.077541	-0.11582	-0.068989	0.15782
58	R.precentral	0.20856	0.047965	-0.088025	-0.12867	-0.059647	0.17176
62	R.superiorparietal	0.20856	0.047965	-0.088025	-0.12867	-0.059647	0.17176
4	L.cuneus	0.15725	0.10562	-0.12229	-0.12238	-0.10801	0.13927
7	L.inferiorparietal	0.15725	0.10562	-0.12229	-0.12238	-0.10801	0.13927
9	L.isthmuscingulate	0.15725	0.10562	-0.12229	-0.12238	-0.10801	0.13927
10	L.lateraloccipital	0.15725	0.10562	-0.12229	-0.12238	-0.10801	0.13927
16	L.paracentral	0.15725	0.10562	-0.12229	-0.12238	-0.10801	0.13927
20	L.pericalcarine	0.15725	0.10562	-0.12229	-0.12238	-0.10801	0.13927
22	L.posteriorcingulate	0.15725	0.10562	-0.12229	-0.12238	-0.10801	0.13927
24	L.precuneus	0.15725	0.10562	-0.12229	-0.12238	-0.10801	0.13927
28	L.superiorparietal	0.15725	0.10562	-0.12229	-0.12238	-0.10801	0.13927
30	L.supramarginal	0.15725	0.10562	-0.12229	-0.12238	-0.10801	0.13927
45	R.isthmuscingulate	0.15725	0.10562	-0.12229	-0.12238	-0.10801	0.13927
52	R.paracentral	0.15725	0.10562	-0.12229	-0.12238	-0.10801	0.13927
57	R.posteriorcingulate	0.15725	0.10562	-0.12229	-0.12238	-0.10801	0.13927
59	R.precuneus	0.15725	0.10562	-0.12229	-0.12238	-0.10801	0.13927
64	R.supramarginal	0.15725	0.10562	-0.12229	-0.12238	-0.10801	0.13927
39	R.caudalmiddlefrontal	0.14542	0.10192	-0.093706	-0.090327	-0.16404	0.11031
56	R.postcentral	0.14542	0.10192	-0.093706	-0.090327	-0.16404	0.11031
40	R.cuneus	0.12658	0.097045	-0.10093	-0.1211	-0.078746	0.10593
21	L.postcentral	0.11425	0.099365	-0.10889	-0.12017	-0.094212	0.1137
3	L.caudalmiddlefrontal	0.054748	0.11976	-0.11586	-0.10097	-0.12061	0.097573
33	L.transversetemporal	0.030688	0.11459	-0.10071	-0.10298	-0.055668	0.067514
38	R.caudalanteriorcingulate	0.030688	0.11459	-0.10071	-0.10298	-0.055668	0.067514
23	L.precentral	0.0041809	0.1269	-0.10137	-0.089321	-0.092781	0.062488
61	R.superiorfrontal	0.0041809	0.1269	-0.10137	-0.089321	-0.092781	0.062488
2	L.caudalanteriorcingulate	0.00108	0.11641	-0.10077	-0.099388	-0.054861	0.055352
17	L.parsopercularis	0.00108	0.11641	-0.10077	-0.099388	-0.054861	0.055352
29	L.superiortemporal	0.00108	0.11641	-0.10077	-0.099388	-0.054861	0.055352
34	L.insula	0.00108	0.11641	-0.10077	-0.099388	-0.054861	0.055352
18	L.parsorbitalis	-0.013671	0.13099	-0.10188	-0.083891	-0.11266	0.051551
19	L.parstriangularis	-0.013671	0.13099	-0.10188	-0.083891	-0.11266	0.051551
26	L.rostralmiddlefrontal	-0.026883	0.1453	-0.118	-0.095567	-0.12	0.061948
27	L.superiorfrontal	-0.026883	0.1453	-0.118	-0.095567	-0.12	0.061948
31	L.frontalpole	-0.026883	0.1453	-0.118	-0.095567	-0.12	0.061948
65	R.frontalpole	-0.026883	0.1453	-0.118	-0.095567	-0.12	0.061948
5	L.entorhinal	-0.077019	-0.16519	0.12322	0.10631	0.20821	-0.10852
13	L.medialorbitofrontal	-0.077019	-0.16519	0.12322	0.10631	0.20821	-0.10852
32	L.temporalpole	-0.077019	-0.16519	0.12322	0.10631	0.20821	-0.10852
41	R.entorhinal	-0.077019	-0.16519	0.12322	0.10631	0.20821	-0.10852
47	R.lateralorbitofrontal	-0.077019	-0.16519	0.12322	0.10631	0.20821	-0.10852
49	R.medialorbitofrontal	-0.077019	-0.16519	0.12322	0.10631	0.20821	-0.10852
66	R.temporalpole	-0.077019	-0.16519	0.12322	0.10631	0.20821	-0.10852
6	L.fusiform	-0.11678	-0.11347	0.12528	0.14275	0.07509	-0.13103
8	L.inferiortemporal	-0.11678	-0.11347	0.12528	0.14275	0.07509	-0.13103
11	L.lateralorbitofrontal	-0.11678	-0.11347	0.12528	0.14275	0.07509	-0.13103
12	L.lingual	-0.11678	-0.11347	0.12528	0.14275	0.07509	-0.13103
14	L.middletemporal	-0.11678	-0.11347	0.12528	0.14275	0.07509	-0.13103
15	L.parahippocampal	-0.11678	-0.11347	0.12528	0.14275	0.07509	-0.13103
25	L.rostralanteriorcingulate	-0.11678	-0.11347	0.12528	0.14275	0.07509	-0.13103
35	L.hippocampus	-0.11678	-0.11347	0.12528	0.14275	0.07509	-0.13103
36	R.hippocampus	-0.11678	-0.11347	0.12528	0.14275	0.07509	-0.13103
51	R.parahippocampal	-0.11678	-0.11347	0.12528	0.14275	0.07509	-0.13103
60	R.rostralanteriorcingulate	-0.11678	-0.11347	0.12528	0.14275	0.07509	-0.13103
42	R.fusiform	-0.12353	-0.094844	0.14257	0.16319	-0.0012139	-0.15301
46	R.lateraloccipital	-0.12353	-0.094844	0.14257	0.16319	-0.0012139	-0.15301
48	R.lingual	-0.12353	-0.094844	0.14257	0.16319	-0.0012139	-0.15301
55	R.pericalcarine	-0.12353	-0.094844	0.14257	0.16319	-0.0012139	-0.15301
67	R.transversetemporal	-0.12353	-0.094844	0.14257	0.16319	-0.0012139	-0.15301
1	L.bankssts	-0.12417	-0.11555	0.12622	0.12119	0.089642	-0.11748
54	R.parstriangularis	-0.12699	-0.1361	0.096136	0.094345	0.14245	-0.058084
37	R.bankssts	-0.13821	-0.14829	0.15138	0.11965	0.19037	-0.13649
44	R.inferiortemporal	-0.13821	-0.14829	0.15138	0.11965	0.19037	-0.13649
50	R.middletemporal	-0.13821	-0.14829	0.15138	0.11965	0.19037	-0.13649
53	R.parsopercularis	-0.13821	-0.14829	0.15138	0.11965	0.19037	-0.13649
63	R.superiortemporal	-0.13821	-0.14829	0.15138	0.11965	0.19037	-0.13649
68	R.insula	-0.13821	-0.14829	0.15138	0.11965	0.19037	-0.13649

## Sheet: Randperm_PLS1_gene_weights
Region	CS_cross	IH_cross	IA_cross
L.bankssts	0.13289	0.15919	-0.098294
L.caudalanteriorcingulate	0.12229	0.1226	0.027975
L.caudalmiddlefrontal	-0.1112	-0.11353	-0.18022
L.cuneus	-0.11913	-0.11861	0.019158
L.entorhinal	-0.11913	-0.11861	0.019158
L.fusiform	-0.11913	-0.11861	0.019158
L.inferiorparietal	-0.11913	-0.11861	0.019158
L.inferiortemporal	-0.074293	-0.088442	0.17873
L.isthmuscingulate	-0.12577	-0.12451	-0.15944
L.lateraloccipital	0.12797	0.12154	0.10152
L.lateralorbitofrontal	-0.082317	-0.077809	-0.040602
L.lingual	0.13289	0.15919	-0.098294
L.medialorbitofrontal	-0.1112	-0.11353	-0.18022
L.middletemporal	0.12372	0.12877	0.10458
L.parahippocampal	-0.082317	-0.077809	-0.040602
L.paracentral	0.13289	0.15919	-0.098294
L.parsopercularis	0.13289	0.15919	-0.098294
L.parsorbitalis	-0.11913	-0.11861	0.019158
L.parstriangularis	-0.1112	-0.11353	-0.18022
L.pericalcarine	0.15071	0.13312	0.11875
L.postcentral	0.12372	0.12877	0.10458
L.posteriorcingulate	0.12372	0.12877	0.10458
L.precentral	-0.12577	-0.12451	-0.15944
L.precuneus	0.12372	0.12877	0.10458
L.rostralanteriorcingulate	-0.11062	-0.11068	-0.1237
L.rostralmiddlefrontal	0.12372	0.12877	0.10458
L.superiorfrontal	0.15071	0.13312	0.11875
L.superiorparietal	-0.1112	-0.11353	-0.18022
L.superiortemporal	0.12372	0.12877	0.10458
L.supramarginal	0.1096	0.082956	0.075167
L.frontalpole	-0.11913	-0.11861	0.019158
L.temporalpole	-0.11913	-0.11861	0.019158
L.transversetemporal	0.15071	0.13312	0.11875
L.insula	-0.11053	-0.10251	-0.16761
L.hippocampus	0.12372	0.12877	0.10458
R.hippocampus	0.13289	0.15919	-0.098294
R.bankssts	-0.11913	-0.11861	0.019158
R.caudalanteriorcingulate	0.12797	0.12154	0.10152
R.caudalmiddlefrontal	0.15071	0.13312	0.11875
R.cuneus	-0.11913	-0.11861	0.019158
R.entorhinal	0.12797	0.12154	0.10152
R.fusiform	-0.094755	-0.10589	-0.060469
R.inferiorparietal	0.12372	0.12877	0.10458
R.inferiortemporal	-0.059964	-0.074666	0.19092
R.isthmuscingulate	-0.11429	-0.10685	-0.25661
R.lateraloccipital	-0.11913	-0.11861	0.019158
R.lateralorbitofrontal	-0.11429	-0.10685	-0.25661
R.lingual	-0.10849	-0.097576	-0.10647
R.medialorbitofrontal	-0.11913	-0.11861	0.019158
R.middletemporal	0.12797	0.12154	0.10152
R.parahippocampal	0.15071	0.13312	0.11875
R.paracentral	-0.10428	-0.10386	-0.22965
R.parsopercularis	0.12372	0.12877	0.10458
R.parstriangularis	-0.10428	-0.10386	-0.22965
R.pericalcarine	-0.11053	-0.10251	-0.16761
R.postcentral	-0.11913	-0.11861	0.019158
R.posteriorcingulate	0.12372	0.12877	0.10458
R.precentral	0.12372	0.12877	0.10458
R.precuneus	-0.11913	-0.11861	0.019158
R.rostralanteriorcingulate	-0.11913	-0.11861	0.019158
R.superiorfrontal	0.12797	0.12154	0.10152
R.superiorparietal	-0.11913	-0.11861	0.019158
R.superiortemporal	-0.12577	-0.12451	-0.15944
R.supramarginal	0.15071	0.13312	0.11875
R.frontalpole	-0.074293	-0.088442	0.17873
R.temporalpole	0.12797	0.12154	0.10152
R.transversetemporal	-0.12577	-0.12451	-0.15944
R.insula	0.15071	0.13312	0.11875
