# Supplementary material for: Brain Regions Showing White Matter Loss in Huntington’s Disease Are Enriched for Synaptic and Metabolic Genes
Source: Biol Psychiatry. 2018 Mar 1;83(5):456–65. doi: 10.1016/j.biopsych.2017.10.019 (PMC5803509; doi:10.1016/j.biopsych.2017.10.019)
Supplement: Supplemental Files 1–9 [file mmc2.zip › File_8_Langfelder_lists.xls]

## Sheet: Striatum
Entrez	Symbol	Name	FDR.6m	FDR.Durrenberger2011.CN	FDR.Hodges2006.CN	log2FC.6m	log2FC.Durrenberger2011.CN	log2FC.Hodges2006.CN	CS_Cross	CS_Long	IH_Cross	IH_Long	IA_Cross	IA_Long
2892	GRIA3	glutamate receptor, ionotropic, AMPA 3	1.97e-12	0.0112306	2.02906e-06	-0.00138	-0.964343	-0.394301	1.58651	-17.8941	1.93869	-1.44065	-4.79345	1.67791
2009	EML1	echinoderm microtubule associated protein like 1	7.5e-13	0.00270431	3.13909e-09	-0.00157	-0.927921	-0.734339	1.79204	-16.7135	1.66884	-0.897241	-4.69351	1.80391
6376	CX3CL1	chemokine (C-X3-C motif) ligand 1	4.99e-20	0.0223514	1.6263e-09	-0.00322	-1.14922	-0.552659	1.56976	-15.948	1.65879	-1.31635	-3.99551	1.8895
1607	DGKB	diacylglycerol kinase, beta 90kDa	1.96e-11	0.0110757	1.5656e-13	-0.00294	-1.91287	-1.63474	1.42417	-14.483	2.02636	-1.40817	-4.36704	1.68815
10486	CAP2	CAP, adenylate cyclase-associated protein, 2 (yeast)	2.78e-06	0.0292305	1.04476e-10	-0.0013	-1.08512	-0.945598	1.54395	-18.1928	2.19152	-1.74616	-4.6606	1.62841
6505	SLC1A1	solute carrier family 1 (neuronal/epithelial high affinity glutamate transporter, system Xag), member 1	6.33e-13	0.0472097	3.74879e-08	-0.00148	-0.97426	-0.679608	1.59705	-18.5703	1.94782	-1.70844	-4.68355	1.77376
5999	RGS4	regulator of G-protein signaling 4	1.17e-34	0.00118216	1.89705e-11	-0.00582	-1.87078	-1.59567	1.5776	-18.7333	2.15909	-1.56968	-4.23356	1.45556
2917	GRM7	glutamate receptor, metabotropic 7	0.000703	0.0437028	6.45311e-06	-0.00094	-1.0748	-0.209083	1.90109	-16.4034	1.69104	-1.52236	-4.54185	1.98895
815	CAMK2A	calcium/calmodulin-dependent protein kinase II alpha	6.71e-06	0.068939	1.33269e-06	-0.00141	-1.59018	-0.483601	1.67037	-17.1075	1.94866	-1.49171	-4.32249	1.60141
55450	CAMK2N1	calcium/calmodulin-dependent protein kinase II inhibitor 1	1.1e-33	0.0180269	1.08874e-05	-0.00416	-0.441444	-0.444446	1.36123	-14.2171	2.05163	-1.74959	-3.53157	1.68818
11041	B3GNT1	UDP-GlcNAc:betaGal beta-1,3-N-acetylglucosaminyltransferase 1	9.7e-12	0.00392454	0.00011859	-0.00139	-1.52133	-0.34407	1.62477	-15.3349	2.40317	-1.93814	-3.89776	1.53136
5138	PDE2A	phosphodiesterase 2A, cGMP-stimulated	4.76e-15	0.0429923	7.42384e-10	-0.00265	-1.56675	-0.951885	1.24952	-15.5268	2.3354	-1.53492	-3.58525	1.29677
2774	GNAL	guanine nucleotide binding protein (G protein), alpha activating activity polypeptide, olfactory type	8.71e-10	0.0331626	4.56203e-09	-0.00177	-1.77993	-1.38831	1.42486	-16.5639	1.87627	-1.50709	-4.89026	1.77818
9456	HOMER1	homer homolog 1 (Drosophila)	5.97e-14	0.0275624	4.17157e-08	-0.00438	-1.56501	-0.974629	2.08316	-14.1508	1.62029	-1.71467	-4.13597	1.8033
2557	GABRA4	gamma-aminobutyric acid (GABA) A receptor, alpha 4	0.000101	0.0166855	6.43092e-11	-0.0013	-1.07084	-0.446434	1.73537	-16.3217	1.65001	-1.4621	-3.99682	1.95104
8997	KALRN	kalirin, RhoGEF kinase	8.11e-07	0.0369738	4.46022e-08	-0.00185	-0.834978	-0.529361	1.79684	-15.4139	1.80918	-1.65991	-3.65107	1.71543
3706	ITPKA	inositol-trisphosphate 3-kinase A	2.47e-24	0.0260573	4.67484e-11	-0.00465	-1.65554	-0.97514	1.05332	-14.3461	2.15607	-1.05562	-4.05122	1.38558
5153	PDE1B	phosphodiesterase 1B, calmodulin-dependent	1.93e-34	0.0210033	2.7177e-11	-0.00536	-2.14748	-0.939091	1.23466	-17.3302	2.1091	-1.33299	-5.11737	1.77454
51362	CDC40	cell division cycle 40	4.18e-05	0.00407035	1.12928e-10	-0.00108	-0.976388	-0.487822	1.80627	-13.4879	2.06891	-1.64295	-4.00943	1.48049
9228	DLGAP2	discs, large (Drosophila) homolog-associated protein 2	1.3e-07	0.0214349	1.98198e-10	-0.00241	-2.0774	-0.848898	1.79997	-16.7224	1.8137	-1.56584	-3.5036	1.65947
51560	RAB6B	RAB6B, member RAS oncogene family	9.34e-13	0.029022	1.70016e-08	-0.00131	-0.677034	-0.468284	1.39245	-15.5477	2.13475	-1.54519	-4.11697	1.4823
576	BAI2	brain-specific angiogenesis inhibitor 2	9.88e-08	0.0808923	4.19328e-09	-0.00186	-0.696427	-0.757224	1.39665	-15.9287	2.20745	-1.37402	-3.00943	1.12372
79734	KCTD17	potassium channel tetramerization domain containing 17	2.39e-33	0.0179376	5.3756e-10	-0.00423	-0.837742	-0.37256	1.16305	-11.2313	2.64943	-1.74648	-4.46875	1.38276
8851	CDK5R1	cyclin-dependent kinase 5, regulatory subunit 1 (p35)	1.15e-07	0.0249465	4.89641e-08	-0.00099	-1.26739	-1.06895	1.89918	-14.4003	2.15862	-1.88005	-3.3741	1.27117
79012	CAMKV	CaM kinase-like vesicle-associated	2.18e-21	0.0430918	7.43695e-11	-0.00383	-1.74951	-0.97158	1.11917	-13.9591	2.45822	-1.65541	-3.47205	1.23623
57576	KIF17	kinesin family member 17	9.43e-15	0.0863291	0.0424208	-0.0031	-0.671865	-0.0829588	1.17885	-12.3509	2.45435	-1.40654	-4.14691	1.21599
56899	ANKS1B	ankyrin repeat and sterile alpha motif domain containing 1B	1.74e-23	0.0184256	0.000277148	-0.00381	-0.572441	-0.161046	2.06489	-16.3643	1.46692	-1.27121	-3.53975	1.58914
3761	KCNJ4	potassium inwardly-rectifying channel, subfamily J, member 4	1.37e-21	0.0206512	2.88247e-09	-0.00402	-1.68157	-1.03549	1.54251	-15.9299	1.77846	-1.43868	-3.92183	1.98394
57535	KIAA1324	KIAA1324	1.12e-17	0.046042	7.52395e-07	-0.00335	-1.81168	-0.435981	1.87844	-15.3941	1.66514	-1.52038	-3.89314	1.88884
6697	SPR	sepiapterin reductase (7,8-dihydrobiopterin:NADP+ oxidoreductase)	3.15e-08	0.0248534	0.000107637	0.00189	1.18279	0.228517	1.13469	-14.8569	2.06896	-1.30628	-4.09692	1.72745
57180	ACTR3B	ARP3 actin-related protein 3 homolog B (yeast)	2.07e-09	0.0211379	2.21946e-09	-0.00129	-1.58507	-1.09105	1.24882	-14.1745	2.13324	-2.01999	-3.8818	1.6461
10368	CACNG3	calcium channel, voltage-dependent, gamma subunit 3	2.1e-07	0.0419872	1.51196e-10	-0.00273	-2.06813	-1.19879	1.16838	-11.0974	2.70957	-1.76646	-3.87453	1.19904
2915	GRM5	glutamate receptor, metabotropic 5	6.67e-12	0.00742604	1.80961e-10	-0.0027	-1.25455	-1.19974	1.40525	-14.5143	2.1886	-1.86833	-3.39902	1.51653
9747	FAM115A	family with sequence similarity 115, member A	0.000162	0.00949591	8.50513e-09	-0.00103	-1.82751	-0.41852	1.56693	-14.5735	0.990153	-0.628917	-2.69317	1.64885
1812	DRD1	dopamine receptor D1	2.08e-30	0.0166855	4.93842e-11	-0.00565	-1.94256	-1.55354	1.77508	-12.9024	2.15203	-1.95266	-4.23574	1.64455
50649	ARHGEF4	Rho guanine nucleotide exchange factor (GEF) 4	2.08e-08	0.0345155	1.27982e-05	-0.00113	-0.481938	-0.309016	1.63148	-16.4783	2.02598	-1.66747	-3.16192	1.40161
22986	SORCS3	sortilin-related VPS10 domain containing receptor 3	1.73e-05	0.019306	6.04451e-09	-0.00151	-1.60343	-0.495811	1.30941	-12.4813	1.8813	-1.77293	-4.69599	1.90959
1123	CHN1	chimerin 1	4.13e-33	0.0203933	8.17171e-10	-0.00406	-1.07221	-0.838101	1.99393	-15.1795	1.76721	-1.71261	-3.19066	1.65669
1949	EFNB3	ephrin-B3	1.15e-08	0.0369738	6.08226e-08	-0.00154	-1.01983	-0.52388	1.01484	-10.5894	1.75008	-1.52547	-3.46642	1.78594
87	ACTN1	actinin, alpha 1	9.1e-06	0.0205861	2.73915e-10	-0.00188	-0.889564	-0.83717	1.7072	-14.4992	1.63124	-1.05246	-4.49482	1.89634
777	CACNA1E	calcium channel, voltage-dependent, R type, alpha 1E subunit	6.04e-20	0.0335528	0.007105	-0.00304	-1.99531	-0.108204	1.54064	-15.5719	1.40236	-1.07398	-4.59598	1.96291
2902	GRIN1	glutamate receptor, ionotropic, N-methyl D-aspartate 1	9.5e-06	0.0554908	2.61469e-10	-0.00121	-1.31342	-0.711743	2.34146	-12.181	1.55709	-1.26607	-3.88729	1.9382
3739	KCNA4	potassium voltage-gated channel, shaker-related subfamily, member 4	7.19e-11	0.0476617	2.51176e-08	-0.00225	-1.64533	-0.398049	1.02064	-12.8359	2.72986	-1.72999	-3.44824	1.11527
23229	ARHGEF9	Cdc42 guanine nucleotide exchange factor (GEF) 9	0.000126	0.00876615	1.92436e-10	-0.00107	-0.963431	-1.09815	1.36354	-18.021	1.97157	-1.16379	-4.35773	1.47279
88	ACTN2	actinin, alpha 2	1.49e-18	0.0221948	1.2281e-11	-0.00382	-1.57552	-0.842476	1.0738	-10.4069	2.79352	-1.65769	-4.0485	1.16036
10769	PLK2	polo-like kinase 2	4.41e-15	0.0311621	1.41457e-10	-0.00295	-1.32551	-1.6587	1.85149	-14.7877	1.73943	-1.72053	-3.63665	1.86109
54704	PDP1	pyruvate dehyrogenase phosphatase catalytic subunit 1	2.1e-07	0.00802307	8.02787e-08	-0.0034	-1.14831	-0.749686	2.00309	-11.1006	1.40084	-1.76391	-3.80903	2.21651
4900	NRGN	neurogranin (protein kinase C substrate, RC3)	6.98e-10	0.0165799	1.78295e-10	-0.00297	-2.21402	-1.46813	1.65991	-15.3009	2.1393	-1.83535	-3.14889	1.51495
10109	ARPC2	actin related protein 2/3 complex, subunit 2, 34kDa	0.000223	0.0102534	5.47918e-08	-0.000908	-0.355945	-0.491334	1.05188	-8.1438	2.8298	-2.45878	-3.85687	1.52337
8941	CDK5R2	cyclin-dependent kinase 5, regulatory subunit 2 (p39)	4.03e-05	0.0240005	1.29948e-10	-0.00165	-1.60498	-0.738321	1.51886	-14.9189	1.34068	-0.810806	-3.95794	1.86767
1429	CRYZ	crystallin, zeta (quinone reductase)	9.2e-05	0.0686814	0.0162109	0.00106	0.743764	0.186698	0.879881	-12.007	2.24747	-1.41005	-4.84827	1.51929
782	CACNB1	calcium channel, voltage-dependent, beta 1 subunit	1.94e-08	0.0169856	5.43138e-07	-0.00231	-2.13972	-0.262216	1.55141	-11.0627	2.41618	-1.99152	-3.99902	1.28282
9804	TOMM20	translocase of outer mitochondrial membrane 20 homolog (yeast)	8.66e-15	0.0170714	2.5848e-06	-0.00165	-0.809871	-0.657215	1.20833	-10.4215	2.84998	-2.01789	-4.93152	1.3982
26059	ERC2	ELKS/RAB6-interacting/CAST family member 2	0.00356	0.03808	0.0172881	-0.000853	-1.631	-0.267076	1.05264	-14.6214	2.47988	-1.84906	-4.13554	1.29961
23109	DDN	dendrin	1.69e-33	0.0343411	5.03477e-11	-0.00511	-1.95785	-1.24354	0.902365	-10.5692	2.48223	-1.66567	-3.61828	1.33872
23180	RFTN1	raftlin, lipid raft linker 1	2.61e-05	0.0160277	1.85311e-06	0.00164	1.02731	0.783459	1.14534	-9.60637	2.33956	-1.71526	-4.37294	1.40985
1627	DBN1	drebrin 1	0.0209	0.0409494	3.07976e-09	-0.000722	-0.489611	-0.355798	1.2847	-16.0716	1.98798	-1.71112	-3.47929	1.86803
65055	REEP1	receptor accessory protein 1	8.36e-07	0.075915	2.58319e-09	-0.000983	-0.785616	-0.689311	1.93244	-14.6031	1.76242	-1.46359	-4.74263	2.07877
143	PARP4	poly (ADP-ribose) polymerase family, member 4	2.47e-06	0.0457126	7.94723e-05	0.00127	0.570648	0.231104	1.12836	-7.036	0.818607	-0.738148	-1.366	1.47194
4862	NPAS2	neuronal PAS domain protein 2	3.24e-19	0.0478391	2.7447e-09	-0.00401	-0.659533	-0.490266	2.05715	-15.8242	1.85629	-1.53677	-3.98789	1.52674
5510	PPP1R7	protein phosphatase 1, regulatory subunit 7	6.12e-12	0.0224072	9.24523e-09	-0.00163	-0.842277	-0.724564	1.07482	-11.1233	2.5176	-2.21736	-3.60857	1.34193
11275	KLHL2	kelch-like family member 2	3.6e-11	0.0885256	7.38278e-06	-0.00203	-0.406668	-0.434043	1.0841	-8.21614	2.83156	-1.67561	-2.76638	0.830971
7087	ICAM5	intercellular adhesion molecule 5, telencephalin	0.000112	0.038581	1.1395e-08	-0.00171	-2.41943	-0.615093	1.04684	-10.4037	2.78367	-1.65269	-3.22665	0.990156
2830	GPR6	G protein-coupled receptor 6	9.27e-17	0.0133102	3.25683e-13	-0.00491	-3.01896	-2.0102	0.51242	-16.807	2.07111	-1.13437	-2.98309	1.38867
1960	EGR3	early growth response 3	1.07e-10	0.0311621	2.06381e-11	-0.00432	-0.643918	-1.20863	0.884606	-9.10296	2.43201	-1.91791	-2.34595	1.12122
10787	NCKAP1	NCK-associated protein 1	3.24e-11	0.065641	0.000299589	-0.00167	-0.236147	-0.20489	2.12597	-9.72626	0.756147	-0.37009	-3.75048	2.0821
9201	DCLK1	doublecortin-like kinase 1	5.28e-17	0.0199694	9.97079e-07	-0.00267	-1.07936	-0.693941	2.13192	-11.9942	1.84119	-2.01079	-3.28768	1.80932
1463	NCAN	neurocan	0.000915	0.0148081	1.27006e-07	-0.000935	-1.26325	-0.831691	1.19778	-9.66936	2.18894	-2.15913	-1.98133	1.16049
65990	FAM173A	family with sequence similarity 173, member A	1.29e-07	0.0124648	3.36861e-10	0.00122	0.601082	0.406166	1.71781	-12.0146	2.54002	-2.07516	-4.61228	1.55718
9796	PHYHIP	phytanoyl-CoA 2-hydroxylase interacting protein	8.97e-21	0.066533	1.08767e-09	-0.00337	-1.46038	-1.11975	0.915006	-9.62493	2.26583	-1.75299	-2.83644	1.45331
57172	CAMK1G	calcium/calmodulin-dependent protein kinase IG	1.28e-05	0.032967	2.29039e-09	-0.00383	-1.95247	-0.590135	1.07666	-12.3527	2.30003	-1.08466	-4.68181	1.25898
10966	RAB40B	RAB40B, member RAS oncogene family	4.1e-07	0.00217801	1.10664e-07	-0.0022	-0.770918	-0.608731	1.54032	-9.44307	2.37628	-1.90593	-3.09386	1.06361
81533	ITFG1	integrin alpha FG-GAP repeat containing 1	1.53e-05	0.00424769	2.25648e-08	-0.00078	-1.10712	-0.95022	0.78412	-8.42661	2.99884	-1.85806	-3.87592	1.10724
23466	CBX6	chromobox homolog 6	1.63e-08	0.0511816	2.05671e-07	-0.00102	-0.491744	-0.332718	1.61058	-7.48576	2.39528	-2.49428	-2.28646	0.987832
2067	ERCC1	excision repair cross-complementation group 1	5.56e-11	0.0419676	0.0262341	-0.0015	-0.395288	-0.0793709	1.14867	-8.08924	2.83298	-2.21234	-4.76711	1.64159
5126	PCSK2	proprotein convertase subtilisin/kexin type 2	1.32e-06	0.00401611	9.99823e-12	-0.00126	-2.56978	-1.23331	1.84793	-15.5063	2.15889	-1.81106	-2.41927	1.32429
51363	CHST15	carbohydrate (N-acetylgalactosamine 4-sulfate 6-O) sulfotransferase 15	1.84e-05	0.0135513	2.56043e-11	-0.00161	-1.05984	-0.726583	1.12379	-13.2973	2.22198	-1.15026	-4.82084	1.32455
221692	PHACTR1	phosphatase and actin regulator 1	1.71e-20	0.0160395	2.37332e-10	-0.00328	-1.58504	-0.884412	2.29048	-10.8828	1.37374	-1.324	-3.63557	1.88119
575	BAI1	brain-specific angiogenesis inhibitor 1	3.01e-05	0.0640318	0.00640649	-0.00131	-0.508032	-0.131914	2.04408	-12.7039	1.5325	-1.62449	-3.67349	2.01313
2835	GPR12	G protein-coupled receptor 12	2.21e-06	0.0152128	3.85901e-05	-0.00172	-1.81721	-0.262876	1.05543	-10.8908	0.78046	-0.934252	-2.06639	1.60058
3927	LASP1	LIM and SH3 protein 1	6.86e-06	0.00889991	0.0374219	0.00089	0.285126	0.0958581	1.79122	-12.2885	1.46213	-1.24448	-3.8401	1.98752
3914	LAMB3	laminin, beta 3	0.00607	0.0964823	0.0891608	-0.00162	-0.731195	-0.0657533	0.942429	-6.63079	2.99616	-1.81307	-4.23828	0.9894
22891	ZNF365	zinc finger protein 365	4.04e-10	0.0129054	4.20051e-08	-0.00175	-1.13467	-0.667731	2.26857	-9.52388	2.09369	-2.19325	-3.63711	1.61291
51669	TMEM66	transmembrane protein 66	2.54e-08	0.0997516	0.0990359	0.000757	0.103353	0.127504	0.988452	-7.83672	2.97761	-2.50363	-3.47481	1.16205
51046	ST8SIA3	ST8 alpha-N-acetyl-neuraminide alpha-2,8-sialyltransferase 3	2.6e-14	0.0207282	9.68666e-09	-0.00313	-1.70772	-0.389361	2.41677	-11.6818	1.80613	-1.95718	-2.65792	1.34036
9896	FIG4	FIG4 homolog, SAC1 lipid phosphatase domain containing (S. cerevisiae)	1.45e-09	0.0180141	1.29948e-10	-0.00137	-0.84517	-0.473415	0.585455	-7.66122	2.908	-1.87154	-4.14528	1.4706
5504	PPP1R2	protein phosphatase 1, regulatory (inhibitor) subunit 2	0.0206	0.0305134	0.000116359	-0.000901	-0.882588	-0.276441	0.262537	-10.7547	2.38053	-1.60564	-2.76263	1.65085
80210	ARMC9	armadillo repeat containing 9	5.69e-09	0.0385806	2.76287e-09	-0.00132	-0.697829	-0.261155	1.87196	-16.3783	2.03078	-1.83529	-3.52896	1.74642
377	ARF3	ADP-ribosylation factor 3	7.62e-12	0.0474653	1.57916e-10	-0.00182	-0.595807	-0.566775	0.804327	-7.83608	3.0687	-1.77104	-3.72039	1.05492
55799	CACNA2D3	calcium channel, voltage-dependent, alpha 2/delta subunit 3	1.77e-23	0.0190459	3.34914e-10	-0.00345	-1.71202	-1.1239	1.84088	-16.5681	1.75098	-1.57649	-2.61231	1.62245
64919	BCL11B	B-cell CLL/lymphoma 11B (zinc finger protein)	5.83e-09	0.0450704	6.6847e-11	-0.00232	-2.05968	-1.11748	0.860069	-5.09187	3.33717	-2.6557	-2.98475	1.17327
7188	TRAF5	TNF receptor-associated factor 5	0.0239	0.00401611	2.2153e-06	-0.00135	-0.538898	-0.3344	2.25781	-7.12275	1.08509	-1.47384	-3.19869	2.56254
3065	HDAC1	histone deacetylase 1	1.37e-12	0.00118216	4.63214e-10	0.0024	0.825867	0.535524	1.92447	-8.25894	1.11872	-1.49421	-2.40818	2.33016
3745	KCNB1	potassium voltage-gated channel, Shab-related subfamily, member 1	4.19e-12	0.0798593	5.67838e-08	-0.00201	-0.867173	-0.660504	2.50573	-11.6692	1.4287	-1.52923	-3.4324	1.87252
10516	FBLN5	fibulin 5	1.22e-27	0.00645101	7.84485e-05	-0.00475	-0.821587	-0.322027	1.35649	-13.4102	1.14728	-0.634119	-3.62495	1.88751
79443	FYCO1	FYVE and coiled-coil domain containing 1	0.00133	0.00576962	2.56043e-11	0.00101	0.929538	0.397663	0.610616	-10.3385	1.4823	-0.401694	-2.41224	1.17247
3131	HLF	hepatic leukemia factor	3.27e-13	0.00972814	4.28801e-10	-0.00284	-0.884886	-0.668603	2.17217	-8.66756	0.807246	-0.204007	-2.57681	2.16312
5534	PPP3R1	protein phosphatase 3, regulatory subunit B, alpha	3.01e-17	0.0203072	2.21547e-10	-0.0025	-1.26087	-0.799839	0.671263	-8.14877	3.08218	-1.84124	-3.8369	0.92785
56034	PDGFC	platelet derived growth factor C	0.00496	0.0181272	0.000456548	0.0015	0.514035	0.240264	0.639838	-8.0488	2.4853	-1.4973	-3.40518	1.03333
3704	ITPA	inosine triphosphatase (nucleoside triphosphate pyrophosphatase)	1.06e-15	0.0181534	0.000616143	-0.00202	-0.536522	-0.161114	1.56854	-17.0632	1.95018	-1.6149	-3.84136	1.96216
55222	LRRC20	leucine rich repeat containing 20	3.46e-05	0.00742604	5.90688e-06	-0.00125	-0.789247	-0.217448	1.74844	-11.9437	1.88967	-1.78641	-1.90983	1.4868
9868	TOMM70A	translocase of outer mitochondrial membrane 70 homolog A (S. cerevisiae)	1.96e-14	0.00421358	2.46777e-11	-0.00238	-1.2833	-1.08225	1.31296	-14.7206	2.08075	-1.67312	-3.47659	1.17997
4008	LMO7	LIM domain 7	0.00516	0.0164151	9.82004e-12	-0.00103	-2.45283	-0.753515	2.37502	-8.58731	1.16434	-1.16879	-3.79463	2.28512
1007	CDH9	cadherin 9, type 2 (T1-cadherin)	2.03e-19	0.0179313	0.000115641	-0.00427	-1.29693	-0.165369	1.19342	-8.99406	2.50292	-1.27169	-4.29268	1.04656
10873	ME3	malic enzyme 3, NADP(+)-dependent, mitochondrial	0.00586	0.0052135	1.5199e-12	-0.000899	-1.71714	-0.823721	1.92578	-7.51052	1.81835	-2.02982	-2.44393	1.74383
26051	PPP1R16B	protein phosphatase 1, regulatory subunit 16B	5.93e-22	0.0443375	4.29961e-11	-0.00462	-0.800571	-0.836597	2.10447	-8.35462	1.11007	-1.16819	-2.43017	1.88869
10998	SLC27A5	solute carrier family 27 (fatty acid transporter), member 5	0.0029	0.0308248	0.0962947	-0.00337	-0.374251	-0.0834108	0.524994	-6.98304	2.96753	-1.85713	-3.21421	1.06808
55966	AJAP1	adherens junctions associated protein 1	2.2e-13	0.0554908	0.00303379	-0.00202	-0.647602	-0.131907	1.5478	-11.6228	1.20326	-1.07591	-3.70028	2.19388
9846	GAB2	GRB2-associated binding protein 2	0.00105	0.078917	9.4722e-09	0.00124	0.48542	0.433242	1.12295	-7.63575	2.8923	-1.94406	-3.04542	1.02574
54902	TTC19	tetratricopeptide repeat domain 19	0.00128	0.0829539	0.0225934	-0.000681	-0.343915	-0.179364	1.62477	-9.93765	0.80946	-0.659915	-2.22693	2.33253
1730	DIAPH2	diaphanous-related formin 2	3.27e-05	0.0341817	2.04748e-11	-0.00129	-0.777756	-0.944537	0.938098	-8.2234	2.24844	-1.46683	-4.4028	1.34361
5579	PRKCB	protein kinase C, beta	2.15e-33	0.0124331	1.31296e-09	-0.00425	-2.1079	-1.37728	1.87283	-14.1498	1.85429	-1.69017	-2.43732	1.45281
490	ATP2B1	ATPase, Ca++ transporting, plasma membrane 1	5.39e-31	0.00876615	5.12951e-12	-0.00427	-2.49071	-1.28696	2.39639	-11.2405	1.77675	-2.12131	-2.61422	1.50844
56924	PAK6	p21 protein (Cdc42/Rac)-activated kinase 6	2.94e-05	0.0315653	1.4287e-12	-0.00129	-1.40609	-0.921032	2.82983	-7.31538	1.686	-1.96589	-2.15902	1.0114
23240	KIAA0922	KIAA0922	3.57e-06	0.0247272	1.65686e-08	-0.00161	-0.684806	-0.299474	2.42751	-5.81787	1.49215	-2.33013	-2.16788	1.73059
50632	CALY	calcyon neuron-specific vesicular protein	2.12e-05	0.0444333	4.92536e-09	-0.00122	-1.28942	-0.915345	1.29031	-13.104	2.31966	-1.07142	-3.48027	1.50354
7277	TUBA4A	tubulin, alpha 4a	1.04e-11	0.0445418	0.00114823	-0.00156	-0.916045	-0.336046	0.373782	-5.53975	2.94738	-1.49641	-3.26821	0.837863
5915	RARB	retinoic acid receptor, beta	1.03e-11	0.0284917	4.56203e-09	-0.00313	-1.43034	-0.485224	1.49619	-5.45069	2.29897	-2.08323	-3.2266	0.923883
10636	RGS14	regulator of G-protein signaling 14	8.41e-34	0.0211649	2.09608e-12	-0.00771	-2.21582	-1.16942	0.641301	-9.75075	3.06752	-1.42781	-3.45159	0.908201
10858	CYP46A1	cytochrome P450, family 46, subfamily A, polypeptide 1	3.19e-20	0.0153967	1.09681e-09	-0.00246	-1.30723	-1.00553	0.584112	-10.8665	2.72809	-1.02136	-3.36615	0.8552
10269	ZMPSTE24	zinc metallopeptidase STE24	0.000122	0.00850342	0.00575927	0.000774	0.461963	0.1597	1.61797	-11.2185	1.50314	-1.71739	-3.18628	2.28655
55651	NHP2	NHP2 ribonucleoprotein	6.39e-14	0.0348889	0.00045089	-0.00253	-0.474274	-0.190243	0.574811	-6.10221	2.80232	-2.19195	-3.51732	1.32565
7443	VRK1	vaccinia related kinase 1	1.26e-47	0.0101128	5.96927e-09	-0.00517	-0.706349	-0.438511	1.16874	-4.1965	1.45024	-0.968837	-2.75783	1.00534
2982	GUCY1A3	guanylate cyclase 1, soluble, alpha 3	0.0284	0.0203933	2.58013e-12	-0.000701	-0.956571	-0.864574	0.734023	-5.00643	2.66968	-1.68186	-4.04272	1.04575
56937	PMEPA1	prostate transmembrane protein, androgen induced 1	7.18e-27	0.0184901	7.4586e-07	-0.00394	-0.855841	-0.338715	2.30869	-8.28299	1.04219	-1.53493	-2.73628	2.57382
1630	DCC	deleted in colorectal carcinoma	0.00029	0.034194	0.00316902	-0.00132	-1.96858	-0.19216	1.45153	-6.27978	2.82725	-1.95413	-4.50288	1.09833
26010	SPATS2L	spermatogenesis associated, serine-rich 2-like	0.00145	0.046219	0.00102859	0.000758	0.458011	0.249255	1.94312	-7.34474	1.38403	-1.84473	-2.9056	2.15243
57154	SMURF1	SMAD specific E3 ubiquitin protein ligase 1	5.43e-23	0.0835136	0.0561617	-0.0024	-0.211733	-0.0898641	1.80393	-10.6078	1.35964	-1.19875	-3.76744	1.64516
23037	PDZD2	PDZ domain containing 2	2.76e-07	0.0126574	4.348e-10	-0.0022	-1.16376	-0.905312	0.685594	-5.13529	2.70321	-1.32048	-2.62628	0.721714
56954	NIT2	nitrilase family, member 2	9.42e-16	0.00784686	9.56854e-06	-0.00308	-0.825908	-0.399832	0.427535	-6.91774	2.80959	-1.41619	-3.27404	0.774227
54997	TESC	tescalcin	5.51e-30	0.0112306	1.92455e-12	-0.00474	-1.57386	-0.831986	1.80211	-14.9987	1.58465	-1.66687	-3.4815	2.23468
23237	ARC	activity-regulated cytoskeleton-associated protein	2.17e-07	0.0862625	0.000627374	-0.00503	-0.830612	-0.324283	2.70277	-6.57737	0.980016	-1.43921	-2.73274	2.24377
9026	HIP1R	huntingtin interacting protein 1 related	1.3e-11	0.0135513	1.55911e-10	0.00112	0.671813	0.429615	1.12617	-9.8508	1.01806	-0.367694	-1.23143	0.991037
64130	LIN7B	lin-7 homolog B (C. elegans)	2.28e-11	0.0149385	4.67187e-08	-0.0025	-1.40842	-0.377087	0.319885	-4.15822	2.95278	-2.32248	-2.74783	1.09886
57338	JPH3	junctophilin 3	3.75e-05	0.0559622	9.42549e-10	-0.00118	-1.4496	-0.837328	2.54	-11.3323	1.33843	-1.6935	-2.49396	1.54818
9732	DOCK4	dedicator of cytokinesis 4	3.79e-17	0.0728456	1.33725e-06	-0.00338	-0.733727	-0.496692	1.88931	-5.35257	1.77507	-1.09872	-3.38772	0.98544
271	AMPD2	adenosine monophosphate deaminase 2	8.14e-22	0.0388492	4.79831e-09	-0.00211	-1.37634	-0.585481	0.086498	-7.20773	1.24587	-0.204811	-2.16167	1.60095
1795	DOCK3	dedicator of cytokinesis 3	3.76e-08	0.0267154	8.17171e-10	-0.00127	-0.768518	-0.759682	2.43596	-7.57734	0.582223	-0.134458	-2.61132	1.84517
57118	CAMK1D	calcium/calmodulin-dependent protein kinase ID	2.3e-10	0.0149822	1.1762e-10	-0.00142	-1.13219	-0.480494	2.3223	-9.63433	1.70018	-2.01321	-1.95345	1.15049
55831	EMC3	ER membrane protein complex subunit 3	2.92e-14	0.056604	0.00111016	-0.00116	-0.311391	-0.204033	0.020941	-6.47137	2.39917	-1.33519	-2.2168	0.960741
1006	CDH8	cadherin 8, type 2	0.0163	0.00964114	1.0085e-08	-0.000922	-1.66034	-0.342643	0.84906	-6.92809	3.13945	-1.6643	-4.33937	0.920983
27069	GHITM	growth hormone inducible transmembrane protein	5.98e-08	0.020821	1.48292e-06	-0.00101	-0.400706	-0.564758	1.97634	-13.2468	1.69642	-2.04899	-3.96644	2.35727
8745	ADAM23	ADAM metallopeptidase domain 23	5.3e-12	0.0126574	1.30366e-10	-0.00118	-1.44893	-0.649626	2.56632	-9.72293	1.62792	-2.22885	-3.52635	2.21676
1958	EGR1	early growth response 1	3.3e-10	0.0227683	0.0200839	-0.00551	-1.21304	-0.294836	2.41225	-5.22365	0.462311	-0.571562	-2.61368	2.7335
9905	SGSM2	small G protein signaling modulator 2	2.42e-05	0.0661937	5.65806e-07	-0.00122	-0.479647	-0.253597	0.632326	-9.44707	2.40449	-0.964016	-3.48092	0.988994
1602	DACH1	dachshund family transcription factor 1	2.76e-08	0.0133498	1.35624e-10	-0.00246	-1.50614	-1.06671	1.79907	-11.8042	1.62912	-1.2899	-4.19822	1.81993
140609	NEK7	NIMA-related kinase 7	1.51e-15	0.0401557	2.27732e-09	0.00186	0.772451	0.681595	0.321599	-6.55546	2.41091	-1.48021	-2.18582	0.612962
81565	NDEL1	nudE neurodevelopment protein 1-like 1	0.000176	0.00862845	4.99291e-10	-0.000817	-0.704605	-0.513097	0.753387	-5.02533	0.907287	-0.053128	-2.04346	1.60214
23646	PLD3	phospholipase D family, member 3	7.34e-14	0.0477891	1.83884e-07	-0.00239	-0.800922	-0.613405	0.19874	-8.37492	2.98879	-1.15804	-2.97333	0.807338
23236	PLCB1	phospholipase C, beta 1 (phosphoinositide-specific)	2.26e-16	0.0263407	2.63256e-11	-0.00347	-0.950985	-1.12725	2.23248	-12.1038	1.55244	-1.91708	-2.66404	1.96745
63982	ANO3	anoctamin 3	1.23e-14	0.0214486	9.3983e-09	-0.00369	-2.89397	-1.95869	0.547784	-4.78745	3.11203	-1.66026	-3.1735	0.65225
7077	TIMP2	TIMP metallopeptidase inhibitor 2	1.02e-23	0.0230587	0.0152108	0.00213	0.707148	0.126425	0.473223	-6.25396	3.24066	-1.88613	-2.65367	0.712095
10969	EBNA1BP2	EBNA1 binding protein 2	0.00523	0.00730632	0.000233145	-0.000556	-0.439337	-0.286187	0.595362	-3.70034	3.21697	-2.88339	-1.96467	0.732864
50999	TMED5	transmembrane emp24 protein transport domain containing 5	0.0351	0.0295003	0.00707893	0.000522	0.449643	0.225178	1.96917	-13.0495	1.22987	-1.14103	-3.14121	2.27216
50	ACO2	aconitase 2, mitochondrial	0.0145	0.0575736	1.31336e-05	-0.000345	-0.26969	-0.345883	0.686488	-6.92412	2.3265	-1.46091	-3.37541	1.02373
5300	PIN1	peptidylprolyl cis/trans isomerase, NIMA-interacting 1	0.00774	0.00715043	4.45337e-09	-0.00141	-0.645685	-0.560925	0.097254	-4.58784	2.80044	-1.32115	-2.67186	0.80641
8470	SORBS2	sorbin and SH3 domain containing 2	2.03e-10	0.00602858	2.00158e-12	-0.00198	-1.30095	-0.856018	0.752723	-11.5982	1.91036	-0.782978	-3.71266	1.3506
84900	RNFT2	ring finger protein, transmembrane 2	9.48e-05	0.00875065	8.4064e-11	-0.000545	-0.946099	-0.491332	2.2239	-11.5661	1.58531	-2.39768	-2.99048	1.91312
1813	DRD2	dopamine receptor D2	8.32e-25	0.0201846	5.88298e-13	-0.00489	-1.54349	-0.649387	0.359847	-4.8664	2.0422	-1.13439	-2.30121	0.438303
577	BAI3	brain-specific angiogenesis inhibitor 3	0.0341	0.017372	2.06385e-08	-0.000646	-0.913533	-0.770573	0.613607	-6.63132	1.50108	-0.626007	-2.22505	1.02857
7881	KCNAB1	potassium voltage-gated channel, shaker-related subfamily, beta member 1	1.97e-28	0.0123762	1.4287e-12	-0.00458	-1.96457	-1.70923	0.745875	-4.67818	1.97868	-1.47778	-2.17895	1.11691
9639	ARHGEF10	Rho guanine nucleotide exchange factor (GEF) 10	0.00102	0.0225954	4.85081e-09	0.00106	0.823145	0.461325	1.55661	-10.609	2.37387	-1.80893	-1.11066	0.512198
54112	GPR88	G protein-coupled receptor 88	2.13e-14	0.016056	2.53074e-10	-0.0033	-2.48008	-1.88014	0.681407	-9.81511	2.83031	-1.35286	-4.19391	0.963873
5950	RBP4	retinol binding protein 4, plasma	4.27e-20	0.0141035	6.04451e-09	-0.00539	-2.24782	-1.25236	0.505491	-5.83242	3.07301	-1.41475	-3.78012	0.826411
23355	VPS8	vacuolar protein sorting 8 homolog (S. cerevisiae)	9.98e-08	0.0454171	0.0259891	0.00128	0.153145	0.0818374	2.85345	-6.56582	0.513979	-0.092914	-2.26132	1.72762
23119	HIC2	hypermethylated in cancer 2	7.94e-05	0.0399288	0.000505783	-0.00128	-0.553754	-0.161785	1.81935	-7.28771	1.47019	-1.30657	-3.31248	1.40105
9948	WDR1	WD repeat domain 1	1.09e-08	0.0207393	2.36847e-06	0.00125	0.417486	0.355316	0.146356	-9.89072	1.90282	-1.35289	-2.50455	1.20134
1000	CDH2	cadherin 2, type 1, N-cadherin (neuronal)	1.75e-06	0.00942264	1.32153e-06	0.00115	0.625003	0.374986	2.67345	-4.78076	0.63182	-1.74812	-1.56272	1.87251
2036	EPB41L1	erythrocyte membrane protein band 4.1-like 1	1.42e-06	0.0626613	1.3841e-09	-0.00121	-0.758255	-0.690819	2.91945	-7.56574	0.898215	-1.64388	-2.08735	2.06805
214	ALCAM	activated leukocyte cell adhesion molecule	2.39e-07	0.046362	0.0578562	-0.00154	-0.300898	-0.148353	1.1188	-4.00174	2.85465	-2.45099	-1.94092	0.4718
23096	IQSEC2	IQ motif and Sec7 domain 2	1.1e-10	0.0855671	0.00095946	-0.00178	-0.804587	-0.207298	1.072	-10.4023	1.55618	-0.712451	-3.33462	1.10374
403	ARL3	ADP-ribosylation factor-like 3	1.46e-13	0.0188694	0.00411009	-0.0015	-0.613392	-0.234032	1.82985	-8.98988	1.23924	-2.16807	-2.23225	2.18344
9854	C2CD2L	C2CD2-like	1.64e-11	0.0227182	7.44347e-10	-0.002	-1.41687	-0.51736	0.977044	-5.94316	2.8395	-1.14886	-2.9038	0.664429
57142	RTN4	reticulon 4	0.0125	0.00367944	4.931e-07	-0.000451	-0.426219	-0.306248	0.487815	-5.39623	2.90546	-1.19283	-3.59484	0.960918
131408	FAM131A	family with sequence similarity 131, member A	0.000869	0.025452	1.44078e-05	-0.0011	-0.652431	-0.392829	1.1261	-7.08437	2.54514	-1.09285	-2.92976	0.68312
51646	YPEL5	yippee-like 5 (Drosophila)	5.07e-05	0.0228049	3.84432e-08	-0.000993	-0.405404	-0.377825	0.278344	-4.62725	2.36693	-1.28088	-2.87722	0.859238
23428	SLC7A8	solute carrier family 7 (amino acid transporter light chain, L system), member 8	0.0122	0.0456812	4.81279e-07	-0.000656	-0.906254	-0.241718	2.05577	-7.18289	0.747929	-0.542618	-1.64336	1.73499
6160	RPL31	ribosomal protein L31	1.12e-08	0.0126819	5.13346e-08	-0.00232	-0.393214	-0.322743	0.093451	-6.79181	1.08632	-0.973934	-1.98529	1.37233
57101	ANO2	anoctamin 2	0.000816	0.0101496	0.00206421	-0.00239	-1.10505	-0.158946	0.199635	-9.91864	1.80227	-0.477021	-1.42115	0.707335
23040	MYT1L	myelin transcription factor 1-like	3.99e-20	0.0191327	4.04227e-09	-0.00246	-2.60426	-1.60017	2.90957	-7.07451	0.827721	-1.21902	-2.25637	2.29094
26037	SIPA1L1	signal-induced proliferation-associated 1 like 1	4.63e-10	0.0217522	7.46016e-10	-0.00203	-0.523408	-0.74978	2.26619	-3.45289	1.47759	-1.3667	-1.90789	0.814517
4722	NDUFS3	NADH dehydrogenase (ubiquinone) Fe-S protein 3, 30kDa (NADH-coenzyme Q reductase)	6.2e-21	0.00265609	1.07997e-07	-0.00171	-0.42723	-0.534219	0.160555	-9.45445	1.33726	-1.1083	-1.74438	1.56831
3776	KCNK2	potassium channel, subfamily K, member 2	1.51e-19	0.00190848	1.09681e-09	-0.00341	-2.24908	-0.411124	0.63264	-5.33808	3.22242	-2.22044	-3.73995	1.05633
57613	KIAA1467	KIAA1467	8.32e-05	0.0135513	5.25347e-08	-0.000515	-0.999658	-0.399123	2.14944	-5.67133	0.639184	0.296932	-1.80274	1.34089
51375	SNX7	sorting nexin 7	0.00075	0.00688747	1.24376e-07	0.00125	0.787574	0.630565	0.304998	-5.96671	2.94074	-1.46291	-3.97242	0.947642
488	ATP2A2	ATPase, Ca++ transporting, cardiac muscle, slow twitch 2	2.78e-08	0.00350697	2.23419e-10	-0.00162	-0.700491	-0.825587	2.91056	-8.69556	1.13988	-1.79991	-3.22014	2.57044
7059	THBS3	thrombospondin 3	2.37e-19	0.0203809	0.000720129	-0.0032	-0.712448	-0.149929	2.92725	-5.0461	0.435781	0.082642	-1.32297	1.41662
766	CA7	carbonic anhydrase VII	3.33e-14	0.0346605	0.00133418	-0.00319	-1.25988	-0.144287	2.79233	-4.5509	0.307573	-0.026894	-1.83372	2.11744
1069	CETN2	centrin, EF-hand protein, 2	5.29e-09	0.0486123	0.00892588	0.00157	0.494414	0.343574	-0.111195	-4.45505	2.18375	-0.929093	-2.46516	0.822834
10487	CAP1	CAP, adenylate cyclase-associated protein 1 (yeast)	1.42e-26	0.00526975	0.000434785	-0.00331	-0.305321	-0.236856	0.095587	-4.927	2.79227	-1.42412	-3.09832	0.771086
27122	DKK3	dickkopf WNT signaling pathway inhibitor 3	0.0135	0.0107079	6.58159e-09	-0.00118	-0.762233	-0.624468	-0.268151	-3.90214	2.11132	-0.656432	-0.955171	0.142791
2318	FLNC	filamin C, gamma	1.04e-06	0.0383917	0.00302252	0.00305	1.13242	0.143636	0.786589	-5.40049	2.29069	-1.40789	-0.819084	0.466973
6002	RGS12	regulator of G-protein signaling 12	0.000595	0.0829106	0.00882561	-0.00164	-0.363205	-0.154115	0.809961	-5.35301	2.07149	-0.599043	-1.55254	0.703537
10235	RASGRP2	RAS guanyl releasing protein 2 (calcium and DAG-regulated)	3.52e-37	0.00118216	1.07822e-10	-0.0057	-1.58472	-0.876925	2.71083	-4.23469	0.962258	-0.917552	-1.54511	1.68795
23221	RHOBTB2	Rho-related BTB domain containing 2	1.24e-20	0.00624557	1.57916e-10	-0.00474	-0.815431	-0.558237	2.79633	-8.71349	1.07096	-1.66573	-3.07174	2.62691
11124	FAF1	Fas (TNFRSF6) associated factor 1	5.45e-12	0.0423613	0.05065	0.00176	0.249332	0.0709202	2.71562	-10.6173	1.32935	-2.08979	-3.52738	2.35559
8314	BAP1	BRCA1 associated protein-1 (ubiquitin carboxy-terminal hydrolase)	4.3e-17	0.0704249	1.67656e-06	-0.00113	-0.475071	-0.281084	0.196223	-4.14773	2.12769	-0.581528	-1.71805	0.505089
25896	INTS7	integrator complex subunit 7	2.1e-19	0.0220307	0.00604216	-0.00221	-0.523794	-0.100185	0.527487	-5.09463	2.10218	-0.620079	-2.87236	0.639417
1382	CRABP2	cellular retinoic acid binding protein 2	0.00043	0.0409494	0.00991674	-0.0023	-1.71963	-0.135831	1.54826	-6.77841	1.15279	-0.623524	-1.69697	2.13277
10814	CPLX2	complexin 2	2.91e-14	0.0441748	2.28446e-09	-0.00224	-1.0791	-0.323942	2.96033	-4.93693	0.589463	-1.57386	-1.51748	1.70977
6310	ATXN1	ataxin 1	6.98e-10	0.0513862	9.68041e-08	-0.00217	-0.293805	-0.373489	2.83149	-8.61181	1.07052	-1.75516	-2.06459	1.97775
23327	NEDD4L	neural precursor cell expressed, developmentally down-regulated 4-like, E3 ubiquitin protein ligase	9.04e-08	0.041008	1.14142e-10	-0.00217	-0.97919	-0.648147	0.833657	-2.14622	1.49256	-0.900527	-1.7925	0.202793
59343	SENP2	SUMO1/sentrin/SMT3 specific peptidase 2	4.32e-15	0.0290594	0.000409422	-0.00117	-0.375839	-0.132441	0.503769	-4.47444	1.79879	-0.281083	-1.49494	0.359748
4643	MYO1E	myosin IE	0.0165	0.00744175	5.54561e-06	0.000835	1.10126	0.286943	2.4879	-7.63053	1.24187	-1.19295	-1.88103	1.97444
3977	LIFR	leukemia inhibitory factor receptor alpha	0.0411	0.0134702	5.13545e-05	0.000838	1.2901	0.329236	0.604835	-5.56065	1.27539	-1.46705	-1.19347	1.21664
2913	GRM3	glutamate receptor, metabotropic 3	1.59e-16	0.00645492	9.51103e-06	-0.00222	-0.678748	-0.485748	0.116414	-4.05203	2.6201	-1.00997	-2.10154	0.599292
7461	CLIP2	CAP-GLY domain containing linker protein 2	0.00114	0.0180846	4.59963e-08	0.00069	0.57054	0.428767	2.99303	-4.71597	0.909807	-1.45912	-1.2889	1.07926
54550	NECAB2	N-terminal EF-hand calcium binding protein 2	1.74e-23	0.0173808	4.29961e-11	-0.00316	-1.4142	-0.63456	0.105892	-4.27266	3.04178	-1.24815	-2.86352	0.505086
10062	NR1H3	nuclear receptor subfamily 1, group H, member 3	6.49e-05	0.0584283	0.000177969	0.00187	0.331936	0.143523	-0.195148	-2.0301	2.27651	-1.74873	-1.39517	0.445454
7105	TSPAN6	tetraspanin 6	6.14e-09	0.00641715	3.16019e-06	0.00257	1.21745	0.653134	-0.215744	-2.67307	2.64533	-1.74449	-1.62334	0.774363
22838	RNF44	ring finger protein 44	3.44e-08	0.0955215	0.000187385	-0.00119	-0.281251	-0.200817	2.33554	-4.28345	0.931249	-0.943923	-2.01951	1.16676
831	CAST	calpastatin	1.35e-13	0.0167069	1.25455e-05	0.00326	0.644605	0.408289	3.01481	-7.60015	0.751243	-1.38049	-3.06559	2.64454
116986	AGAP2	ArfGAP with GTPase domain, ankyrin repeat and PH domain 2	8.23e-07	0.0247442	5.19325e-07	-0.0018	-1.51161	-0.325423	2.16656	-4.86563	1.50056	-1.48991	-1.5605	0.358255
23415	KCNH4	potassium voltage-gated channel, subfamily H (eag-related), member 4	2.28e-35	0.0217402	0.000389892	-0.00765	-0.950194	-0.175958	2.5342	-7.32304	0.928898	-1.0156	-2.13158	2.48176
9684	LRRC14	leucine rich repeat containing 14	0.00495	0.0980846	0.00815462	0.000742	0.286026	0.0787173	0.817551	-6.48611	0.936377	-0.543842	-0.641499	0.651014
109	ADCY3	adenylate cyclase 3	0.0136	0.0696962	7.71082e-06	-0.000674	-0.516489	-0.238291	2.56429	-3.81698	0.883357	-1.1368	-1.7532	2.16048
64764	CREB3L2	cAMP responsive element binding protein 3-like 2	6.83e-06	0.0751266	1.10688e-08	0.0017	0.370112	0.44316	2.17052	-3.70937	0.01825	0.562107	-1.25896	1.53958
9522	SCAMP1	secretory carrier membrane protein 1	1.42e-08	0.0559622	1.22099e-07	-0.00109	-0.345996	-0.352584	2.71568	-5.06706	0.677977	-1.15749	-2.45816	2.67066
8869	ST3GAL5	ST3 beta-galactoside alpha-2,3-sialyltransferase 5	4.71e-14	0.0102543	1.07583e-05	-0.00128	-0.578538	-0.314949	3.01851	-6.2421	0.758786	-1.57779	-2.32512	2.43368
55616	ASAP3	ArfGAP with SH3 domain, ankyrin repeat and PH domain 3	4.54e-07	0.00190848	2.98048e-05	0.00204	0.937575	0.265263	1.18432	-3.97772	0.149702	0.815525	-0.830736	0.98623
57799	RAB40C	RAB40C, member RAS oncogene family	3.63e-11	0.0445531	0.000346855	-0.00156	-0.787582	-0.168025	2.99468	-5.10611	0.571777	-0.636677	-1.60617	1.9269
64761	PARP12	poly (ADP-ribose) polymerase family, member 12	0.0485	0.061729	2.12216e-10	0.000931	0.601506	0.506645	2.27321	-5.65451	0.701865	-0.652101	-2.01431	2.32848
1209	CLPTM1	cleft lip and palate associated transmembrane protein 1	6.19e-16	0.0969435	3.74879e-08	-0.00142	-0.278027	-0.476624	0.172982	-5.7404	2.27975	-0.555024	-1.97455	0.560553
5594	MAPK1	mitogen-activated protein kinase 1	6.19e-09	0.00918498	1.04132e-09	-0.0014	-1.28325	-0.907295	-0.20575	-3.64625	2.87679	-1.76165	-2.84745	0.423189
28978	TMEM14A	transmembrane protein 14A	2.95e-15	0.0220307	1.37136e-06	-0.00182	-0.641756	-0.432894	2.28725	-9.8866	1.30689	-2.16588	-2.90842	2.36541
79137	FAM134A	family with sequence similarity 134, member A	6.81e-05	0.0986977	0.00976593	-0.000607	-0.279095	-0.19454	0.788775	-4.7574	1.34368	-0.54592	-1.32065	0.622612
1174	AP1S1	adaptor-related protein complex 1, sigma 1 subunit	1.98e-30	0.0158803	5.13413e-08	-0.00389	-1.46502	-0.417294	0.008927	-4.43049	2.64595	-0.822838	-2.78997	0.491644
5909	RAP1GAP	RAP1 GTPase activating protein	4.4e-23	0.0384154	7.74618e-10	-0.00408	-1.37692	-1.16771	-0.052217	-6.44571	2.22268	-0.83385	-1.76477	0.44214
5453	POU3F1	POU class 3 homeobox 1	5.28e-17	0.0242718	0.000122491	-0.00362	-1.43553	-0.313536	2.85346	-6.03552	0.996617	-1.8813	-1.81902	2.29256
6386	SDCBP	syndecan binding protein (syntenin)	9.84e-08	0.0107488	5.13413e-08	-0.000944	-0.498156	-0.315579	2.17708	-5.53266	0.486686	-1.82055	-1.8553	2.63386
5962	RDX	radixin	8.46e-21	0.0247272	2.56334e-05	0.00191	0.723089	0.498272	0.223788	-3.50452	1.69806	-0.58128	-0.49497	0.036127
613	BCR	breakpoint cluster region	2.38e-31	0.0858948	4.51095e-09	-0.0042	-0.87708	-0.805775	-0.020795	-2.31514	2.47848	-1.26594	-1.70782	0.216993
27067	STAU2	staufen double-stranded RNA binding protein 2	2.31e-12	0.042334	2.13853e-08	-0.00126	-0.480342	-0.250642	3.11397	-6.5466	0.635414	-1.51306	-2.75607	2.6214
23154	NCDN	neurochondrin	0.00132	0.0515452	2.13853e-08	-0.000915	-1.67163	-1.31849	2.39549	-7.68623	1.34242	-1.63437	-2.13582	1.80571
84263	HSDL2	hydroxysteroid dehydrogenase like 2	8.99e-08	0.0362942	4.41869e-07	0.00156	0.714803	0.495078	-0.11504	-3.82548	2.64874	-2.04898	-2.78313	0.767545
55819	RNF130	ring finger protein 130	0.00167	0.020743	0.000200311	0.0009	0.675946	0.308673	0.399827	-4.31847	1.58629	-0.256065	-0.35586	0.014875
9270	ITGB1BP1	integrin beta 1 binding protein 1	8.37e-10	0.0411071	5.87498e-07	-0.00143	-0.63057	-0.698547	-0.267964	-2.1192	1.74284	-1.13057	-2.01817	0.561485
8506	CNTNAP1	contactin associated protein 1	5.73e-32	0.00739502	8.13896e-09	-0.00241	-0.672196	-0.344362	3.16658	-6.54383	1.01132	-2.37768	-1.75045	1.79859
27092	CACNG4	calcium channel, voltage-dependent, gamma subunit 4	7.72e-16	0.063651	1.2822e-07	-0.00292	-1.41551	-0.211509	-0.410218	-5.18293	0.227754	0.071149	-0.861874	0.803402
23216	TBC1D1	TBC1 (tre-2/USP6, BUB2, cdc16) domain family, member 1	6.88e-06	0.0661937	1.14399e-05	0.00183	0.576127	0.219613	2.9928	-6.06987	0.378933	-0.851649	-2.25091	2.62719
3295	HSD17B4	hydroxysteroid (17-beta) dehydrogenase 4	1.39e-06	0.0844878	0.00394592	0.000706	0.32241	0.218221	2.84007	-8.59549	1.39423	-2.21483	-1.53037	1.77245
55509	BATF3	basic leucine zipper transcription factor, ATF-like 3	0.00693	0.0110822	2.1123e-08	-0.00287	-1.20717	-0.296716	-0.197281	-1.85296	2.42603	-2.58595	-2.22245	0.268176
11193	WBP4	WW domain binding protein 4	0.0269	0.0882008	0.00649151	-0.000431	-0.229102	-0.127551	0.253093	-2.32074	1.00101	-0.139745	-0.559853	0.252929
4756	NEO1	neogenin 1	1.01e-07	0.00392454	1.0286e-06	0.000832	0.615498	0.338995	0.863801	-2.45775	2.23288	-2.19651	-0.850052	0.171018
7941	PLA2G7	phospholipase A2, group VII (platelet-activating factor acetylhydrolase, plasma)	0.00133	0.0356404	0.00283061	-0.00125	-1.31161	-0.115392	-0.066623	-1.39338	2.18534	-2.56721	-0.348944	0.008432
11258	DCTN3	dynactin 3 (p22)	2.27e-06	0.0160277	1.85886e-07	-0.00144	-0.420922	-0.402498	-0.67625	-2.47189	1.94992	-1.1506	-1.39457	0.261173
79085	SLC25A23	solute carrier family 25 (mitochondrial carrier; phosphate carrier), member 23	1.64e-32	0.0242718	0.0204991	-0.00227	-0.870581	-0.310532	-0.120455	-2.08587	2.5139	-1.98968	-2.19239	0.25237
9828	ARHGEF17	Rho guanine nucleotide exchange factor (GEF) 17	1.73e-05	0.0505101	2.82296e-10	-0.000777	-0.645821	-0.290614	2.9214	-4.13184	0.095433	-0.710128	-1.28044	1.75092
1959	EGR2	early growth response 2	1.04e-12	0.00622538	0.0153593	-0.00858	-1.86421	-0.18423	1.90854	-3.16438	1.54581	-1.68614	-1.93896	1.0853
85453	TSPYL5	TSPY-like 5	6.78e-07	0.00415768	2.33425e-08	-0.00105	-0.807212	-0.622673	2.97695	-7.73423	0.833261	-1.44623	-2.97429	2.39406
55322	C5orf22	chromosome 5 open reading frame 22	2.83e-09	0.00734353	5.60533e-06	-0.000993	-0.933792	-0.417748	2.98491	-5.21717	1.5541	-2.67918	-1.42945	0.968447
1690	COCH	cochlin	1.35e-29	0.0188275	2.18608e-09	-0.00606	-2.67513	-1.86615	-0.306949	-4.5633	1.6924	-0.172782	-2.11494	0.499542
58533	SNX6	sorting nexin 6	0.0109	0.0900046	1.29948e-10	0.000535	0.472409	0.48143	-0.456047	-1.72518	1.83715	-0.626025	-0.368392	-0.0686
5530	PPP3CA	protein phosphatase 3, catalytic subunit, alpha isozyme	7.18e-27	0.00384514	1.2011e-10	-0.00403	-1.96916	-1.16903	3.1559	-5.49704	0.890439	-2.25278	-1.15515	1.1428
313	AOAH	acyloxyacyl hydrolase (neutrophil)	1.22e-14	0.0300215	0.00696824	-0.00841	-1.21795	-0.142068	-0.767604	-6.3568	1.38949	-0.214021	-0.843154	0.405647
55512	SMPD3	sphingomyelin phosphodiesterase 3, neutral membrane (neutral sphingomyelinase II)	5.51e-18	0.00975908	4.13519e-13	-0.00293	-1.41682	-0.568043	2.48895	-2.64895	0.491984	-1.85941	-0.922822	1.51049
1982	EIF4G2	eukaryotic translation initiation factor 4 gamma, 2	0.000946	0.0247272	0.0245964	0.000647	0.346958	0.146521	3.13175	-5.55133	0.76715	-1.83967	-0.862873	1.38843
79846	C7orf63	chromosome 7 open reading frame 63	9.81e-05	0.0639032	0.0134943	0.00143	0.525454	0.137215	3.10753	-5.63254	0.399835	-1.28228	-2.14008	2.52592
10901	DHRS4	dehydrogenase/reductase (SDR family) member 4	0.000498	0.073646	0.0298555	0.000926	0.410231	0.0602526	-0.257042	-2.15812	1.80419	-0.370853	-1.8294	0.345439
1593	CYP27A1	cytochrome P450, family 27, subfamily A, polypeptide 1	8.53e-06	0.0275945	1.23772e-07	0.00229	0.65854	0.320102	0.513273	-5.2116	1.20019	-0.210592	-0.327103	0.248006
23492	CBX7	chromobox homolog 7	1.8e-08	0.0105858	0.0138178	-0.000915	-0.517839	-0.194673	2.7736	-4.46756	-0.016571	-0.119139	-1.40292	1.8417
10391	CORO2B	coronin, actin binding protein, 2B	1.88e-20	0.078263	1.06996e-08	-0.00221	-0.44788	-0.42938	3.09971	-5.077	0.600338	-2.03799	-2.08251	2.38304
56341	PRMT8	protein arginine methyltransferase 8	3.82e-23	0.0075295	7.7403e-11	-0.00193	-2.16247	-0.95706	2.49611	-4.18248	0.573955	-1.57326	-1.93088	2.62583
10900	RUNDC3A	RUN domain containing 3A	0.000626	0.0284329	5.56422e-10	-0.000689	-1.64428	-1.04911	-0.439073	-2.26718	1.75161	-0.374607	-1.74337	0.197104
23603	CORO1C	coronin, actin binding protein, 1C	9.68e-08	0.0484521	0.00267919	0.00096	0.461767	0.220558	0.292924	-3.27836	0.821958	0.380402	-1.50165	0.628512
22876	INPP5F	inositol polyphosphate-5-phosphatase F	7.59e-09	0.00688747	7.77794e-09	-0.00103	-1.34277	-0.842281	3.10896	-5.00496	0.595522	-1.81045	-2.0634	2.47303
2030	SLC29A1	solute carrier family 29 (equilibrative nucleoside transporter), member 1	1.13e-06	0.0984749	0.052971	-0.00135	-0.816331	-0.0988086	2.70268	-4.38265	0.431381	-0.32046	-1.27744	1.98879
55568	GALNT10	UDP-N-acetyl-alpha-D-galactosamine:polypeptide N-acetylgalactosaminyltransferase 10 (GalNAc-T10)	0.024	0.00982371	8.23901e-10	0.000906	0.600837	0.389667	-0.544397	-3.29644	1.72506	-0.413511	-1.15981	0.324233
81831	NETO2	neuropilin (NRP) and tolloid (TLL)-like 2	1.8e-26	0.0300204	2.21946e-09	-0.0056	-1.92733	-1.27909	0.003039	-0.606092	1.35218	-1.52701	-1.23703	0.364753
23463	ICMT	isoprenylcysteine carboxyl methyltransferase	3.47e-06	0.0281338	6.07088e-05	-0.00075	-0.366805	-0.189054	-0.407587	-2.17216	-0.358375	1.27592	-0.550353	0.702836
4330	MN1	meningioma (disrupted in balanced translocation) 1	2e-12	0.0372514	3.31318e-11	-0.00337	-0.822847	-0.91945	-0.299898	-2.5356	1.41203	-1.13711	-1.34502	0.820412
1756	DMD	dystrophin	0.0146	0.0278	0.00635392	0.000556	0.700246	0.317807	0.10501	-0.692642	1.3552	-2.23193	-1.43067	0.476493
81552	VOPP1	vesicular, overexpressed in cancer, prosurvival protein 1	2.18e-06	0.0372968	1.10688e-08	0.00152	0.427144	0.418309	-0.69143	-2.29794	0.533227	0.506574	-1.13344	0.555921
8079	MLF2	myeloid leukemia factor 2	4.55e-11	0.0537496	4.26307e-10	-0.00158	-0.387604	-0.37415	-0.006614	-3.71017	1.40007	-0.002323	-0.742186	0.381415
124044	SPATA2L	spermatogenesis associated 2-like	1.07e-14	0.0385665	0.00010413	-0.00407	-0.734784	-0.268069	0.005601	-5.13903	0.895796	0.053406	-1.72323	0.64022
8611	PPAP2A	phosphatidic acid phosphatase type 2A	3.3e-07	0.0339926	0.000187385	0.00139	0.635016	0.248666	1.76344	-4.97608	0.755465	-1.76218	-1.6208	1.94177
8522	GAS7	growth arrest-specific 7	1.19e-11	0.0329221	7.06358e-10	-0.00205	-0.88972	-0.647011	2.57477	-2.97827	0.004545	0.719969	-0.185612	-0.080014
168544	ZNF467	zinc finger protein 467	4.37e-06	0.0417222	3.86079e-08	-0.00142	-0.656864	-0.394405	-0.79565	-1.73405	1.80467	-1.50206	-0.425007	-0.382068
5583	PRKCH	protein kinase C, eta	0.00201	0.0387096	1.58348e-07	-0.00108	-0.798461	-0.575614	2.5518	-2.65767	0.694055	-2.79142	-1.26351	1.41134
5412	UBL3	ubiquitin-like 3	4.98e-07	0.0138907	1.47943e-07	-0.00112	-0.405501	-0.419399	2.92339	-3.81918	0.296291	-0.932179	-1.29946	2.45582
744	MPPED2	metallophosphoesterase domain containing 2	0.00104	0.0448253	1.15896e-08	-0.00119	-0.870152	-0.897815	3.01991	-4.74534	0.915592	-1.84032	-1.13506	1.2449
5763	PTMS	parathymosin	1.05e-13	0.0926356	6.12596e-07	-0.00215	-0.402538	-0.343675	2.19354	-2.302	0.075365	-1.91366	-0.82796	1.38135
2771	GNAI2	guanine nucleotide binding protein (G protein), alpha inhibiting activity polypeptide 2	5.65e-05	0.0052135	0.00699931	0.000759	0.59345	0.119828	-0.709245	-1.20957	2.07167	-1.04559	-0.729846	-0.049155
9231	DLG5	discs, large homolog 5 (Drosophila)	7.78e-10	0.023744	5.90177e-08	0.00179	0.340585	0.540015	2.7597	-2.99431	0.168159	-1.01772	-0.894832	2.18428
5293	PIK3CD	phosphatidylinositol-4,5-bisphosphate 3-kinase, catalytic subunit delta	1.58e-15	0.0181047	2.38088e-07	0.00265	0.519477	0.288918	-0.621415	-1.5137	1.80005	-0.770141	-1.69123	0.047384
22853	LMTK2	lemur tyrosine kinase 2	1.48e-09	0.016056	0.0348449	-0.00153	-0.850271	-0.091795	2.95107	-3.49154	0.436984	-1.64591	-1.39457	2.2637
10458	BAIAP2	BAI1-associated protein 2	1.87e-12	0.0634343	3.03035e-11	-0.00375	-1.48402	-0.835272	0.532501	-4.18545	1.16103	0.231234	-1.28811	0.096428
66008	TRAK2	trafficking protein, kinesin binding 2	0.03	0.0401557	0.0130076	0.000538	0.417062	0.168651	2.64414	-2.55802	-0.190844	0.585562	-0.961373	1.85106
9508	ADAMTS3	ADAM metallopeptidase with thrombospondin type 1 motif, 3	1.51e-06	0.0126819	4.64392e-11	-0.00271	-1.03449	-0.852421	-0.820747	-1.32262	1.81102	-0.733386	-1.43168	-0.089067
1650	DDOST	dolichyl-diphosphooligosaccharide--protein glycosyltransferase subunit (non-catalytic)	4.76e-05	0.0593212	0.0263993	-0.00095	-0.225607	-0.198966	-0.885081	-0.95863	1.92313	-2.24805	-0.871281	0.102217
8912	CACNA1H	calcium channel, voltage-dependent, T type, alpha 1H subunit	0.00629	0.0453765	1.48746e-10	-0.000949	-1.24301	-0.325674	-0.866892	-2.12591	1.9287	-0.822563	-1.75506	0.310968
55970	GNG12	guanine nucleotide binding protein (G protein), gamma 12	8.52e-08	0.0453575	2.18095e-08	0.00118	0.566424	0.620933	-1.09829	-1.36091	1.79543	-1.53174	-1.1529	0.159331
5528	PPP2R5D	protein phosphatase 2, regulatory subunit B', delta	1.06e-17	0.0203933	1.96671e-09	-0.00166	-0.773673	-0.305736	2.69691	-2.67288	0.041364	-1.21433	-1.20384	1.75663
6622	SNCA	synuclein, alpha (non A4 component of amyloid precursor)	0.0117	0.0216669	1.44539e-05	-0.00116	-0.842485	-0.611161	-0.77644	-1.056	1.44733	-1.04241	-1.39111	-0.010247
1809	DPYSL3	dihydropyrimidinase-like 3	8.07e-11	0.00118216	8.41382e-10	0.0029	1.08282	0.70998	-0.979766	-1.30116	1.78104	-0.980554	-1.3033	-0.012746
26507	CNNM1	cyclin M1	3.47e-05	0.0661804	1.94704e-07	-0.000619	-1.21952	-0.659113	2.84485	-4.36516	0.606284	-1.97179	-0.718631	1.71254
55916	NXT2	nuclear transport factor 2-like export factor 2	0.00871	0.0185536	3.93581e-07	0.000746	1.1248	0.458571	0.004329	-1.00403	1.34122	-1.54893	-0.113559	0.205314
6722	SRF	serum response factor (c-fos serum response element-binding transcription factor)	4.17e-09	0.0207151	0.000987851	-0.00277	-0.409363	-0.138858	0.44843	-0.569004	1.65746	-2.49362	-0.688012	-0.21593
7266	DNAJC7	DnaJ (Hsp40) homolog, subfamily C, member 7	2.85e-13	0.063651	6.10212e-05	-0.00154	-0.295005	-0.22982	1.32256	-1.82502	1.24813	-0.922783	-1.00294	1.13069
152	ADRA2C	adrenoceptor alpha 2C	2.74e-12	0.0986977	1.48737e-06	-0.0034	-0.363149	-0.338631	-0.090778	-2.087	1.44468	-0.776625	-1.23896	0.854791
54976	C20orf27	chromosome 20 open reading frame 27	1.43e-11	0.0225792	7.3591e-13	-0.00272	-1.42761	-0.707451	-1.0573	-1.65014	0.919468	0.473922	-0.984641	0.188729
9576	SPAG6	sperm associated antigen 6	0.0219	0.017355	0.00208334	0.00248	2.18306	0.612081	2.8273	-2.76551	0.321915	-1.28196	-0.755077	1.89459
8601	RGS20	regulator of G-protein signaling 20	3.64e-07	0.0298522	1.44552e-06	-0.00271	-0.877335	-0.68654	-1.12508	-0.693266	1.4577	-1.05295	-0.890275	-0.114269
491	ATP2B2	ATPase, Ca++ transporting, plasma membrane 2	4.8e-22	0.0113317	5.55141e-11	-0.00228	-1.49277	-0.831612	2.81752	-2.84512	0.204505	-1.56702	-1.00439	1.94298
5778	PTPN7	protein tyrosine phosphatase, non-receptor type 7	1.83e-39	0.0580114	1.43865e-06	-0.00893	-0.614532	-0.312591	-0.03417	-1.81224	0.578301	-1.66292	-0.368598	-0.105708
4734	NEDD4	neural precursor cell expressed, developmentally down-regulated 4, E3 ubiquitin protein ligase	0.00312	0.0399288	0.0784188	0.000446	0.382395	0.0519392	-0.864004	-0.461811	1.62351	-2.45263	-0.713672	0.1361
6522	SLC4A2	solute carrier family 4 (anion exchanger), member 2	0.00205	0.0134277	0.000283245	0.0011	0.964662	0.144086	-0.479652	-2.26199	0.415523	0.620026	0.100833	-0.070199
5582	PRKCG	protein kinase C, gamma	1.94e-07	0.0444145	1.04476e-10	-0.00196	-1.85553	-0.624528	-1.1211	-0.917949	1.27105	-0.356856	-1.17255	-0.118684
6723	SRM	spermidine synthase	1.84e-07	0.0431929	1.09175e-10	-0.00218	-0.615272	-0.464461	-1.0765	-0.616565	1.6307	-1.22371	-0.799051	-0.193672
8777	MPDZ	multiple PDZ domain protein	1.61e-13	0.0148462	6.4653e-05	0.00213	0.548828	0.32991	-0.07434	-1.3519	0.554451	1.0353	-0.424176	-0.468229
7054	TH	tyrosine hydroxylase	2.29e-06	0.0065011	5.45946e-06	-0.00244	-1.76496	-0.266152	-1.34558	-1.03577	1.49056	-1.96044	-1.22409	-0.077729
955	ENTPD6	ectonucleoside triphosphate diphosphohydrolase 6 (putative)	0.0403	0.0146988	2.13853e-08	-0.000432	-1.83352	-0.623396	-1.07438	-0.881967	1.05696	0.426997	-0.787082	-0.433644
2286	FKBP2	FK506 binding protein 2, 13kDa	1.58e-12	0.034596	0.0713402	-0.00173	-0.393073	-0.088856	2.78132	-2.50541	1.72664	-2.70643	-1.44442	1.66923
25875	LETMD1	LETM1 domain containing 1	0.000573	0.00367944	7.64746e-07	-0.000558	-0.752032	-0.3086	-0.540921	-1.70351	0.359227	-0.326271	-0.376607	0.699124
8682	PEA15	phosphoprotein enriched in astrocytes 15	0.000134	0.00955193	0.000166395	0.000852	0.429413	0.205345	-1.37337	-0.418826	1.29048	-0.972672	-0.652194	-0.4237
780	DDR1	discoidin domain receptor tyrosine kinase 1	0.0187	0.00384514	9.46303e-11	0.000912	1.14757	0.538961	-0.454436	-0.765525	1.37579	-1.03458	0.018361	-0.467717
9616	RNF7	ring finger protein 7	7.52e-05	0.03808	0.00026923	-0.000991	-0.410069	-0.259069	-1.32476	-0.526847	0.945986	-0.5961	-0.8487	0.00675
10290	SPEG	SPEG complex locus	0.00055	0.013905	0.000188667	-0.00147	-0.781681	-0.117592	2.43488	-1.67219	-0.109494	-1.01745	-0.696423	1.36343
2812	GP1BB	glycoprotein Ib (platelet), beta polypeptide	0.00018	0.0410147	2.3452e-09	-0.00176	-1.06084	-1.05277	-1.15274	-0.404024	1.42093	-2.33975	-0.914444	0.044348
5457	POU4F1	POU class 4 homeobox 1	2.25e-14	0.0181534	0.00614807	0.00933	1.70286	0.0873243	1.89536	-0.931337	-0.303307	1.16883	-0.301299	0.127668
64061	TSPYL2	TSPY-like 2	0.000393	0.0478391	4.61031e-08	-0.000642	-1.05231	-0.415876	1.88751	-1.57447	-0.248244	1.35914	-0.447105	0.271965
6548	SLC9A1	solute carrier family 9, subfamily A (NHE1, cation proton antiporter 1), member 1	1.44e-08	0.0249344	1.87904e-07	-0.00138	-0.575848	-0.318213	2.16461	-1.4796	-0.343819	0.208412	-0.390304	1.16365
308	ANXA5	annexin A5	2.54e-06	0.0130122	2.95311e-07	0.00179	0.589015	0.474421	2.48199	-2.30213	0.45657	-2.12863	-0.226394	1.16008
8675	STX16	syntaxin 16	0.000251	0.0148462	5.79874e-06	0.00058	0.328564	0.352884	2.35053	-1.53666	0.011136	0.209344	0.021112	-0.051686
23462	HEY1	hes-related family bHLH transcription factor with YRPW motif 1	1.42e-18	0.0133102	4.27109e-08	-0.00265	-0.638448	-0.412812	-1.24584	0.273606	0.650614	-0.18818	-0.15751	-0.738197
22859	LPHN1	latrophilin 1	1.97e-10	0.0398756	1.64908e-09	-0.000967	-1.03122	-0.541805	2.64927	-1.14497	0.790813	-2.29944	-0.668703	0.732406
55690	PACS1	phosphofurin acidic cluster sorting protein 1	2.42e-17	0.00659083	0.0101315	-0.00187	-0.625236	-0.0845119	-0.853206	-0.666986	1.09542	-0.181371	-0.571167	-0.350563
5170	PDPK1	3-phosphoinositide dependent protein kinase-1	1.61e-13	0.0065011	0.0847716	-0.00138	-1.13448	-0.0575241	-0.530714	-0.579884	0.870984	-0.133721	-0.627806	-0.196713
57718	PPP4R4	protein phosphatase 4, regulatory subunit 4	1.94e-42	0.0159664	0.0010557	-0.0054	-1.26657	-0.125693	-1.54779	0.268127	0.832713	-0.512479	-0.700711	-0.424424
1716	DGUOK	deoxyguanosine kinase	2.06e-11	0.0220068	2.18679e-05	-0.00173	-0.432727	-0.195057	-1.4506	0.019274	0.993102	-0.857971	-0.20807	-0.264072
770	CA11	carbonic anhydrase XI	1.87e-24	0.0124913	9.37949e-11	-0.00407	-1.39763	-0.922607	-1.56706	0.152987	0.827828	0.067587	-0.277728	-0.624342
3265	HRAS	Harvey rat sarcoma viral oncogene homolog	1.89e-26	0.0326848	7.7403e-11	-0.00371	-0.52486	-0.564512	-1.51922	0.171512	0.967157	-0.623982	-0.252899	-0.504897
6000	RGS7	regulator of G-protein signaling 7	0.00335	0.0247377	3.71635e-08	-0.00074	-1.9062	-1.24063	2.66114	-1.92991	-0.155231	-1.36649	-0.842011	1.44813
54769	DIRAS2	DIRAS family, GTP-binding RAS-like 2	3.57e-07	0.0117319	1.66806e-09	-0.00155	-1.45702	-1.24598	1.24864	-0.857987	-0.063529	1.13347	-0.25285	-0.455552
5875	RABGGTA	Rab geranylgeranyltransferase, alpha subunit	3.8e-06	0.00678936	0.0972753	-0.000959	-0.417194	-0.0726338	-0.272342	-1.36813	0.218405	0.633378	0.045048	0.284175
10318	TNIP1	TNFAIP3 interacting protein 1	6.82e-07	0.00942264	1.07722e-06	0.000966	0.45471	0.280936	2.37078	-1.58609	-0.12389	-1.4035	-0.62565	1.31257
4821	NKX2-2	NK2 homeobox 2	0.000971	0.0909644	0.0101798	0.00231	0.556038	0.312874	-1.43151	-0.340037	0.019972	1.26745	0.217615	-0.52586
23539	SLC16A8	solute carrier family 16 (monocarboxylate transporter), member 8	3.47e-05	0.00509851	0.0682402	-0.00269	-1.07797	-0.0612176	-1.78493	0.257295	0.062061	1.57203	-0.245888	-0.587611
1742	DLG4	discs, large homolog 4 (Drosophila)	5.17e-17	0.0546459	1.08767e-09	-0.00239	-1.17881	-0.678744	-0.566173	0.392264	0.266403	0.194722	-0.429078	-0.1266
9748	SLK	STE20-like kinase	1.82e-05	0.0194306	2.20551e-06	-0.000889	-0.610924	-0.519243	1.73923	-0.908559	-0.578609	0.665834	-0.027346	0.240634
27238	GPKOW	G patch domain and KOW motifs	2.14e-06	0.0346532	9.50654e-05	0.000865	0.319551	0.270288	-1.74662	0.539234	0.797044	-0.190304	-0.029822	-0.728014
2534	FYN	FYN oncogene related to SRC, FGR, YES	0.000575	0.00409399	1.08964e-06	0.000517	0.44719	0.332252	-1.74927	0.482568	0.660598	-0.744591	-0.268417	-0.685602
80975	TMPRSS5	transmembrane protease, serine 5	2.31e-10	0.0137676	1.40209e-07	0.00439	1.21019	0.315744	-1.78107	0.628727	0.703089	0.842236	0.097357	-0.792095
201562	PTPLB	protein tyrosine phosphatase-like (proline instead of catalytic arginine), member b	2.05e-14	0.0443278	1.58696e-05	-0.00172	-0.391887	-0.339458	1.4889	-1.16228	0.529191	-0.964291	0.251623	-0.157137
3785	KCNQ2	potassium voltage-gated channel, KQT-like subfamily, member 2	4.06e-23	0.0547107	9.5152e-10	-0.00239	-1.48336	-1.24403	-1.96032	0.683641	0.332721	1.05209	0.015284	-0.93559
6327	SCN2B	sodium channel, voltage-gated, type II, beta subunit	3.99e-07	0.0190459	3.44336e-09	-0.00119	-2.00577	-0.419979	0.978785	-0.891699	0.187865	0.040837	0.18875	0.223258
3221	HOXC4	homeobox C4	9.15e-16	0.00526975	0.0385526	0.0083	1.92065	0.0616425	-1.82177	0.375213	0.16954	0.118991	-0.469354	-0.095073
51733	UPB1	ureidopropionase, beta	3.74e-29	0.00958929	0.0117022	-0.00876	-0.962579	-0.0950459	-1.70063	0.350241	-0.154577	0.984063	-0.043909	-0.361679
3617	IMPG1	interphotoreceptor matrix proteoglycan 1	1.71e-11	0.0387096	1.35056e-07	-0.00527	-1.38366	-0.326966	0.085304	0.619625	1.07558	-2.13853	0.010076	-0.081412
23061	TBC1D9B	TBC1 domain family, member 9B (with GRAM domain)	0.000165	0.00392454	0.0139011	0.000582	0.389784	0.0824582	-1.23142	0.113375	-0.167229	1.45889	0.17825	-0.660541
4814	NINJ1	ninjurin 1	1.33e-19	0.0858948	6.51503e-08	0.00358	0.525697	0.309498	-0.927546	-0.815425	0.132552	1.06868	0.317756	-0.602765
11189	CELF3	CUGBP, Elav-like family member 3	1.04e-11	0.0453765	9.28137e-05	-0.00207	-1.68036	-0.17658	-2.13718	0.983396	-0.253413	1.77262	0.013724	-0.802312
54795	TRPM4	transient receptor potential cation channel, subfamily M, member 4	0.0022	0.074616	0.0529782	0.00114	0.375193	0.0894296	1.18582	-0.699844	-0.337169	0.122378	0.098361	0.564611
3708	ITPR1	inositol 1,4,5-trisphosphate receptor, type 1	6.63e-29	0.00761117	8.35449e-11	-0.00411	-1.32693	-1.0814	1.80402	-0.930463	-0.803365	0.586276	-0.255652	0.979848
8574	AKR7A2	aldo-keto reductase family 7, member A2 (aflatoxin aldehyde reductase)	0.000112	0.0113952	4.22936e-09	0.00136	0.517538	0.446966	-1.89011	0.864456	0.60771	-0.342817	-0.046411	-0.818554
10548	TM9SF1	transmembrane 9 superfamily member 1	0.0254	0.0554908	0.000299293	0.000382	0.454588	0.267805	1.89708	-1.09422	0.215444	-0.626888	-0.736339	1.13257
22836	RHOBTB3	Rho-related BTB domain containing 3	0.000437	0.00190848	1.41713e-11	0.00119	1.14262	0.879043	-1.89123	0.789821	-0.404861	1.45284	0.453728	-0.920178
9715	FAM131B	family with sequence similarity 131, member B	9.02e-06	0.00715043	1.20977e-05	-0.000849	-0.549871	-0.285291	1.78911	-0.386943	-0.926689	1.49866	0.334427	0.520453
26135	SERBP1	SERPINE1 mRNA binding protein 1	0.0019	0.00392454	0.00231267	0.000459	0.420955	0.18676	1.26648	-0.890807	-0.544167	0.295609	-0.006219	0.806597
5499	PPP1CA	protein phosphatase 1, catalytic subunit, alpha isozyme	1.83e-31	0.0112426	1.72919e-05	-0.00358	-0.557168	-0.250383	-1.9555	0.904082	0.419774	1.00112	0.12516	-0.904316
476	ATP1A1	ATPase, Na+/K+ transporting, alpha 1 polypeptide	5.73e-12	0.00763934	4.56203e-09	-0.00202	-1.12952	-0.657644	1.51354	-0.472614	-0.710182	1.49562	-0.110312	0.655608
9181	ARHGEF2	Rho/Rac guanine nucleotide exchange factor (GEF) 2	1.03e-20	0.0372514	7.32829e-05	-0.00192	-0.350937	-0.219291	2.09928	0.344725	0.310687	-0.808134	0.254937	-0.281295
7433	VIPR1	vasoactive intestinal peptide receptor 1	0.00103	0.0675933	0.00198218	-0.00142	-1.1796	-0.184534	-0.721849	-0.09922	-0.29294	1.20232	0.604342	-0.450684
79847	TMEM180	transmembrane protein 180	9.16e-09	0.00853342	4.5017e-07	-0.00166	-0.894213	-0.261241	0.295598	1.291	0.116757	1.37678	0.187438	-0.793155
4147	MATN2	matrilin 2	5.43e-11	0.0636431	0.000149795	0.00318	1.03923	0.657325	-2.51702	1.69252	0.167254	0.902448	0.524236	-0.91107
51440	HPCAL4	hippocalcin like 4	0.0374	0.0976374	5.26965e-08	-0.0011	-0.988902	-0.753803	-2.54713	1.86137	-0.059059	1.57366	0.527808	-1.44247
9741	LAPTM4A	lysosomal protein transmembrane 4 alpha	4e-05	0.0176122	7.49714e-08	0.000783	0.458479	0.564646	-2.48021	1.66165	-0.000352	-0.253146	0.457726	-0.69113
1428	CRYM	crystallin, mu	3.99e-07	0.0150374	3.04278e-09	-0.00249	-3.30609	-1.37318	-2.14508	1.44159	0.137613	1.23028	0.296259	-1.29691
783	CACNB2	calcium channel, voltage-dependent, beta 2 subunit	1.37e-10	0.0188694	2.62997e-08	-0.00234	-1.30464	-0.587988	-1.78622	1.24169	0.173303	0.754591	0.269028	-1.15396
5179	PENK	proenkephalin	4.46e-44	0.0280277	2.83958e-07	-0.00843	-2.83784	-1.55967	1.4969	0.107719	-0.844539	0.280835	0.585641	0.506012
54874	FNBP1L	formin binding protein 1-like	1.43e-05	0.0959967	1.75143e-06	-0.00168	-0.328074	-0.575663	-2.60425	1.81473	-0.092321	1.01494	0.326882	-1.45522
7991	TUSC3	tumor suppressor candidate 3	0.000822	0.0102543	5.31179e-08	-0.00107	-0.927742	-0.968444	-1.92318	1.39029	0.275151	-0.805678	0.072572	-0.619986
1268	CNR1	cannabinoid receptor 1 (brain)	1.02e-41	0.0127885	8.42182e-12	-0.00768	-1.8706	-1.89518	-2.66626	1.86342	-0.062437	1.14254	0.482447	-1.24741
3631	INPP4A	inositol polyphosphate-4-phosphatase, type I, 107kDa	2.18e-11	0.03579	3.54229e-08	-0.00118	-1.04826	-0.726559	-2.43961	2.00465	0.067747	0.797753	-0.079771	-0.702513
5121	PCP4	Purkinje cell protein 4	2.05e-33	0.0138782	5.38707e-10	-0.00527	-1.82981	-1.39237	1.11422	0.034582	-1.17516	1.08762	0.598292	0.570978
23471	TRAM1	translocation associated membrane protein 1	0.000661	0.0123623	1.31681e-08	0.00104	0.535984	0.505518	0.836812	0.748253	-0.205781	-0.590031	0.100666	0.21288
254531	LPCAT4	lysophosphatidylcholine acyltransferase 4	1.66e-26	0.0179444	9.43796e-11	-0.0037	-1.45113	-0.869105	1.44438	0.454533	-1.23929	0.741862	0.703604	0.41189
1961	EGR4	early growth response 4	0.000162	0.0392948	4.08196e-06	-0.00396	-1.33588	-0.335801	-2.70117	2.47591	-1.05294	2.15027	0.695361	-1.52356
4212	MEIS2	Meis homeobox 2	3.55e-13	0.0331626	6.35625e-09	-0.00249	-0.800259	-0.593068	0.691945	0.890977	-0.652756	0.070304	0.826506	-0.626961
3736	KCNA1	potassium voltage-gated channel, shaker-related subfamily, member 1 (episodic ataxia with myokymia)	0.00031	0.0222327	0.000109197	-0.00103	-2.40499	-0.2141	1.1656	0.786967	-1.45793	0.617416	0.658935	0.281588
7102	TSPAN7	tetraspanin 7	1.81e-14	0.0247272	4.81922e-09	-0.00179	-1.0939	-0.739481	-1.68055	2.06158	-0.156953	-0.061115	0.667203	-0.749608
23762	OSBP2	oxysterol binding protein 2	2.93e-12	0.0275764	9.37918e-05	-0.00215	-0.454034	-0.188573	1.14083	0.741152	-1.11495	0.926346	1.10284	0.039472
29903	CCDC106	coiled-coil domain containing 106	0.000768	0.0152128	1.15547e-05	-0.00103	-0.664005	-0.269436	-2.4721	1.55027	0.56577	-1.18989	0.54621	-0.881311
9662	CEP135	centrosomal protein 135kDa	1.04e-06	0.0228474	0.000122477	0.00134	0.535753	0.164443	1.05141	0.842629	-1.41321	0.716191	1.21093	0.185006
3908	LAMA2	laminin, alpha 2	0.0011	0.0986977	2.91201e-10	0.00115	0.421376	0.33779	-1.6843	1.52492	-0.555864	1.15678	0.600417	-0.444937
8892	EIF2B2	eukaryotic translation initiation factor 2B, subunit 2 beta, 39kDa	0.0169	0.0192696	0.0318271	0.00063	0.46247	0.105773	-2.00784	1.32483	-0.06459	-0.64181	0.639821	-0.027265
65009	NDRG4	NDRG family member 4	7.35e-11	0.0176122	5.01284e-10	-0.00121	-1.23754	-0.860776	-2.04811	1.60227	-0.569439	0.983869	0.30977	-0.252465
4750	NEK1	NIMA-related kinase 1	0.00155	0.0108147	2.45098e-05	0.000796	0.414868	0.265507	1.04128	1.17131	-1.73252	2.01617	1.00457	0.307221
23111	SPG20	spastic paraplegia 20 (Troyer syndrome)	0.00386	0.00492822	0.0142159	0.000772	1.1588	0.17776	0.818491	2.10055	-1.72437	1.22063	1.56449	-0.350554
2184	FAH	fumarylacetoacetate hydrolase (fumarylacetoacetase)	2.45e-14	0.0576962	0.00283808	0.0025	0.464646	0.156583	-2.92407	3.06456	-0.473597	1.69163	1.03002	-1.58045
25807	RHBDD3	rhomboid domain containing 3	0.0072	0.0450437	0.000195287	0.00069	0.481614	0.141971	1.004	1.38155	-1.52312	1.72046	0.332057	0.40673
10420	TESK2	testis-specific kinase 2	0.00745	0.0582832	8.37325e-06	0.000993	0.785232	0.258022	-2.06174	2.68364	-0.009952	1.68123	0.802358	-1.14381
23457	ABCB9	ATP-binding cassette, sub-family B (MDR/TAP), member 9	0.00133	0.0570737	1.71255e-05	-0.00107	-0.565737	-0.310895	1.01201	0.301189	-0.783404	1.57115	0.463554	0.272573
135	ADORA2A	adenosine A2a receptor	4.43e-35	0.0203933	2.9534e-12	-0.00639	-1.49244	-1.39967	0.988659	0.989605	-1.55968	2.1379	1.37123	0.129996
55188	RIC8B	RIC8 guanine nucleotide exchange factor B	1.15e-17	0.0821857	1.17021e-10	-0.00269	-0.504948	-0.621111	-0.963616	3.14348	-0.93365	2.03039	0.83263	-0.400313
2550	GABBR1	gamma-aminobutyric acid (GABA) B receptor, 1	7.89e-09	0.0444145	1.57916e-10	-0.000741	-0.66634	-0.701318	-2.74003	2.83069	-0.668092	1.85253	1.00688	-1.46715
7008	TEF	thyrotrophic embryonic factor	5.7e-15	0.0905283	1.7401e-05	-0.00232	-0.634905	-0.225364	-2.10088	4.21326	-1.0413	1.36691	1.15708	-1.40465
30008	EFEMP2	EGF containing fibulin-like extracellular matrix protein 2	0.00584	0.00559986	1.56003e-05	0.00113	0.784725	0.246778	-3.04272	3.57228	-0.757989	2.08072	1.11726	-1.53571
60485	SAV1	salvador homolog 1 (Drosophila)	0.000204	0.0168886	1.16814e-06	0.000993	0.607862	0.366049	0.59623	0.380553	-1.647	2.6587	0.995417	0.157253
57020	C16orf62	chromosome 16 open reading frame 62	2.72e-17	0.0961165	0.00298995	0.00109	0.326052	0.105405	0.372212	2.17186	-0.891463	1.8728	0.874402	-0.97875
51071	DERA	deoxyribose-phosphate aldolase (putative)	0.00116	0.0141089	7.47644e-06	0.00191	0.631399	0.485642	-2.58493	2.78325	-0.498474	1.47794	0.979455	-1.20048
22846	VASH1	vasohibin 1	0.00572	0.0369433	1.5596e-06	0.00096	0.539481	0.29381	-2.24129	4.59309	-0.650099	1.87318	0.76767	-1.78999
4082	MARCKS	myristoylated alanine-rich protein kinase C substrate	2.36e-12	0.0303434	4.55618e-05	0.00253	0.299663	0.290052	-3.07211	4.49886	-0.724335	2.09834	1.38469	-2.25053
5954	RCN1	reticulocalbin 1, EF-hand calcium binding domain	7.32e-07	0.0497981	9.60977e-05	-0.002	-0.380436	-0.382669	-2.74229	3.92848	-0.645698	1.5238	1.00059	-2.00012
127833	SYT2	synaptotagmin II	2.78e-13	0.00927908	2.11752e-11	-0.00405	-1.96809	-0.50244	0.723968	2.33427	-2.28763	1.18828	1.36082	0.068657
56987	BBX	bobby sox homolog (Drosophila)	3.68e-06	0.00392454	4.7097e-06	0.00112	0.488168	0.457605	0.433143	1.81606	-0.460571	1.37385	0.83019	-0.774295
9968	MED12	mediator complex subunit 12	5.37e-05	0.00526975	3.47061e-05	0.00112	0.47896	0.169322	-1.00364	3.09075	-1.11596	1.87821	1.21976	-0.672609
2588	GALNS	galactosamine (N-acetyl)-6-sulfate sulfatase	1.83e-10	0.0677663	0.00370879	0.00396	0.393389	0.169553	0.004625	3.34315	-0.702014	2.27837	1.01724	-0.899455
10243	GPHN	gephyrin	1.78e-06	0.0109884	5.29667e-08	-0.00121	-0.561914	-0.429569	0.795814	2.1434	-2.00522	1.39406	1.80191	-0.104769
6543	SLC8A2	solute carrier family 8 (sodium/calcium exchanger), member 2	4.24e-16	0.0454781	4.09006e-11	-0.00326	-1.74349	-0.511051	-2.45921	6.33617	-0.937323	2.20875	1.84162	-2.38446
2563	GABRD	gamma-aminobutyric acid (GABA) A receptor, delta	1.34e-36	0.0202763	4.76192e-12	-0.00483	-2.02437	-0.764034	0.529656	2.56595	-2.39934	1.10913	1.40099	0.022041
80128	TRIM46	tripartite motif containing 46	1.08e-10	0.0261945	1.44556e-05	-0.00201	-1.14631	-0.155621	-1.10768	5.59117	-1.97819	2.26747	1.45414	-0.903592
6788	STK3	serine/threonine kinase 3	9.37e-08	0.00514091	1.26047e-08	0.00173	1.05939	0.418997	-0.078869	3.68119	-2.65834	2.12072	2.81145	-0.536713
8850	KAT2B	K(lysine) acetyltransferase 2B	1.96e-06	0.0124869	1.41339e-06	0.00112	0.374109	0.445924	-3.05492	4.23665	-1.08337	2.03842	1.53104	-1.69163
3030	HADHA	hydroxyacyl-CoA dehydrogenase/3-ketoacyl-CoA thiolase/enoyl-CoA hydratase (trifunctional protein), alpha subunit	0.000238	0.0109884	0.00109171	0.000651	0.323472	0.217928	-2.98349	4.33295	-0.685955	1.77901	1.49997	-1.69974
81490	PTDSS2	phosphatidylserine synthase 2	0.00469	0.0176122	5.17802e-05	0.000477	0.323903	0.176893	-1.74519	2.75399	-0.97302	2.1628	0.873233	-1.04092
7728	ZNF175	zinc finger protein 175	3.2e-06	0.00310331	0.0421459	0.00166	0.499043	0.0727873	0.000687	5.28157	-2.06148	0.809101	2.31454	-1.30634
55193	PBRM1	polybromo 1	2.63e-05	0.0672974	8.58192e-07	0.000916	0.319185	0.238003	-0.638081	2.02148	-2.33587	2.92169	1.77299	-0.986612
57658	CALCOCO1	calcium binding and coiled-coil domain 1	1.01e-14	0.0931991	5.74062e-06	-0.00201	-0.26083	-0.15738	0.711724	1.84195	-1.79453	1.01029	0.980194	-0.089591
8787	RGS9	regulator of G-protein signaling 9	6.8e-45	0.0737456	4.38226e-11	-0.00637	-1.19221	-1.15058	-1.66902	1.29768	-1.00501	1.7993	1.0402	-0.815893
90806	ANGEL2	angel homolog 2 (Drosophila)	2.07e-09	0.0558799	1.84611e-06	-0.00135	-0.458627	-0.352688	0.302603	2.76161	-2.21832	2.38697	2.13931	-1.02462
3208	HPCA	hippocalcin	5.08e-29	0.0230734	8.80424e-10	-0.00511	-2.15176	-1.55289	-3.01551	6.41767	-1.27147	2.67852	1.98326	-2.24289
26121	PRPF31	pre-mRNA processing factor 31	0.00071	0.066797	7.34858e-05	0.000675	0.190871	0.217304	-2.63422	4.77056	-0.885859	2.06392	1.08391	-1.26462
663	BNIP2	BCL2/adenovirus E1B 19kDa interacting protein 2	1.75e-10	0.0413878	0.00652206	0.00103	0.294362	0.106269	-3.00074	4.70573	-1.08307	1.82335	1.25317	-1.09353
28992	MACROD1	MACRO domain containing 1	5.78e-14	0.00600187	4.01405e-07	0.00346	0.541615	0.173219	-0.027524	2.08794	-1.39833	0.790161	1.23007	0.120441
2948	GSTM4	glutathione S-transferase mu 4	1.41e-05	0.0749366	0.00796308	0.00172	0.381914	0.0839081	-2.09502	4.56504	-0.961507	1.33089	1.08093	-1.28293
8986	RPS6KA4	ribosomal protein S6 kinase, 90kDa, polypeptide 4	8.38e-37	0.068894	0.000130878	-0.00504	-0.337713	-0.159209	-1.96899	8.39509	-1.97093	2.97015	2.35123	-1.86568
6468	FBXW4	F-box and WD repeat domain containing 4	0.034	0.0281961	1.10658e-05	0.000547	0.342398	0.272857	-2.75855	5.61634	-1.00507	2.12499	1.93656	-1.77032
2026	ENO2	enolase 2 (gamma, neuronal)	8.65e-09	0.0255242	2.07021e-08	-0.000874	-1.07595	-0.70475	-0.230549	3.07362	-1.79855	2.71233	1.03953	-0.350354
6285	S100B	S100 calcium binding protein B	1.7e-08	0.0803305	0.000993354	0.00197	0.702412	0.391577	-3.08584	4.74831	-1.08374	2.06668	1.55943	-1.3911
8216	LZTR1	leucine-zipper-like transcription regulator 1	8.69e-07	0.0457434	0.0045548	0.000711	0.305442	0.0943464	-1.42684	5.29687	-0.800406	2.38716	0.404804	-0.797966
22	ABCB7	ATP-binding cassette, sub-family B (MDR/TAP), member 7	0.000429	0.00724542	0.0349817	0.000862	0.553899	0.0841755	0.018328	5.59319	-2.56502	0.645166	2.67064	-0.421571
55366	LGR4	leucine-rich repeat containing G protein-coupled receptor 4	8.19e-05	0.00678936	2.07764e-05	0.000936	0.908715	0.3756	-3.08206	6.09526	-1.17131	1.86014	2.33796	-1.91453
10125	RASGRP1	RAS guanyl releasing protein 1 (calcium and DAG-regulated)	7.73e-07	0.00976864	3.28184e-10	-0.00145	-1.83474	-1.17148	-1.92136	6.52129	-0.882983	1.29886	1.47576	-2.30682
8439	NSMAF	neutral sphingomyelinase (N-SMase) activation associated factor	0.000118	0.0247272	0.00486337	-0.000641	-0.281878	-0.153787	0.221123	4.10248	-2.9581	1.57085	2.22334	-0.394765
55805	LRP2BP	LRP2 binding protein	9.25e-06	0.0111331	4.62184e-06	0.00363	1.07091	0.492151	-1.92202	3.77165	-0.562272	-0.68966	1.94259	-1.05582
51412	ACTL6B	actin-like 6B	0.0403	0.0129528	3.56801e-12	-0.000616	-1.86554	-0.62947	-1.70544	4.13448	-0.817639	1.39662	0.943621	-0.509058
10369	CACNG2	calcium channel, voltage-dependent, gamma subunit 2	6.4e-07	0.0395986	2.20158e-06	-0.0017	-0.738935	-0.286038	0.322522	3.68458	-2.67163	1.84067	0.923622	-0.092069
1628	DBP	D site of albumin promoter (albumin D-box) binding protein	1.64e-10	0.00967091	2.73634e-07	-0.00378	-0.608389	-0.457878	-1.86635	2.72343	-1.59554	1.5921	1.74572	-0.414084
286451	YIPF6	Yip1 domain family, member 6	0.0109	0.0610621	1.73387e-05	0.000474	0.287919	0.190833	-2.59082	4.31174	-1.22319	2.37241	1.50225	-1.04441
6938	TCF12	transcription factor 12	1.2e-08	0.0146988	5.60225e-08	0.00107	0.59617	0.562843	-2.64485	4.70808	-0.760701	0.856559	1.49033	-1.89186
11255	HRH3	histamine receptor H3	6.04e-12	0.0773927	3.23565e-06	-0.00364	-1.76215	-0.221726	-2.1848	3.91765	-1.56611	1.66264	1.87347	-0.475437
9610	RIN1	Ras and Rab interactor 1	6.54e-22	0.0197056	0.0157276	-0.00368	-1.23284	-0.151782	-1.61477	8.92017	-1.91884	1.98086	1.41057	-1.13362
6483	ST3GAL2	ST3 beta-galactoside alpha-2,3-sialyltransferase 2	8.74e-17	0.020706	0.0820844	-0.00137	-0.900789	-0.0938549	-2.2841	4.47071	-1.17166	0.565448	1.77476	-0.971557
80196	RNF34	ring finger protein 34, E3 ubiquitin protein ligase	4.15e-07	0.0409494	0.0626288	-0.000879	-0.176101	-0.099884	-1.63256	2.37963	-1.91521	3.09032	1.06302	-0.354002
64754	SMYD3	SET and MYND domain containing 3	1.24e-06	0.0168744	3.15978e-06	-0.00131	-0.68773	-0.438075	-2.77556	6.00611	-1.00591	1.72303	1.62109	-2.04816
9414	TJP2	tight junction protein 2	0.0012	0.0387096	7.04971e-06	0.000871	0.911061	0.801988	-3.00585	6.75629	-0.797835	1.68334	2.28078	-2.1998
2195	FAT1	FAT atypical cadherin 1	1.67e-24	0.00526975	2.41193e-06	0.00351	0.920153	0.425686	-2.71986	7.36541	-1.54375	1.87499	3.10192	-2.13845
55540	IL17RB	interleukin 17 receptor B	5.63e-20	0.0147697	6.86734e-09	0.00461	1.12638	0.580437	-3.07279	6.85471	-1.04123	1.37695	2.59021	-2.00622
3775	KCNK1	potassium channel, subfamily K, member 1	3.89e-06	0.0166855	4.40895e-08	-0.00135	-0.94768	-0.561891	-2.7452	6.10646	-1.06309	1.59567	2.19222	-2.22097
22871	NLGN1	neuroligin 1	1.94e-09	0.0854343	1.25663e-06	-0.0018	-0.430632	-0.479212	-0.213498	3.4806	-2.87059	1.9645	2.02148	-0.360094
2898	GRIK2	glutamate receptor, ionotropic, kainate 2	1.82e-35	0.0399288	1.23049e-06	-0.00435	-1.23897	-0.364217	-2.1041	6.86027	-1.32952	1.82512	1.87399	-2.13477
6833	ABCC8	ATP-binding cassette, sub-family C (CFTR/MRP), member 8	1.05e-09	0.0107318	0.00370033	-0.00227	-1.21375	-0.144755	0.247132	4.81514	-2.63675	1.33511	2.4651	-0.764234
51186	WBP5	WW domain binding protein 5	1.38e-17	0.00747992	2.0923e-05	0.00219	0.923364	0.483452	-3.00513	3.88302	-0.307572	-0.440675	1.73451	-1.47423
80019	UBTD1	ubiquitin domain containing 1	0.0142	0.00707222	0.0753161	0.000943	0.533662	0.078358	-0.455314	4.10769	-2.32957	2.56356	2.45638	-0.84508
836	CASP3	caspase 3, apoptosis-related cysteine peptidase	0.000718	0.0211226	0.000405126	0.00202	0.429568	0.130044	-0.708196	8.86778	-2.41359	1.19321	3.80622	-0.913244
26574	AATF	apoptosis antagonizing transcription factor	1.01e-07	0.0444333	0.000797203	0.00154	0.330683	0.11963	-2.72911	7.44727	-1.23675	2.13719	2.3905	-2.24333
79772	MCTP1	multiple C2 domains, transmembrane 1	0.00182	0.015182	5.84679e-06	-0.00121	-2.58904	-1.1465	-2.54586	7.43046	-1.36331	1.69286	2.3024	-2.09491
771	CA12	carbonic anhydrase XII	5.85e-26	0.0212317	1.61838e-10	-0.00646	-2.18264	-1.32367	-2.13193	6.21675	-1.74153	0.506709	0.927305	-0.270467
37	ACADVL	acyl-CoA dehydrogenase, very long chain	0.00496	0.0120606	1.05653e-07	0.000557	0.551388	0.424266	-1.78484	10.4354	-1.57662	1.5346	1.87656	-1.72164
25864	ABHD14A	abhydrolase domain containing 14A	2.02e-16	0.086967	5.75517e-07	-0.00252	-0.324636	-0.250394	-1.36715	8.54576	-1.51994	0.654207	3.54979	-1.02437
8720	MBTPS1	membrane-bound transcription factor peptidase, site 1	6.07e-28	0.0748631	6.85419e-09	-0.00257	-0.42708	-0.29016	-1.17533	8.61353	-2.61117	2.81675	3.0591	-1.85126
23418	CRB1	crumbs family member 1, photoreceptor morphogenesis associated	0.000109	0.00453303	6.90027e-07	0.00321	1.15039	0.358708	-2.74883	7.99249	-1.40509	1.89705	3.13035	-2.29495
22835	ZFP30	ZFP30 zinc finger protein	0.000547	0.0441623	0.00353594	0.0014	0.469313	0.0719436	-1.70668	8.03001	-1.68588	0.977805	1.73523	-0.809496
793	CALB1	calbindin 1, 28kDa	0.00462	0.0137676	1.59679e-10	-0.00104	-1.63177	-2.1021	-2.53028	9.37361	-1.77866	2.13482	1.86988	-1.28295
23197	FAF2	Fas associated factor family member 2	0.0113	0.00958565	0.0105427	0.000436	0.248634	0.105861	-1.03318	9.09228	-2.36875	2.4664	2.35485	-2.17724
3632	INPP5A	inositol polyphosphate-5-phosphatase, 40kDa	3.81e-05	0.0152901	1.4662e-11	-0.00115	-1.76767	-1.23464	-0.502381	4.5858	-3.35809	1.80471	1.80107	-0.299617
79710	MORC4	MORC family CW-type zinc finger 4	9.1e-06	0.0016084	8.19489e-09	0.00192	1.09498	0.22639	-1.53282	10.2462	-1.51254	1.96449	1.88645	-1.60722
7716	VEZF1	vascular endothelial zinc finger 1	8.41e-11	0.0233793	9.48535e-11	0.00123	0.776341	0.652244	-1.56565	7.96993	-1.2696	2.1806	1.53714	-1.96288
23189	KANK1	KN motif and ankyrin repeat domains 1	0.000374	0.00512664	8.04155e-10	0.0012	0.883985	0.617116	-2.6894	7.95531	-1.12044	1.37169	3.23895	-2.77576
2035	EPB41	erythrocyte membrane protein band 4.1 (elliptocytosis 1, RH-linked)	0.00201	0.0403442	0.00408967	-0.000858	-0.359465	-0.128563	-0.445941	5.80359	-3.39711	1.67156	2.91496	-0.62127
79726	WDR59	WD repeat domain 59	0.00157	0.0472443	0.000115529	0.000565	0.259872	0.226868	-0.98474	4.2175	-1.73177	2.35342	1.88118	-1.85773
27	ABL2	c-abl oncogene 2, non-receptor tyrosine kinase	2.08e-09	0.0715067	0.0180371	-0.00146	-0.553713	-0.0782367	-0.719477	7.71458	-2.2545	2.37694	1.78075	-1.46446
10645	CAMKK2	calcium/calmodulin-dependent protein kinase kinase 2, beta	1.08e-20	0.00931129	2.45098e-05	-0.00332	-1.91231	-0.472484	-0.261875	12.4641	-2.25138	0.962797	2.59988	-0.930247
55329	MNS1	meiosis-specific nuclear structural 1	0.000242	0.0203546	0.000539456	0.00216	1.20683	0.541535	-1.24946	13.7174	-2.10284	1.1693	4.29357	-1.41434
9261	MAPKAPK2	mitogen-activated protein kinase-activated protein kinase 2	0.000292	0.0065011	6.68287e-10	0.00136	0.701848	0.357829	-2.14024	6.91182	-2.67454	3.02957	2.94582	-1.51119
6553	SLC9A5	solute carrier family 9, subfamily A (NHE5, cation proton antiporter 5), member 5	1.63e-12	0.021188	7.1942e-05	-0.00384	-1.36387	-0.162095	-0.854685	5.82362	-2.95919	2.20124	3.68813	-0.921465
11083	DIDO1	death inducer-obliterator 1	0.0147	0.0283804	0.00575146	0.000551	0.685839	0.140834	-0.198677	4.61156	-2.97338	2.34148	2.78548	-0.93529
90861	HN1L	hematological and neurological expressed 1-like	0.000177	0.00635917	0.00126609	0.00153	0.616607	0.228065	-1.72752	7.1018	-0.934199	2.19031	1.89686	-2.24274
5080	PAX6	paired box 6	0.00287	0.00820441	3.07976e-09	0.00186	0.980227	0.678126	-2.40444	11.161	-1.65305	1.753	3.31182	-1.96236
814	CAMK4	calcium/calmodulin-dependent protein kinase IV	6.47e-29	0.0065011	1.9945e-09	-0.00381	-2.04506	-0.448305	-2.34999	11.1289	-1.52586	1.91239	2.77851	-1.8974
6777	STAT5B	signal transducer and activator of transcription 5B	0.000639	0.0115164	0.00230261	0.000534	0.265193	0.148998	-1.46458	13.6048	-1.98812	1.30657	2.8064	-1.83427
8906	AP1G2	adaptor-related protein complex 1, gamma 2 subunit	1.17e-06	0.00747683	3.6615e-06	-0.00212	-1.1003	-0.407656	-0.462576	6.21977	-3.32564	2.41574	3.10976	-1.01873
2259	FGF14	fibroblast growth factor 14	5.65e-10	0.00265173	1.88244e-12	-0.00198	-1.80639	-1.09408	-0.746005	10.71	-3.02832	1.54864	3.16072	-0.835601
8726	EED	embryonic ectoderm development	0.0265	0.0441123	0.000291431	0.000625	0.68904	0.320302	-1.61817	6.73239	-2.82639	2.77036	3.14015	-1.1439
29994	BAZ2B	bromodomain adjacent to zinc finger domain, 2B	1.62e-10	0.0139629	6.32105e-08	0.00173	0.47202	0.427488	-2.17634	11.4643	-1.52191	1.75636	3.63036	-2.11342
5590	PRKCZ	protein kinase C, zeta	4.48e-14	0.022922	8.39371e-09	-0.00133	-1.28541	-0.765868	-0.563061	7.15955	-2.91661	2.39399	2.59973	-1.18243
2185	PTK2B	protein tyrosine kinase 2 beta	1.19e-10	0.0658864	2.02225e-09	-0.00218	-1.26771	-0.516669	-1.07768	12.2803	-1.63774	1.99987	2.81644	-1.59221
26505	CNNM3	cyclin M3	3.11e-06	0.0679337	5.80934e-07	0.000794	0.32838	0.247972	-1.91792	13.3452	-2.29596	2.48237	3.70299	-1.86343
4482	MSRA	methionine sulfoxide reductase A	1.81e-09	0.046219	0.0126707	-0.0014	-0.246506	-0.0992737	-2.31941	10.0844	-1.7609	1.04726	1.74258	-1.01373
10013	HDAC6	histone deacetylase 6	2.33e-06	0.0326433	0.0121103	0.000873	0.308841	0.087889	-0.623535	5.55678	-2.73295	2.30665	3.33709	-1.182
81558	FAM117A	family with sequence similarity 117, member A	5.05e-12	0.022828	1.17546e-07	-0.00341	-0.670083	-0.322015	-2.3849	11.1349	-1.64211	1.68699	3.81001	-1.67977
7011	TEP1	telomerase-associated protein 1	3.97e-05	0.0386059	0.00156956	0.00159	1.0219	0.116077	-1.76872	14.5811	-2.1237	1.82503	3.5792	-1.66245
6584	SLC22A5	solute carrier family 22 (organic cation/carnitine transporter), member 5	0.0132	0.0300967	7.13316e-07	0.000729	0.42558	0.298928	-1.11258	8.6611	-2.59672	1.52015	3.84295	-0.977398
1114	CHGB	chromogranin B (secretogranin 1)	2.86e-10	0.0143064	4.87335e-07	-0.0017	-2.02964	-0.83037	-1.5542	13.7524	-2.04511	1.21632	4.61133	-1.44566
51715	RAB23	RAB23, member RAS oncogene family	0.000238	0.00526975	0.00519554	0.00075	0.761561	0.115104	-1.95296	11.3183	-1.40672	0.749185	2.34458	-1.72485
58500	ZNF250	zinc finger protein 250	1.28e-06	0.0117319	0.00493833	0.00322	0.594463	0.0829848	-1.31112	11.2254	-1.817	0.733196	4.19455	-1.59411
27124	INPP5J	inositol polyphosphate-5-phosphatase J	9.14e-12	0.00553149	0.000490162	-0.00372	-0.866629	-0.114569	-1.7368	8.10469	-2.39658	2.21356	2.92233	-1.02271
55031	USP47	ubiquitin specific peptidase 47	0.000178	0.0147172	1.17871e-09	0.000626	0.404788	0.432903	-0.953968	8.51992	-2.69518	2.46543	3.21949	-1.25362
26286	ARFGAP3	ADP-ribosylation factor GTPase activating protein 3	3.52e-07	0.0282982	0.000334947	0.00177	0.310739	0.22255	-2.25739	10.746	-1.40912	1.45028	3.0214	-1.92971
55171	TBCCD1	TBCC domain containing 1	6.12e-12	0.00686457	2.3577e-06	0.0016	0.533509	0.101991	-1.31677	12.2957	-1.79291	1.75202	3.33052	-1.42403
10846	PDE10A	phosphodiesterase 10A	3.35e-36	0.00810558	4.14021e-11	-0.00669	-1.52522	-2.42406	-0.747212	11.9448	-2.37159	1.16924	3.52583	-1.08028
10735	STAG2	stromal antigen 2	6.69e-06	0.00766759	1.92776e-08	0.000961	0.502498	0.474876	-1.16441	10.511	-2.97225	2.29998	4.65574	-1.5892
2914	GRM4	glutamate receptor, metabotropic 4	6.85e-19	0.0842208	0.00094627	-0.00334	-1.54599	-0.170409	-1.34525	10.528	-2.3923	1.58747	4.41965	-1.25178
133619	PRRC1	proline-rich coiled-coil 1	1.12e-06	0.089529	2.68293e-06	0.00133	0.411977	0.200899	-1.55846	12.8684	-2.35267	2.22467	4.09123	-1.50784
11329	STK38	serine/threonine kinase 38	0.0011	0.0288126	3.55519e-09	0.000582	0.464566	0.399201	-1.29926	14.01	-2.714	2.1659	4.04982	-1.63238
9293	GPR52	G protein-coupled receptor 52	1.36e-20	0.0156845	0.000446666	-0.0058	-2.45291	-0.236704	-1.55017	18.8903	-1.82505	1.57533	3.4482	-1.87386
26610	ELP4	elongator acetyltransferase complex subunit 4	0.0023	0.030321	0.000141131	0.00123	0.45508	0.176139	-2.07921	14.8167	-1.97205	1.59575	4.22138	-1.55736
23224	SYNE2	spectrin repeat containing, nuclear envelope 2	0.000685	0.00937678	1.27443e-05	0.00109	0.678059	0.384542	-1.09097	13.8465	-2.64705	1.67279	3.29456	-1.11454
3751	KCND2	potassium voltage-gated channel, Shal-related subfamily, member 2	3.67e-07	0.029807	2.63256e-11	-0.00159	-0.839888	-0.872713	-1.75804	13.1949	-1.72795	1.54672	3.74034	-1.61616
25926	NOL11	nucleolar protein 11	0.00625	0.0448253	5.08542e-05	0.000612	0.193104	0.232511	-1.4929	14.7035	-1.83571	1.63462	3.42807	-1.66931
112869	CCDC101	coiled-coil domain containing 101	0.00761	0.0605367	0.000181129	0.000908	0.619466	0.094298	-1.89647	16.3556	-1.9044	1.65996	4.79381	-1.94227
9252	RPS6KA5	ribosomal protein S6 kinase, 90kDa, polypeptide 5	4.08e-11	0.0295003	0.00257058	-0.00292	-0.482949	-0.20198	-1.2947	17.1002	-2.04213	1.35176	2.3205	-1.06948
64766	S100PBP	S100P binding protein	3.93e-09	0.028684	0.0216378	-0.00168	-0.210549	-0.155763	-1.50376	16.2277	-2.02823	1.41145	5.27824	-1.57839
55268	ECHDC2	enoyl CoA hydratase domain containing 2	5.48e-20	0.00626927	2.6557e-08	0.00425	0.506732	0.478421	-1.30903	16.664	-2.26077	1.27492	4.64392	-1.32663

## Sheet: Cortex
Entrez	Symbol	Name	FDR.6m	FDR.Hodges2006.BA4	FDR.Hodges2006.BA9	FDR.HBTRC.PrfC	FDR.HBTRC.VisC	log2FC.6m	log2FC.Hodges2006.BA4	log2FC.Hodges2006.BA9	log2FC.HBTRC.PrfC	log2FC.HBTRC.VisC	CS_Cross	CS_Long	IH_Cross	IH_Long	IA_Cross	IA_Long
10125	ATP2B2	ATPase, Ca++ transporting, plasma membrane 2	9.05e-06	0.00239571	0.999717	2.26558e-22	2.87159e-14	-0.0013	-0.325592	-0.0353434	2.26558e-22	2.87159e-14	2.81752	-2.84512	0.204505	-1.56702	-1.00439	1.94298
10439	ADAM23	ADAM metallopeptidase domain 23	1.95e-06	0.00239571	0.999717	1.60511e-17	7.61426e-15	-0.00118	-0.382212	-0.0213857	1.60511e-17	7.61426e-15	2.56632	-9.72293	1.62792	-2.22885	-3.52635	2.21676
11076	DCLK1	doublecortin-like kinase 1	2.02e-06	0.00248757	0.999717	1.78211e-15	5.37061e-06	-0.00114	-0.263851	-0.102369	1.78211e-15	5.37061e-06	2.13192	-11.9942	1.84119	-2.01079	-3.28768	1.80932
1114	NEFM	neurofilament, medium polypeptide	5.64e-06	0.00291902	0.999717	2.66663e-25	6.71538e-14	-0.0017	-0.374403	-0.0572905	2.66663e-25	6.71538e-14	2.47817	-11.7884	1.38508	-1.67889	-4.09954	2.53741
2563	IL17RB	interleukin 17 receptor B	5.91e-05	0.00635997	0.999717	5.27147e-48	8.57837e-38	0.00248	0.550617	0.181636	5.27147e-48	8.57837e-38	-3.07279	6.85471	-1.04123	1.37695	2.59021	-2.00622
3691	GABRD	gamma-aminobutyric acid (GABA) A receptor, delta	3.27e-10	0.0074684	0.999717	1.58061e-22	1.07486e-07	-0.0018	-0.46542	-0.100125	1.58061e-22	1.07486e-07	0.529656	2.56595	-2.39934	1.10913	1.40099	0.022041
3736	TPPP	tubulin polymerization promoting protein	0.00218	0.00791285	0.999717	1.05891e-12	1.45291e-12	-0.000703	-0.544841	-0.0144361	1.05891e-12	1.45291e-12	1.60431	-13.9399	2.08503	-1.57388	-2.79598	1.16838
4741	SNAP25	synaptosomal-associated protein, 25kDa	3.79e-07	0.0112246	0.999717	5.05481e-20	6.71357e-07	-0.00138	-0.573151	-0.0339716	5.05481e-20	6.71357e-07	2.1034	-0.347594	-0.466202	-0.632579	0.171558	0.161247
476	ATP2A2	ATPase, Ca++ transporting, cardiac muscle, slow twitch 2	8.2e-06	0.0148892	0.999717	1.68946e-21	2.26251e-18	-0.00104	-0.273416	0.0143082	1.68946e-21	2.26251e-18	2.91056	-8.69556	1.13988	-1.79991	-3.22014	2.57044
488	NRN1	neuritin 1	9.11e-08	0.0183913	0.999717	6.62716e-32	1.7284e-16	-0.00178	-0.330203	-0.051233	6.62716e-32	1.7284e-16	2.9617	-8.98449	1.15367	-1.92803	-2.86871	1.59109
491	ITGB4	integrin, beta 4	0.00163	0.0266829	0.999717	2.36803e-10	1.45426e-12	0.00136	0.486244	0.199666	2.36803e-10	1.45426e-12	-2.87416	3.27425	-0.802403	1.75867	1.30157	-1.44935
5058	LRRC48	leucine rich repeat containing 48	0.0154	0.0277857	0.999717	4.30412e-05	0.0381178	-0.000862	-0.0854846	-0.0263092	4.30412e-05	0.0381178	2.95165	-4.14985	0.490881	-1.41162	-1.62505	2.42414
51022	CHGB	chromogranin B (secretogranin 1)	2.55e-07	0.0302828	0.999717	0.00239478	0.00537133	-0.00127	-0.314623	-0.0312263	0.00239478	0.00537133	-1.5542	13.7524	-2.04511	1.21632	4.61133	-1.44566
51299	ATP1A1	ATPase, Na+/K+ transporting, alpha 1 polypeptide	0.000613	0.0389674	0.999717	0.0294635	2.45642e-11	-0.000904	-0.215487	-0.0113292	0.0294635	2.45642e-11	1.51354	-0.472614	-0.710182	1.49562	-0.110312	0.655608
55540	UXS1	UDP-glucuronate decarboxylase 1	0.00888	0.0428063	0.999717	0.00139758	9.37544e-25	-0.000659	-0.168053	-0.011482	0.00139758	9.37544e-25	2.65803	-2.70018	0.249559	-1.6968	-1.31399	1.94724
56341	OLFM1	olfactomedin 1	9.07e-06	0.04364	0.999717	2.60208e-12	0.00120131	-0.000959	-0.211517	-0.0150128	2.60208e-12	0.00120131	1.79115	-11.8029	1.97263	-2.20701	-2.72808	1.51516
56675	PRMT8	protein arginine methyltransferase 8	0.000117	0.0451744	0.999717	9.56331e-19	3.40866e-08	-0.000891	-0.378656	-0.00384353	9.56331e-19	3.40866e-08	2.49611	-4.18248	0.573955	-1.57326	-1.93088	2.62583
6616	VAMP1	vesicle-associated membrane protein 1 (synaptobrevin 1)	7.39e-05	0.046679	0.999717	1.14996e-12	1.00781e-10	-0.00118	-0.409348	-0.0610957	1.14996e-12	1.00781e-10	3.11361	-4.53042	0.464915	-1.54121	-1.37702	2.2806
6843	PAK1	p21 protein (Cdc42/Rac)-activated kinase 1	7.28e-06	0.0511297	0.999717	1.44611e-15	2.06826e-16	-0.00098	-0.57477	-0.0335175	1.44611e-15	2.06826e-16	-0.228923	-2.10225	2.38355	-1.59335	-1.32075	0.084828
80146	TSPYL5	TSPY-like 5	0.00212	0.0627638	0.999717	6.03159e-32	2.96444e-24	-0.000946	-0.23178	-0.0438496	6.03159e-32	2.96444e-24	2.97695	-7.73423	0.833261	-1.44623	-2.97429	2.39406
83450	NRIP3	nuclear receptor interacting protein 3	0.00227	0.0709095	0.999717	6.47593e-16	1.07638e-06	-0.00121	-0.272936	-0.0113723	6.47593e-16	1.07638e-06	-2.49446	6.77756	-1.49892	1.5547	0.958345	-0.344569
85453	DLGAP1	discs, large (Drosophila) homolog-associated protein 1	0.00549	0.0777197	0.999717	3.92301e-09	7.357e-06	-0.000688	-0.176208	-0.0385168	3.92301e-09	7.357e-06	2.91095	-7.46634	1.05256	-2.22184	-2.638	2.18567
8745	KCNA1	potassium voltage-gated channel, shaker-related subfamily, member 1 (episodic ataxia with myokymia)	7.67e-07	0.0812273	0.999717	2.39959e-17	0.00853499	-0.00141	-0.182462	0.0297233	2.39959e-17	0.00853499	1.1656	0.786967	-1.45793	0.617416	0.658935	0.281588
9201	GLRX2	glutaredoxin 2	0.0178	0.0858371	0.999717	0.000134222	2.9517e-06	-0.000514	-0.186102	-0.0332084	0.000134222	2.9517e-06	2.11214	-7.04269	2.25445	-2.80573	-3.47039	1.74753
9229	RASGRP1	RAS guanyl releasing protein 1 (calcium and DAG-regulated)	0.000271	0.0874272	0.999717	4.30457e-39	6.17969e-11	-0.00098	-0.246177	-0.136068	4.30457e-39	6.17969e-11	-1.92136	6.52129	-0.882983	1.29886	1.47576	-2.30682

## Sheet: striatal_genes_not_in_AIBS
Entrez	Symbol	Name	FDR.6m	FDR.Durrenberger2011.CN	FDR.Hodges2006.CN
2788	GNG7	guanine nucleotide binding protein (G protein), gamma 7	1.75e-11	0.0201846	2.7177e-11
54715	RBFOX1	RNA binding protein, fox-1 homolog (C. elegans) 1	1.06e-17	0.0222637	3.21595e-10
51765	MST4	serine/threonine protein kinase MST4	2.58e-17	0.0899828	6.6014e-10
9148	NEURL1	neuralized E3 ubiquitin protein ligase 1	0.000816	0.0811836	7.82014e-09
51652	CHMP3	charged multivesicular body protein 3	3.42e-06	0.0161344	8.20321e-09
27065	NSG1	neuron specific gene family member 1	0.000116	0.0287941	8.77629e-09
11094	CACFD1	calcium channel flower domain containing 1	7.56e-11	0.0532807	1.16153e-08
55435	AP1AR	adaptor-related protein complex 1 associated regulatory protein	4.64e-12	0.00815325	1.34845e-08
55827	DCAF6	DDB1 and CUL4 associated factor 6	0.000103	0.0167069	5.49873e-08
7111	TMOD1	tropomodulin 1	5.84e-34	0.00621999	7.2898e-08
115703	ARHGAP33	Rho GTPase activating protein 33	1.15e-16	0.00742604	7.2898e-08
23351	KHNYN	KH and NYN domain containing	5.33e-10	0.00362937	9.92888e-08
10777	ARPP21	cAMP-regulated phosphoprotein, 21kDa	1.38e-38	0.0534	1.56707e-07
92211	CDHR1	cadherin-related family member 1	2.52e-05	0.0426979	2.57234e-07
5128	CDK17	cyclin-dependent kinase 17	1.07e-05	0.0241832	3.24652e-06
131601	TPRA1	transmembrane protein, adipocyte asscociated 1	0.0013	0.0237508	8.4706e-06
10659	CELF2	CUGBP, Elav-like family member 2	2.58e-12	0.016104	1.44099e-05
29965	CDIP1	cell death-inducing p53 target 1	1.45e-05	0.030321	2.66507e-05
55196	KIAA1551	KIAA1551	0.00696	0.0730053	8.43128e-05
29102	DROSHA	drosha, ribonuclease type III	0.000216	0.0486123	8.6426e-05
9743	ARHGAP32	Rho GTPase activating protein 32	7.92e-09	0.00818527	8.77082e-05
65124	SOWAHC	sosondowah ankyrin repeat domain family member C	0.000779	0.00190848	0.000169921
54069	MIS18A	MIS18 kinetochore protein A	2.57e-05	0.058024	0.000243982
63915	BLOC1S5	biogenesis of lysosomal organelles complex-1, subunit 5, muted	2.52e-07	0.00201626	0.000277148
51337	THEM6	thioesterase superfamily member 6	1.43e-16	0.0218348	0.000420101
10299	MARCH6	membrane-associated ring finger (C3HC4) 6, E3 ubiquitin protein ligase	0.0465	0.00415451	0.000488086
64430	PCNXL4	pecanex-like 4 (Drosophila)	0.024	0.0238376	0.00568355
55684	RABL6	RAB, member RAS oncogene family-like 6	2.29e-09	0.0189445	0.0401322

## Sheet: Top_25_Hodge_genes
Entrez	Symbol	Name	FDR.6m	FDR.Durrenberger2011.CN	FDR.Hodges2006.CN
1607	DGKB	diacylglycerol kinase, beta 90kDa	1.96e-11	0.0110757	1.5656e-13
2830	GPR6	G protein-coupled receptor 6	9.27e-17	0.0133102	3.25683e-13
55512	SMPD3	sphingomyelin phosphodiesterase 3, neutral membrane (neutral sphingomyelinase II)	5.51e-18	0.00975908	4.13519e-13
1813	DRD2	dopamine receptor D2	8.32e-25	0.0201846	5.88298e-13
54976	C20orf27	chromosome 20 open reading frame 27	1.43e-11	0.0225792	7.3591e-13
7881	KCNAB1	potassium voltage-gated channel, shaker-related subfamily, beta member 1	1.97e-28	0.0123762	1.4287e-12
56924	PAK6	p21 protein (Cdc42/Rac)-activated kinase 6	2.94e-05	0.0315653	1.4287e-12
10873	ME3	malic enzyme 3, NADP(+)-dependent, mitochondrial	0.00586	0.0052135	1.5199e-12
2259	FGF14	fibroblast growth factor 14	5.65e-10	0.00265173	1.88244e-12
54997	TESC	tescalcin	5.51e-30	0.0112306	1.92455e-12
8470	SORBS2	sorbin and SH3 domain containing 2	2.03e-10	0.00602858	2.00158e-12
10636	RGS14	regulator of G-protein signaling 14	8.41e-34	0.0211649	2.09608e-12
2982	GUCY1A3	guanylate cyclase 1, soluble, alpha 3	0.0284	0.0203933	2.58013e-12
135	ADORA2A	adenosine A2a receptor	4.43e-35	0.0203933	2.9534e-12
51412	ACTL6B	actin-like 6B	0.0403	0.0129528	3.56801e-12
2563	GABRD	gamma-aminobutyric acid (GABA) A receptor, delta	1.34e-36	0.0202763	4.76192e-12
490	ATP2B1	ATPase, Ca++ transporting, plasma membrane 1	5.39e-31	0.00876615	5.12951e-12
1268	CNR1	cannabinoid receptor 1 (brain)	1.02e-41	0.0127885	8.42182e-12
4008	LMO7	LIM domain 7	0.00516	0.0164151	9.82004e-12
5126	PCSK2	proprotein convertase subtilisin/kexin type 2	1.32e-06	0.00401611	9.99823e-12
88	ACTN2	actinin, alpha 2	1.49e-18	0.0221948	1.2281e-11
22836	RHOBTB3	Rho-related BTB domain containing 3	0.000437	0.00190848	1.41713e-11
3632	INPP5A	inositol polyphosphate-5-phosphatase, 40kDa	3.81e-05	0.0152901	1.4662e-11
5999	RGS4	regulator of G-protein signaling 4	1.17e-34	0.00118216	1.89705e-11
1730	DIAPH2	diaphanous-related formin 2	3.27e-05	0.0341817	2.04748e-11
