# Supplementary material for: Brain Regions Showing White Matter Loss in Huntington’s Disease Are Enriched for Synaptic and Metabolic Genes
Source: Biol Psychiatry. 2018 Mar 1;83(5):456–65. doi: 10.1016/j.biopsych.2017.10.019 (PMC5803509; doi:10.1016/j.biopsych.2017.10.019)
Supplement: Supplemental Files 1–9 [file mmc2.zip › File_9_node_sd.xlsx]

## Sheet: Sheet1
Probe	Node	sd
1047420	0	3.7392
1050449	0	3.70576
1043395	0	3.67611
1048196	0	3.67188
1048623	0	3.58296
1043219	0	3.58016
1052558	0	3.54223
1043094	0	3.53295
1056858	0	3.52632
1049251	0	3.47633
1047291	0	3.47282
1057334	0	3.47065
1058084	0	3.45161
1050865	0	3.44158
1047964	0	3.42231
1055491	0	3.39576
1051269	0	3.39489
1049451	0	3.39094
1047399	0	3.39013
1045927	0	3.37834
1045649	0	3.35837
1050899	0	3.356
1052521	0	3.35162
1056823	0	3.33115
1051235	0	3.32875
1048533	0	3.32598
1043766	0	3.30311
1049447	0	3.28662
1048328	0	3.27762
1050900	0	3.27516
1049148	0	3.25993
1051903	0	3.25951
1047130	0	3.24991
1047544	0	3.24926
1053382	0	3.23964
1043504	0	3.23352
1047489	0	3.2256
1047573	0	3.2241
1042212	0	3.22083
1055559	0	3.21839
1043301	0	3.20887
1052576	0	3.19683
1053098	0	3.19459
1048639	0	3.19345
1045804	0	3.18914
1054143	0	3.184
1053819	0	3.18171
1053876	0	3.1779
1047382	0	3.17457
1045343	0	3.1734
1053807	0	3.17187
1043226	0	3.17174
1050404	0	3.16944
1052963	0	3.16556
1044041	0	3.16526
1049736	0	3.16283
1049020	0	3.15703
1058552	0	3.15697
1044252	0	3.15604
1051998	0	3.1539
1047219	0	3.1503
1053796	0	3.15001
1048829	0	3.14908
1042818	0	3.14291
1043322	0	3.14137
1052120	0	3.1361
1045952	0	3.1336
1047832	0	3.12806
1048926	0	3.12687
1046110	0	3.11004
1044127	0	3.10928
1044705	0	3.10248
1042594	0	3.09094
1047269	0	3.08929
1057688	0	3.07658
1050409	0	3.07236
1053086	0	3.06997
1050945	0	3.06759
1052068	0	3.06695
1051917	0	3.05573
1049592	0	3.05562
1044392	0	3.05562
1042520	0	3.0533
1044899	0	3.05012
1049459	0	3.04586
1053848	0	3.04398
1048294	0	3.04287
1055142	0	3.03989
1046307	0	3.02324
1050603	0	3.02265
1047618	0	3.0224
1042176	0	3.02172
1044840	0	3.02153
1047998	0	3.01431
1051781	0	3.01169
1043111	0	3.0103
1047427	0	3.00983
1049699	0	3.00797
1047936	0	3.00781
1057629	0	3.00057
1042756	0	3.0003
1047791	0	2.99985
1044307	0	2.99875
1047202	0	2.99481
1053120	0	2.99056
1042028	0	2.989
1053028	0	2.98854
1049001	0	2.98769
1058141	0	2.98422
1046311	0	2.9821
1053778	0	2.9688
1047361	0	2.96329
1047143	0	2.96162
1044519	0	2.96045
1051994	0	2.95825
1045061	0	2.95576
1050545	0	2.9533
1053985	0	2.95088
1043224	0	2.94912
1050512	0	2.94361
1055516	0	2.94325
1048992	0	2.93068
1045060	0	2.93028
1052033	0	2.9301
1043373	0	2.92957
1046982	0	2.92469
1041965	0	2.92351
1051144	0	2.91141
1046399	0	2.91069
1057589	0	2.90893
1047019	0	2.90685
1043816	0	2.90362
1055017	0	2.90133
1054799	0	2.89984
1051263	0	2.89791
1049120	0	2.89444
1044937	0	2.89415
1048029	0	2.88991
1042848	0	2.88971
1058176	0	2.88939
1047171	0	2.88725
1057394	0	2.88676
1053728	0	2.88643
1055676	0	2.88309
1053297	0	2.8802
1052339	0	2.87895
1048007	0	2.8779
1051966	0	2.87696
1057896	0	2.87516
1051686	0	2.87436
1057349	0	2.87277
1047918	0	2.87122
1051189	0	2.86857
1042880	0	2.86288
1057581	0	2.86166
1055585	0	2.85397
1045856	0	2.85271
1050792	0	2.85124
1054488	0	2.84345
1051237	0	2.84021
1043356	0	2.83803
1049101	0	2.83673
1042628	0	2.83361
1046319	0	2.82821
1051820	0	2.82785
1042519	0	2.82688
1046929	0	2.8207
1055633	0	2.81948
1053402	0	2.81404
1048825	0	2.80897
1053354	0	2.80866
1054801	0	2.80813
1053178	0	2.80715
1049652	0	2.8057
1058182	0	2.80304
1057723	0	2.80019
1052063	0	2.79988
1048466	0	2.79094
1047584	0	2.78754
1054548	0	2.78666
1053680	0	2.78326
1042782	0	2.78231
1053811	0	2.77718
1043342	0	2.77544
1057699	0	2.77478
1048561	0	2.77206
1043455	0	2.76759
1044897	0	2.75791
1054891	0	2.7575
1055575	0	2.75662
1046961	0	2.75656
1052522	0	2.75638
1057754	0	2.75569
1051896	0	2.75341
1048684	0	2.75098
1045911	0	2.75077
1047036	0	2.74892
1053808	0	2.74469
1054106	0	2.74438
1049147	0	2.74425
1047970	0	2.74286
1052724	0	2.74137
1056281	0	2.73997
1042208	0	2.73932
1043894	0	2.73811
1048453	0	2.7335
1042715	0	2.73247
1042012	0	2.73128
1051825	0	2.72854
1052052	0	2.7285
1043903	0	2.72682
1056873	0	2.72633
1044218	0	2.72468
1049348	0	2.72467
1047949	0	2.72129
1043210	0	2.71729
1047926	0	2.71676
1056253	0	2.71474
1044275	0	2.71376
1047512	0	2.7129
1042889	0	2.71217
1047651	0	2.71134
1043354	0	2.70331
1057057	0	2.70312
1051760	0	2.70297
1044382	0	2.70215
1043896	0	2.70154
1049505	0	2.69742
1051164	0	2.69698
1050968	0	2.69269
1042687	0	2.68889
1052415	0	2.68882
1050050	0	2.68839
1045014	0	2.68784
1043095	0	2.68279
1047553	0	2.68238
1047574	0	2.68098
1051435	0	2.67868
1047196	0	2.67755
1057002	0	2.67707
1057126	0	2.67625
1044235	0	2.67067
1052191	0	2.67057
1043194	0	2.67057
1057314	0	2.67038
1049487	0	2.66614
1056352	0	2.65961
1054209	0	2.65594
1057674	0	2.65446
1043905	0	2.6522
1053484	0	2.64855
1050451	0	2.64807
1053868	0	2.64782
1058028	0	2.64707
1055734	0	2.64705
1041990	0	2.64691
1053118	0	2.64649
1056319	0	2.64532
1057996	0	2.64483
1042027	0	2.64368
1052353	0	2.63794
1043002	0	2.63759
1049560	0	2.636
1044695	0	2.63387
1042829	0	2.63372
1043352	0	2.62801
1058022	0	2.62526
1050696	0	2.6131
1055728	0	2.61209
1049744	0	2.61201
1050288	0	2.60933
1050975	0	2.60923
1052075	0	2.60889
1054286	0	2.60828
1043108	0	2.60681
1044871	0	2.60662
1044191	0	2.60598
1043629	0	2.60527
1051665	0	2.60317
1053291	0	2.60247
1050494	0	2.6013
1053394	0	2.59962
1053188	0	2.59941
1042509	0	2.5976
1043358	0	2.59719
1050847	0	2.59604
1055860	0	2.59177
1055064	0	2.59105
1048650	0	2.59067
1049484	0	2.5906
1046792	0	2.58632
1051953	0	2.58387
1045347	0	2.58364
1043568	0	2.5834
1055679	0	2.58329
1058502	0	2.5804
1056503	0	2.5786
1043819	0	2.57794
1042144	0	2.57741
1051806	0	2.57613
1044795	0	2.57135
1051946	0	2.5624
1046377	0	2.56184
1051888	0	2.56069
1051125	0	2.55685
1042401	0	2.55495
1057805	0	2.55391
1042485	0	2.55275
1055013	0	2.55229
1051899	0	2.55115
1051662	0	2.54586
1056287	0	2.54582
1047685	0	2.54571
1043994	0	2.54528
1051154	0	2.54513
1042912	0	2.54379
1051590	0	2.54261
1048832	0	2.54236
1047210	0	2.53947
1053901	0	2.53935
1043142	0	2.53809
1049543	0	2.5363
1056456	0	2.53611
1042679	0	2.53239
1047608	0	2.53139
1049918	0	2.53037
1055732	0	2.52666
1051914	0	2.52557
1052077	0	2.52503
1048749	0	2.52366
1052048	0	2.52322
1053794	0	2.52111
1047863	0	2.5205
1048408	0	2.52014
1046808	0	2.52
1052246	0	2.51883
1044004	0	2.51692
1043553	0	2.51672
1058680	0	2.51592
1042292	0	2.51272
1044369	0	2.51209
1044647	0	2.51137
1046848	0	2.50823
1050391	0	2.50767
1052071	0	2.50706
1041963	0	2.50669
1053641	0	2.50622
1042466	0	2.50326
1045234	0	2.50071
1046517	0	2.49799
1042936	0	2.49699
1053121	0	2.49315
1054017	0	2.48989
1044561	0	2.48985
1053810	0	2.48903
1044202	0	2.48851
1052744	0	2.48182
1050564	0	2.48168
1056218	0	2.48077
1044343	0	2.48038
1048030	0	2.47861
1057914	0	2.47676
1053816	0	2.47575
1049196	0	2.47401
1056222	0	2.47299
1049775	0	2.47209
1051179	0	2.47091
1045074	0	2.47014
1048516	0	2.46913
1042309	0	2.46769
1051837	0	2.46668
1051279	0	2.46567
1048314	0	2.46173
1042982	0	2.45593
1046700	0	2.45289
1054631	0	2.452
1051976	0	2.45109
1048053	0	2.45043
1044965	0	2.4496
1050948	0	2.44896
1052553	0	2.44822
1051941	0	2.44809
1058292	0	2.44594
1057312	0	2.44576
1047053	0	2.44473
1046559	0	2.44404
1043451	0	2.44342
1053801	0	2.44277
1044399	0	2.43715
1042033	0	2.43682
1050848	0	2.43413
1052517	0	2.43232
1046647	0	2.43221
1046959	0	2.43098
1048303	0	2.4309
1044375	0	2.42885
1057319	0	2.42811
1043745	0	2.42783
1056318	0	2.4271
1053910	0	2.42679
1051909	0	2.42646
1045530	0	2.42519
1045623	0	2.4231
1050399	0	2.42238
1057348	0	2.42198
1043916	0	2.4218
1043031	0	2.4204
1046506	0	2.41828
1046003	0	2.41769
1052277	0	2.41561
1053712	0	2.41493
1047979	0	2.4147
1048028	0	2.41435
1049756	0	2.41345
1043487	0	2.4113
1043545	0	2.41089
1057662	0	2.41066
1046814	0	2.40874
1049734	0	2.40783
1056840	0	2.40623
1049130	0	2.40149
1048499	0	2.40147
1045118	0	2.40134
1044189	0	2.39832
1049441	0	2.39817
1052210	0	2.39565
1042529	0	2.39384
1045416	0	2.39277
1043348	0	2.39214
1057625	0	2.39208
1048056	0	2.38236
1050567	0	2.37932
1049883	0	2.37828
1043881	0	2.37816
1042410	0	2.37569
1053424	0	2.37468
1043668	0	2.37365
1042395	0	2.37135
1043864	0	2.37127
1043083	0	2.37085
1044635	0	2.37069
1053428	0	2.37057
1057786	0	2.36994
1042229	0	2.36951
1048715	0	2.36632
1046921	0	2.36574
1046592	0	2.36525
1042067	0	2.36496
1042814	0	2.36301
1045036	0	2.35891
1055177	0	2.35821
1057001	0	2.35578
1044014	0	2.35323
1043728	0	2.35315
1046280	0	2.35299
1047892	0	2.35226
1057118	0	2.3515
1042083	0	2.35062
1052049	0	2.35014
1042024	0	2.34958
1053500	0	2.3486
1048611	0	2.34834
1058455	0	2.34646
1049553	0	2.34627
1049432	0	2.33964
1051229	0	2.33929
1052266	0	2.33878
1045726	0	2.33816
1046612	0	2.33746
1045677	0	2.33713
1050520	0	2.33702
1044922	0	2.33475
1058489	0	2.3323
1050589	0	2.33189
1047075	0	2.33121
1049338	0	2.32727
1057605	0	2.32445
1048002	0	2.32288
1052091	0	2.32223
1048212	0	2.31868
1045353	0	2.31665
1051997	0	2.31558
1049673	0	2.31532
1057693	0	2.31527
1057551	0	2.3126
1055658	0	2.31076
1049555	0	2.30986
1057217	0	2.30977
1046237	0	2.30483
1054724	0	2.30385
1054061	0	2.30274
1047822	0	2.3019
1048359	0	2.30052
1043667	0	2.29926
1046728	0	2.29914
1056199	0	2.29712
1047721	0	2.29548
1058419	0	2.29339
1044924	0	2.29052
1044581	0	2.29011
1042579	0	2.28867
1046056	0	2.28779
1045464	0	2.28686
1052259	0	2.28659
1045394	0	2.28588
1045039	0	2.28498
1058271	0	2.28471
1057678	0	2.28399
1051037	0	2.28192
1047884	0	2.28105
1046519	0	2.2785
1051667	0	2.27808
1049394	0	2.27795
1057982	0	2.27779
1043606	0	2.27732
1048728	0	2.27651
1048828	0	2.27645
1043751	0	2.27403
1051427	0	2.27364
1057901	0	2.2727
1058503	0	2.27267
1058497	0	2.27135
1043571	0	2.26939
1044541	0	2.26878
1048915	0	2.26697
1046618	0	2.266
1055683	0	2.26509
1048826	0	2.26217
1048509	0	2.2619
1043853	0	2.26122
1056202	0	2.25981
1047135	0	2.25968
1043847	0	2.25936
1054473	0	2.25933
1044443	0	2.25522
1044341	0	2.25245
1057761	0	2.25123
1042844	0	2.25081
1057015	0	2.24825
1058291	0	2.24783
1050751	0	2.2441
1046583	0	2.24281
1051906	0	2.24237
1050810	0	2.23993
1048966	0	2.23937
1047592	0	2.23896
1050255	0	2.23774
1046454	0	2.23726
1050326	0	2.23654
1048326	0	2.23545
1056517	0	2.2352
1049405	0	2.23403
1051970	0	2.23241
1056310	0	2.23196
1045395	0	2.23179
1051218	0	2.23074
1050906	0	2.2291
1046870	0	2.22907
1044524	0	2.22854
1056357	0	2.22658
1048716	0	2.22557
1051950	0	2.22493
1047221	0	2.22405
1057122	0	2.2235
1042260	0	2.2233
1043726	0	2.22306
1050646	0	2.22142
1047400	0	2.22023
1051907	0	2.21671
1047940	0	2.21524
1050944	0	2.21481
1057215	0	2.21428
1048003	0	2.21371
1054960	0	2.21228
1042438	0	2.21088
1045424	0	2.21
1057281	0	2.20929
1042951	0	2.20834
1046587	0	2.20749
1053014	0	2.20586
1043672	0	2.205
1048609	0	2.20464
1051883	0	2.2044
1051683	0	2.20301
1053030	0	2.2005
1047628	0	2.20031
1055837	0	2.19901
1057803	0	2.19847
1056970	0	2.19814
1044835	0	2.19769
1049491	0	2.19711
1047251	0	2.19609
1045422	0	2.19602
1052612	0	2.1944
1055020	0	2.19368
1055888	0	2.19319
1052045	0	2.19216
1045081	0	2.18984
1057381	0	2.18824
1053582	0	2.18784
1054962	0	2.18714
1055890	0	2.18467
1050333	0	2.18359
1057271	0	2.18108
1050286	0	2.17835
1045836	0	2.17738
1043636	0	2.1772
1052014	0	2.17587
1044358	0	2.17316
1042198	0	2.17289
1051897	0	2.17102
1049433	0	2.1693
1043784	0	2.16907
1051292	0	2.16635
1046513	0	2.1655
1052647	0	2.16407
1054729	0	2.16323
1052936	0	2.16243
1048721	0	2.16138
1048835	0	2.16003
1044682	0	2.15881
1058561	0	2.15457
1051055	0	2.15401
1043132	0	2.1538
1046245	0	2.15281
1044456	0	2.15175
1054443	0	2.14938
1054068	0	2.14887
1047031	0	2.1472
1057983	0	2.14707
1043421	0	2.14674
1049785	0	2.14212
1048276	0	2.14208
1050249	0	2.14201
1043763	0	2.14002
1051114	0	2.13732
1054545	0	2.13707
1054591	0	2.13701
1049201	0	2.13689
1047058	0	2.13674
1043003	0	2.13548
1052007	0	2.13546
1048152	0	2.13509
1053129	0	2.13395
1049460	0	2.13194
1046452	0	2.12967
1043923	0	2.12916
1048970	0	2.12882
1057384	0	2.12881
1050513	0	2.12759
1057878	0	2.12741
1051949	0	2.12536
1057554	0	2.12313
1055690	0	2.1221
1042268	0	2.12168
1053491	0	2.12137
1043712	0	2.12035
1053206	0	2.12031
1046282	0	2.12022
1056313	0	2.11961
1050062	0	2.11956
1052499	0	2.11931
1051150	0	2.11863
1045893	0	2.11698
1052673	0	2.11653
1047876	0	2.11594
1049971	0	2.1141
1043615	0	2.11384
1045655	0	2.1117
1051023	0	2.11144
1057437	0	2.11141
1056868	0	2.11029
1042861	0	2.10882
1045117	0	2.10651
1052073	0	2.10564
1053381	0	2.1054
1047160	0	2.10436
1045132	0	2.1043
1049284	0	2.10395
1050800	0	2.10231
1044743	0	2.10205
1042610	0	2.10181
1049666	0	2.10112
1050438	0	2.09976
1043505	0	2.09976
1044120	0	2.09762
1051133	0	2.09746
1045280	0	2.0961
1054748	0	2.09601
1045138	0	2.09372
1045341	0	2.09367
1043521	0	2.0924
1042581	0	2.09234
1044978	0	2.09207
1046983	0	2.08777
1042332	0	2.08569
1052716	0	2.08566
1053835	0	2.08461
1052628	0	2.08444
1057941	0	2.08307
1045575	0	2.08256
1057953	0	2.08212
1056468	0	2.08189
1044549	0	2.07808
1056971	0	2.07641
1046246	0	2.07586
1050959	0	2.07507
1058353	0	2.07469
1049675	0	2.07091
1056830	0	2.07006
1049576	0	2.07002
1048594	0	2.06897
1053130	0	2.06864
1047911	0	2.06732
1046784	0	2.0672
1052444	0	2.06583
1044499	0	2.06466
1051567	0	2.06395
1045923	0	2.063
1047783	0	2.06167
1055500	0	2.06147
1048054	0	2.06135
1050248	0	2.06082
1053361	0	2.0601
1052072	0	2.0576
1058554	0	2.05733
1048700	0	2.05704
1048532	0	2.05558
1049986	0	2.05524
1052675	0	2.054
1045320	0	2.05284
1057190	0	2.04652
1050871	0	2.04632
1049662	0	2.04589
1056285	0	2.04492
1044403	0	2.04414
1053113	0	2.04391
1053131	0	2.04313
1055558	0	2.0431
1049457	0	2.04114
1054471	0	2.04106
1047989	0	2.04085
1056413	0	2.04002
1055584	0	2.03906
1058569	0	2.03785
1051985	0	2.03583
1057546	0	2.03575
1042883	0	2.03513
1050820	0	2.03419
1055529	0	2.03377
1051890	0	2.03307
1046754	0	2.03306
1042048	0	2.03254
1047356	0	2.03172
1047086	0	2.03021
1046373	0	2.03016
1043236	0	2.02974
1049191	0	2.02761
1054182	0	2.02391
1054211	0	2.0232
1057597	0	2.02267
1054945	0	2.02167
1047939	0	2.02127
1043598	0	2.01997
1051951	0	2.01939
1053996	0	2.01937
1058072	0	2.01757
1058630	0	2.01693
1046019	0	2.01404
1055619	0	2.01212
1045134	0	2.0115
1051974	0	2.01128
1053376	0	2.01057
1046552	0	2.01009
1044054	0	2.01001
1048911	0	2.00972
1042427	0	2.00721
1050324	0	2.00694
1052276	0	2.00626
1057973	0	2.00548
1048618	0	2.00483
1054666	0	2.00438
1042693	0	2.00416
1046757	0	2.00413
1055424	0	2.00365
1051233	0	2.00301
1053792	0	2.00225
1049246	0	2.00146
1046052	0	1.99936
1057107	0	1.99863
1052884	0	1.99854
1046187	0	1.9985
1050068	0	1.99832
1053334	0	1.99756
1051931	0	1.99743
1054625	0	1.99598
1055561	0	1.99588
1057876	0	1.99573
1056303	0	1.99547
1045275	0	1.99451
1043485	0	1.99437
1051074	0	1.98828
1048948	0	1.98828
1051634	0	1.9863
1049431	0	1.9859
1051302	0	1.9851
1049132	0	1.98201
1051952	0	1.9819
1044755	0	1.98101
1053915	0	1.98095
1044336	0	1.98092
1042464	0	1.97865
1055407	0	1.97839
1057338	0	1.97785
1056291	0	1.97721
1043041	0	1.97625
1047890	0	1.97619
1054454	0	1.97607
1047429	0	1.97606
1054710	0	1.97491
1051158	0	1.97373
1058434	0	1.97047
1058149	0	1.97028
1050084	0	1.97009
1046556	0	1.97002
1043576	0	1.9676
1053786	0	1.96657
1057670	0	1.96557
1049681	0	1.96456
1042516	0	1.96205
1049624	0	1.96143
1054663	0	1.96129
1051716	0	1.95933
1054660	0	1.95884
1051908	0	1.95786
1046157	0	1.95696
1043092	0	1.95689
1051743	0	1.95687
1047057	0	1.95575
1049764	0	1.95537
1048047	0	1.95478
1045752	0	1.95453
1044804	0	1.95449
1051780	0	1.95429
1043060	0	1.95331
1052797	0	1.95216
1049713	0	1.95216
1048112	0	1.9519
1043605	0	1.94895
1058021	0	1.94732
1058416	0	1.94699
1046811	0	1.94635
1046832	0	1.94613
1052051	0	1.94574
1058459	0	1.94545
1049466	0	1.94518
1052465	0	1.94316
1042625	0	1.94277
1048727	0	1.94261
1053534	0	1.9414
1044002	0	1.9409
1055793	0	1.94013
1050284	0	1.93925
1058039	0	1.93834
1045368	0	1.93832
1050967	0	1.93798
1043984	0	1.93573
1042060	0	1.93526
1054026	0	1.93419
1056481	0	1.93403
1044325	0	1.93333
1047232	0	1.93331
1042503	0	1.93325
1042288	0	1.93178
1058666	0	1.93138
1053110	0	1.93081
1045270	0	1.92913
1044799	0	1.92813
1042775	0	1.92803
1057577	0	1.9275
1049252	0	1.92734
1058372	0	1.92655
1055448	0	1.92617
1046664	0	1.92531
1042577	0	1.92521
1051987	0	1.9249
1051419	0	1.92233
1045483	0	1.92214
1044559	0	1.92109
1046422	0	1.92076
1053844	0	1.91876
1043020	0	1.91801
1054472	0	1.91704
1049203	0	1.91693
1045106	0	1.91641
1045953	0	1.91621
1051971	0	1.91612
1046699	0	1.91524
1049958	0	1.91259
1048922	0	1.91195
1043417	0	1.91054
1057279	0	1.9104
1055162	0	1.91027
1056491	0	1.90971
1058422	0	1.90916
1052793	0	1.9091
1054444	0	1.90861
1043238	0	1.9083
1052380	0	1.90827
1052530	0	1.90794
1044747	0	1.90686
1052766	0	1.90678
1053969	0	1.90655
1042676	0	1.90461
1055160	0	1.90386
1044374	0	1.90368
1046624	0	1.90353
1054268	0	1.90268
1045516	0	1.90206
1042500	0	1.90192
1052118	0	1.90164
1043887	0	1.90078
1056478	0	1.9007
1054403	0	1.89932
1053565	0	1.89887
1047711	0	1.89791
1051668	0	1.89781
1046062	0	1.89719
1047585	0	1.89639
1044395	0	1.89488
1050510	0	1.89441
1048270	0	1.89375
1047634	0	1.8932
1049141	0	1.89259
1054411	0	1.89143
1045012	0	1.89033
1045697	0	1.89017
1046331	0	1.88883
1043670	0	1.88787
1057938	0	1.88699
1052772	0	1.88442
1054904	0	1.88385
1049435	0	1.88359
1042914	0	1.88275
1057776	0	1.88249
1050483	0	1.88212
1042614	0	1.88079
1057081	0	1.8807
1057250	0	1.87915
1044660	0	1.8776
1052294	0	1.8772
1056348	0	1.87663
1051834	0	1.87584
1050095	0	1.87551
1047355	0	1.8753
1046685	0	1.87498
1050350	0	1.87464
1056911	0	1.87433
1048681	0	1.87278
1051910	0	1.87193
1049758	0	1.87188
1050766	0	1.87156
1049061	0	1.87055
1047636	0	1.87032
1050187	0	1.87
1053773	0	1.86926
1047968	0	1.86918
1047393	0	1.86843
1051396	0	1.86822
1043347	0	1.86819
1050833	0	1.86515
1056354	0	1.86512
1053860	0	1.86478
1050974	0	1.86371
1050734	0	1.863
1047445	0	1.86071
1044542	0	1.86061
1042474	0	1.86051
1042385	0	1.85972
1048429	0	1.85847
1052103	0	1.8571
1044454	0	1.85645
1044197	0	1.85554
1056284	0	1.85479
1055480	0	1.85471
1053951	0	1.85426
1048897	0	1.85294
1054986	0	1.85204
1052134	0	1.85094
1046646	0	1.85094
1051887	0	1.85085
1053797	0	1.85031
1043591	0	1.85027
1047525	0	1.85
1054179	0	1.84981
1051933	0	1.84898
1051447	0	1.84812
1046615	0	1.84664
1054984	0	1.84566
1053437	0	1.8455
1048073	0	1.84485
1050876	0	1.84313
1043852	0	1.84309
1048754	0	1.84195
1057797	0	1.84002
1045845	0	1.83961
1044700	0	1.83893
1051416	0	1.83844
1057669	0	1.83836
1057019	0	1.83635
1055012	0	1.83623
1049888	0	1.83534
1043753	0	1.83453
1048167	0	1.83434
1043278	0	1.83426
1055417	0	1.83409
1051168	0	1.83338
1044426	0	1.8333
1055726	0	1.83268
1048111	0	1.83134
1043592	0	1.831
1053740	0	1.83059
1050746	0	1.83006
1055468	0	1.83001
1049998	0	1.82981
1042565	0	1.82831
1042243	0	1.82738
1046320	0	1.8269
1046987	0	1.82667
1052385	0	1.82574
1045188	0	1.82537
1045725	0	1.82445
1044353	0	1.82444
1052000	0	1.82432
1051652	0	1.82372
1056381	0	1.82357
1053537	0	1.82329
1042841	0	1.82275
1046313	0	1.82267
1057572	0	1.82263
1046782	0	1.82004
1044710	0	1.81958
1055214	0	1.81951
1047436	0	1.81874
1057731	0	1.81847
1049797	0	1.81801
1049533	0	1.81688
1042445	0	1.81648
1055568	0	1.81555
1053472	0	1.81472
1045912	0	1.81428
1047272	0	1.81426
1050996	0	1.81421
1046023	0	1.81372
1049548	0	1.81298
1053413	0	1.81292
1050368	0	1.81284
1044313	0	1.81193
1046456	0	1.81162
1044885	0	1.81083
1052943	0	1.80946
1055180	0	1.80937
1054921	0	1.80877
1049638	0	1.80864
1052728	0	1.80861
1055607	0	1.80853
1045826	0	1.80841
1045615	0	1.80801
1052081	0	1.80746
1056529	0	1.80684
1051298	0	1.80678
1057692	0	1.80625
1045066	0	1.80608
1055872	0	1.80494
1046455	0	1.80415
1058374	0	1.80391
1045978	0	1.80122
1053292	0	1.80103
1042732	0	1.79854
1054159	0	1.79796
1045226	0	1.7973
1058583	0	1.79705
1044982	0	1.79565
1046604	0	1.79557
1051409	0	1.79552
1044323	0	1.79331
1043856	0	1.79276
1051293	0	1.79233
1045284	0	1.79222
1050220	0	1.79178
1045521	0	1.79082
1052116	0	1.78978
1052625	0	1.78919
1054224	0	1.78874
1043433	0	1.78802
1058641	0	1.7879
1045046	0	1.78718
1045870	0	1.78634
1052011	0	1.78545
1056726	0	1.78515
1052462	0	1.78381
1052557	0	1.78346
1051030	0	1.78337
1054254	0	1.78325
1050393	0	1.78318
1043225	0	1.78236
1043019	0	1.78151
1046630	0	1.78149
1046011	0	1.7814
1053443	0	1.78122
1053566	0	1.78107
1048312	0	1.78064
1044742	0	1.78034
1050584	0	1.77986
1048834	0	1.77962
1051259	0	1.77797
1050173	0	1.77741
1048010	0	1.77741
1050141	0	1.77603
1047816	0	1.77552
1044253	0	1.77313
1057198	0	1.77296
1048450	0	1.77247
1043241	0	1.77243
1048120	0	1.77234
1048596	0	1.77115
1051861	0	1.77068
1053828	0	1.77064
1054039	0	1.77051
1042780	0	1.77026
1049969	0	1.76946
1046551	0	1.76916
1051303	0	1.76819
1055105	0	1.76708
1043581	0	1.76672
1054963	0	1.76544
1049934	0	1.76526
1043125	0	1.76521
1052644	0	1.7643
1044301	0	1.76405
1054186	0	1.76376
1049386	0	1.76226
1043936	0	1.76113
1052882	0	1.76079
1048271	0	1.76044
1055713	0	1.76009
1050480	0	1.75989
1058297	0	1.75889
1045608	0	1.75883
1054479	0	1.75694
1044488	0	1.75626
1050221	0	1.75513
1047234	0	1.75512
1051669	0	1.75502
1057825	0	1.7545
1047817	0	1.7543
1054259	0	1.75301
1047189	0	1.7526
1045624	0	1.75201
1054073	0	1.75185
1043314	0	1.75121
1044451	0	1.7507
1045737	0	1.74893
1055545	0	1.74871
1045162	0	1.74815
1055210	0	1.7481
1046978	0	1.74805
1050464	0	1.74803
1043810	0	1.74775
1047824	0	1.74718
1057726	0	1.74711
1055862	0	1.74709
1046385	0	1.747
1043479	0	1.7459
1049458	0	1.74479
1053488	0	1.74466
1046974	0	1.74369
1043892	0	1.74312
1053784	0	1.74218
1052460	0	1.74174
1045231	0	1.74172
1047421	0	1.74078
1042551	0	1.74055
1056881	0	1.74053
1045738	0	1.73945
1051939	0	1.73827
1043715	0	1.73783
1056880	0	1.73702
1045006	0	1.73672
1057103	0	1.73665
1043963	0	1.73611
1053858	0	1.73593
1043507	0	1.73522
1044697	0	1.7351
1043349	0	1.73402
1046101	0	1.73373
1041975	0	1.73322
1050873	0	1.73262
1057742	0	1.73249
1044241	0	1.73233
1045321	0	1.73216
1043222	0	1.73187
1053804	0	1.73184
1053826	0	1.73152
1052098	0	1.73137
1045540	0	1.73137
1057715	0	1.7312
1047306	0	1.73059
1045609	0	1.73058
1049277	0	1.72933
1051901	0	1.72926
1052506	0	1.72916
1057387	0	1.72854
1046851	0	1.72845
1045777	0	1.72831
1057102	0	1.72816
1045956	0	1.72797
1053523	0	1.72737
1051792	0	1.72654
1055771	0	1.72605
1045505	0	1.72522
1054276	0	1.72484
1050588	0	1.7242
1045844	0	1.72408
1056845	0	1.72355
1058322	0	1.72326
1043392	0	1.72262
1050690	0	1.72207
1054051	0	1.72171
1057680	0	1.72109
1053000	0	1.721
1052312	0	1.72059
1042593	0	1.72052
1057861	0	1.72046
1045988	0	1.71931
1057313	0	1.71877
1052056	0	1.71789
1046153	0	1.71783
1046657	0	1.71626
1049534	0	1.7153
1052925	0	1.71521
1044357	0	1.71489
1042667	0	1.71449
1044132	0	1.71433
1058317	0	1.71425
1057098	0	1.71399
1048821	0	1.71267
1045449	0	1.7124
1052122	0	1.71213
1053344	0	1.71199
1046702	0	1.71082
1044803	0	1.71039
1044593	0	1.71036
1052543	0	1.70988
1055566	0	1.70693
1047475	0	1.7068
1046177	0	1.70663
1050287	0	1.70638
1050530	0	1.70616
1049862	0	1.70602
1052083	0	1.70334
1053795	0	1.70321
1049005	0	1.70308
1042490	0	1.70254
1048842	0	1.70221
1049737	0	1.70216
1042958	0	1.70215
1043231	0	1.70185
1045070	0	1.70044
1057972	0	1.6986
1045007	0	1.69831
1053163	0	1.69828
1050821	0	1.69692
1056400	0	1.69672
1042235	0	1.69643
1042903	0	1.69635
1046483	0	1.69573
1043432	0	1.6942
1053460	0	1.6941
1052006	0	1.6927
1043725	0	1.69213
1049325	0	1.692
1049562	0	1.69175
1043809	0	1.69057
1053301	0	1.69026
1044570	0	1.68988
1047149	0	1.68973
1043643	0	1.68953
1049002	0	1.68928
1049968	0	1.68903
1042263	0	1.68898
1047024	0	1.68832
1052584	0	1.68752
1053364	0	1.68709
1046250	0	1.68669
1049857	0	1.68583
1051160	0	1.68581
1043820	0	1.68557
1050260	0	1.68514
1056306	0	1.6844
1046108	0	1.68407
1058514	0	1.68382
1051892	0	1.68326
1050730	0	1.68299
1051200	0	1.68265
1049465	0	1.68198
1053290	0	1.68181
1042993	0	1.68069
1051284	0	1.68052
1046507	0	1.68016
1042669	0	1.68006
1045083	0	1.67989
1049861	0	1.67836
1047820	0	1.67833
1053475	0	1.67739
1052093	0	1.67636
1054171	0	1.67514
1043960	0	1.67425
1052230	0	1.67391
1047652	0	1.67363
1050017	0	1.6732
1048535	0	1.67251
1051650	0	1.67201
1052552	0	1.67165
1049799	0	1.67099
1046725	0	1.67094
1058103	0	1.67081
1046151	0	1.67007
1054707	0	1.66942
1053776	0	1.66818
1056875	0	1.66769
1047430	0	1.66767
1052127	0	1.66763
1057110	0	1.66639
1049482	0	1.6651
1043452	0	1.66463
1045354	0	1.66409
1044402	0	1.66385
1051916	0	1.6631
1051700	0	1.66273
1056372	0	1.66257
1046962	0	1.66253
1051895	0	1.66214
1054721	0	1.66173
1046333	0	1.66122
1042419	0	1.66116
1045859	0	1.66094
1058430	0	1.66091
1057565	0	1.6609
1056992	0	1.66043
1054777	0	1.66041
1043861	0	1.6603
1058326	0	1.65893
1050034	0	1.65851
1047466	0	1.65849
1048471	0	1.65828
1043199	0	1.65813
1049558	0	1.6581
1050015	0	1.65731
1055531	0	1.6573
1045523	0	1.65665
1043058	0	1.65602
1057967	0	1.65571
1049253	0	1.65521
1045431	0	1.65509
1053389	0	1.65471
1052781	0	1.65305
1042820	0	1.65296
1049786	0	1.65262
1054584	0	1.65256
1052295	0	1.65211
1045563	0	1.6519
1050911	0	1.65186
1047869	0	1.65156
1043000	0	1.65072
1047593	0	1.64983
1043066	0	1.64975
1057826	0	1.64941
1057840	0	1.64917
1055055	0	1.64874
1046296	0	1.64873
1047732	0	1.64796
1042151	0	1.64783
1043541	0	1.64779
1050133	0	1.64771
1053395	0	1.64747
1053793	0	1.64735
1046406	0	1.64657
1048257	0	1.64655
1042846	0	1.646
1053157	0	1.64547
1048431	0	1.6452
1056198	0	1.6448
1045839	0	1.64366
1045125	0	1.64342
1045233	0	1.64336
1046943	0	1.64252
1043081	0	1.64196
1047801	0	1.6419
1049783	0	1.64137
1046536	0	1.64103
1052875	0	1.6404
1046001	0	1.63964
1052411	0	1.63943
1050334	0	1.63873
1049894	0	1.63822
1053199	0	1.63794
1051324	0	1.6378
1043944	0	1.63628
1055754	0	1.63615
1048095	0	1.63577
1057660	0	1.63576
1047166	0	1.63531
1045333	0	1.63523
1048216	0	1.63513
1043367	0	1.63487
1046213	0	1.63439
1052017	0	1.6335
1052042	0	1.6322
1047571	0	1.63203
1058300	0	1.63193
1047642	0	1.63178
1042471	0	1.63146
1052342	0	1.63113
1052878	0	1.63087
1044905	0	1.63086
1044778	0	1.63052
1055574	0	1.63029
1044551	0	1.62904
1053529	0	1.62844
1042902	0	1.6284
1052816	0	1.62816
1048280	0	1.62806
1054885	0	1.62776
1047678	0	1.62747
1045588	0	1.62746
1058595	0	1.6256
1053708	0	1.62548
1055464	0	1.62544
1046660	0	1.6253
1043327	0	1.62526
1048204	0	1.62524
1047733	0	1.62368
1052665	0	1.62363
1043580	0	1.62305
1044164	0	1.62295
1046144	0	1.62289
1042561	0	1.62239
1043050	0	1.62231
1044308	0	1.62228
1055161	0	1.62214
1055688	0	1.62128
1050982	0	1.62099
1043279	0	1.62098
1047600	0	1.62014
1052053	0	1.61855
1047423	0	1.61849
1051955	0	1.61793
1053761	0	1.6176
1045583	0	1.61727
1049803	0	1.61717
1055530	0	1.61708
1045743	0	1.61691
1051139	0	1.61686
1048256	0	1.61662
1052089	0	1.6161
1046539	0	1.61585
1051923	0	1.61517
1044350	0	1.61408
1052164	0	1.61388
1046598	0	1.61386
1045763	0	1.61361
1049776	0	1.61347
1049297	0	1.612
1058648	0	1.61158
1045299	0	1.61158
1058580	0	1.61145
1046623	0	1.61134
1046163	0	1.61108
1057253	0	1.61065
1052519	0	1.60997
1049327	0	1.60975
1052003	0	1.60937
1046160	0	1.60929
1044177	0	1.60926
1049987	0	1.60906
1045604	0	1.60905
1047509	0	1.60875
1050400	0	1.60827
1052714	0	1.60811
1043669	0	1.6074
1052074	0	1.60719
1045300	0	1.60716
1047407	0	1.60674
1044331	0	1.60653
1048400	0	1.60645
1047077	0	1.60609
1051165	0	1.60499
1047588	0	1.60495
1047696	0	1.60492
1044096	0	1.60492
1047301	0	1.60479
1046302	0	1.60467
1051573	0	1.60463
1056931	0	1.60453
1051956	0	1.60443
1046770	0	1.60422
1042800	0	1.60408
1053393	0	1.604
1044279	0	1.60386
1042216	0	1.60345
1051947	0	1.60334
1046132	0	1.60145
1058479	0	1.60108
1046315	0	1.60095
1051935	0	1.60086
1050765	0	1.60041
1056524	0	1.60038
1042894	0	1.60007
1049674	0	1.59992
1044752	0	1.59934
1052539	0	1.59923
1047603	0	1.59879
1042165	0	1.59855
1058513	0	1.59817
1055517	0	1.59796
1053535	0	1.59698
1052730	0	1.59684
1042275	0	1.59683
1055056	0	1.59565
1043992	0	1.59524
1046339	0	1.59481
1050406	0	1.59318
1055709	0	1.59311
1042957	0	1.59211
1042434	0	1.5918
1046087	0	1.59164
1044591	0	1.59127
1045519	0	1.5906
1057573	0	1.59016
1048136	0	1.58986
1046607	0	1.58962
1051272	0	1.58947
1049742	0	1.58881
1053538	0	1.58865
1042963	0	1.58841
1055863	0	1.58836
1051022	0	1.58775
1047241	0	1.58717
1045199	0	1.58689
1047300	0	1.5861
1047972	0	1.5859
1048484	0	1.58571
1055831	0	1.58563
1045765	0	1.58542
1043291	0	1.58482
1042022	0	1.58465
1053489	0	1.58405
1048311	0	1.58395
1046711	0	1.58395
1046595	0	1.5826
1052690	0	1.58226
1047695	0	1.58199
1049030	0	1.58076
1057326	0	1.58064
1046919	0	1.58043
1047227	0	1.57973
1049563	0	1.5793
1048131	0	1.5791
1045620	0	1.57889
1053805	0	1.57848
1051930	0	1.5784
1046867	0	1.57782
1046656	0	1.57745
1050928	0	1.57675
1047331	0	1.57621
1053358	0	1.57583
1055449	0	1.57541
1051007	0	1.57498
1050101	0	1.57496
1058096	0	1.57471
1044911	0	1.57388
1056869	0	1.57333
1043717	0	1.5726
1053115	0	1.57193
1042659	0	1.57181
1050208	0	1.57177
1048569	0	1.57165
1048830	0	1.57019
1048305	0	1.56965
1057976	0	1.56894
1052354	0	1.56889
1045920	0	1.56882
1044956	0	1.56871
1050566	0	1.56781
1051815	0	1.56778
1051262	0	1.56743
1050621	0	1.56733
1049976	0	1.56664
1043978	0	1.56635
1047865	0	1.56627
1045155	0	1.56584
1051198	0	1.56536
1058258	0	1.56491
1046769	0	1.56446
1049315	0	1.56442
1054420	0	1.56441
1052883	0	1.56417
1053781	0	1.56401
1045055	0	1.56396
1045131	0	1.56368
1045943	0	1.56176
1045210	0	1.56156
1047920	0	1.56129
1052412	0	1.56101
1058518	0	1.56052
1052642	0	1.56025
1046030	0	1.56019
1049456	0	1.56002
1047835	0	1.55995
1045946	0	1.55975
1046067	0	1.55896
1045127	0	1.55877
1041988	0	1.55869
1048407	0	1.55854
1050864	0	1.5584
1044467	0	1.55838
1053186	0	1.55775
1046171	0	1.55752
1045783	0	1.55752
1043237	0	1.5572
1055215	0	1.55715
1047686	0	1.55702
1054802	0	1.55693
1046783	0	1.55673
1053525	0	1.55572
1042801	0	1.55562
1053452	0	1.55529
1051138	0	1.55529
1044550	0	1.55483
1042881	0	1.55478
1043448	0	1.55471
1057981	0	1.55446
1043880	0	1.55436
1051045	0	1.55306
1053057	0	1.55281
1042041	0	1.55272
1045648	0	1.55248
1049300	0	1.55232
1055627	0	1.5521
1050311	0	1.55189
1044326	0	1.55186
1050568	0	1.55137
1050524	0	1.55122
1045495	0	1.55077
1048322	0	1.55065
1052066	0	1.54995
1051980	0	1.54951
1055654	0	1.54906
1044046	0	1.54807
1050300	0	1.54771
1057916	0	1.5476
1053521	0	1.54736
1051659	0	1.54672
1050528	0	1.54638
1045815	0	1.54587
1045340	0	1.54544
1047426	0	1.54513
1042206	0	1.54511
1047433	0	1.54503
1056325	0	1.54472
1056431	0	1.54471
1043698	0	1.54461
1052800	0	1.54459
1051982	0	1.54412
1054749	0	1.54402
1043368	0	1.54378
1045970	0	1.54298
1057304	0	1.54232
1042391	0	1.54203
1058046	0	1.54155
1049913	0	1.54137
1055548	0	1.54082
1045837	0	1.53999
1057683	0	1.53971
1057907	0	1.53959
1048148	0	1.53919
1046459	0	1.53861
1045969	0	1.53859
1047980	0	1.53794
1057137	0	1.53789
1044760	0	1.53695
1043666	0	1.53616
1046255	0	1.53602
1044754	0	1.53564
1043233	0	1.5356
1045264	0	1.53556
1045013	0	1.53556
1045926	0	1.53547
1044222	0	1.53527
1044614	0	1.53506
1052607	0	1.53501
1051187	0	1.535
1042266	0	1.53476
1055779	0	1.53468
1057733	0	1.53401
1056978	0	1.53388
1051203	0	1.53383
1052043	0	1.53361
1051938	0	1.53357
1051312	0	1.53328
1049780	0	1.53302
1046394	0	1.53238
1055005	0	1.53167
1052476	0	1.53133
1043511	0	1.53075
1044471	0	1.53062
1048096	0	1.53057
1049637	0	1.53027
1050373	0	1.52992
1051047	0	1.52932
1053196	0	1.52875
1042140	0	1.52867
1047572	0	1.52859
1055630	0	1.5285
1042493	0	1.52798
1045675	0	1.52768
1051579	0	1.52767
1053432	0	1.52755
1058017	0	1.52738
1042716	0	1.52699
1050720	0	1.52691
1058512	0	1.52659
1044613	0	1.52658
1053777	0	1.52649
1051641	0	1.52639
1049984	0	1.52557
1052564	0	1.52524
1055738	0	1.52507
1058277	0	1.52472
1044547	0	1.52458
1045041	0	1.52441
1053774	0	1.52386
1053717	0	1.52347
1056302	0	1.52337
1058178	0	1.52236
1047419	0	1.52221
1054704	0	1.52216
1046831	0	1.52173
1049245	0	1.52139
1058532	0	1.52131
1043579	0	1.52024
1055646	0	1.52023
1046944	0	1.51996
1045180	0	1.51996
1049032	0	1.51972
1057210	0	1.51958
1054146	0	1.51953
1053333	0	1.5195
1044510	0	1.51921
1044295	0	1.51913
1052370	0	1.51892
1057808	0	1.51866
1045879	0	1.51853
1055838	0	1.51821
1044334	0	1.51804
1050827	0	1.51795
1044493	0	1.51772
1057827	0	1.51752
1045004	0	1.51714
1050096	0	1.51688
1047268	0	1.51678
1045087	0	1.51651
1042803	0	1.51636
1044024	0	1.51625
1051232	0	1.51605
1054980	0	1.51571
1047536	0	1.51504
1053855	0	1.51503
1048146	0	1.51445
1054280	0	1.51404
1057968	0	1.51403
1042837	0	1.51395
1055456	0	1.51394
1043173	0	1.51341
1047710	0	1.51323
1046426	0	1.51216
1044527	0	1.51216
1043181	0	1.51164
1055820	0	1.51142
1053527	0	1.51118
1054240	0	1.51101
1054793	0	1.51049
1052710	0	1.50923
1054496	0	1.50919
1044919	0	1.50909
1055836	0	1.509
1052511	0	1.50858
1057682	0	1.50823
1056920	0	1.5077
1048740	0	1.50753
1045940	0	1.50687
1047846	0	1.50659
1049782	0	1.50622
1047540	0	1.50606
1048866	0	1.50576
1049873	0	1.50568
1053185	0	1.5042
1054203	0	1.50397
1048563	0	1.50386
1052538	0	1.50312
1054229	0	1.50291
1050850	0	1.50287
1048313	0	1.50274
1056386	0	1.50255
1043176	0	1.50234
1057639	0	1.50233
1044984	0	1.50148
1049016	0	1.50111
1055729	0	1.50108
1052472	0	1.501
1042414	0	1.50089
1049430	0	1.50022
1042501	0	1.50019
1049337	0	1.49994
1046825	0	1.49937
1054447	0	1.49859
1043662	0	1.49846
1042156	0	1.49818
1055614	0	1.49817
1053063	0	1.49793
1048492	0	1.49777
1047543	0	1.4967
1053191	0	1.49661
1053177	0	1.4964
1042790	0	1.4963
1053313	0	1.49613
1050416	0	1.49532
1048974	0	1.49502
1058581	0	1.49498
1058528	0	1.49497
1055798	0	1.49492
1047583	0	1.49491
1048157	0	1.49434
1043658	0	1.49403
1056505	0	1.49313
1057260	0	1.4924
1052229	0	1.49237
1057716	0	1.49233
1057915	0	1.4923
1055772	0	1.49228
1050436	0	1.49196
1055678	0	1.49182
1057552	0	1.49145
1045698	0	1.49132
1052885	0	1.49122
1052947	0	1.49119
1052149	0	1.49096
1043357	0	1.49073
1046112	0	1.49052
1042425	0	1.48993
1048488	0	1.48958
1049906	0	1.48937
1050577	0	1.48914
1053084	0	1.4891
1044553	0	1.48885
1042184	0	1.48874
1048340	0	1.48852
1042896	0	1.48851
1046828	0	1.48847
1043961	0	1.48842
1055753	0	1.48837
1048568	0	1.48836
1051127	0	1.48813
1048224	0	1.48804
1044013	0	1.4874
1043689	0	1.48706
1054906	0	1.48695
1044980	0	1.48629
1053957	0	1.4862
1044940	0	1.48585
1057016	0	1.48583
1049940	0	1.48583
1052722	0	1.48573
1049340	0	1.48527
1058289	0	1.48524
1044064	0	1.48489
1042576	0	1.48486
1042959	0	1.48467
1043886	0	1.48443
1046999	0	1.48429
1046371	0	1.48421
1053970	0	1.4837
1057042	0	1.48367
1047613	0	1.48367
1047769	0	1.48352
1046540	0	1.48352
1049816	0	1.48317
1050994	0	1.48258
1047874	0	1.48205
1048956	0	1.48136
1052346	0	1.48134
1054043	0	1.48098
1044337	0	1.48074
1051256	0	1.4805
1042627	0	1.47953
1055415	0	1.47952
1050786	0	1.47948
1053878	0	1.47932
1043247	0	1.47825
1043525	0	1.47816
1047847	0	1.47807
1045595	0	1.47787
1050759	0	1.47781
1053423	0	1.4778
1049162	0	1.4778
1051732	0	1.47768
1042604	0	1.47762
1058148	0	1.47738
1042612	0	1.4768
1043587	0	1.4767
1049114	0	1.4763
1058408	0	1.47569
1046410	0	1.47553
1046096	0	1.47544
1049664	0	1.4753
1050462	0	1.47496
1048555	0	1.47491
1047776	0	1.47435
1043630	0	1.47422
1048205	0	1.474
1042932	0	1.474
1049159	0	1.47361
1043145	0	1.47355
1055650	0	1.47313
1051122	0	1.4731
1052563	0	1.4727
1050935	0	1.47258
1045976	0	1.47201
1050957	0	1.47154
1049657	0	1.47084
1047947	0	1.47072
1052791	0	1.47059
1057767	0	1.47028
1057175	0	1.46931
1051706	0	1.46907
1053974	0	1.46896
1046164	0	1.46861
1044349	0	1.46742
1049784	0	1.46709
1047198	0	1.46673
1047192	0	1.46598
1055884	0	1.46595
1053068	0	1.46544
1052046	0	1.46542
1046830	0	1.46532
1048210	0	1.46501
1051964	0	1.4646
1053847	0	1.46408
1049476	0	1.46363
1051308	0	1.46356
1043458	0	1.46348
1052451	0	1.46323
1054594	0	1.46321
1048616	0	1.4632
1057918	0	1.46301
1053965	0	1.46228
1043512	0	1.46217
1056467	0	1.46186
1043171	0	1.46168
1047779	0	1.4613
1057720	0	1.46123
1053937	0	1.46058
1058102	0	1.46014
1047561	0	1.46008
1049668	0	1.45985
1048620	0	1.45982
1049357	0	1.45939
1043428	0	1.45936
1050936	0	1.45933
1051934	0	1.4591
1047167	0	1.45896
1044333	0	1.45862
1054065	0	1.45853
1050008	0	1.45851
1055077	0	1.45845
1045109	0	1.45807
1043329	0	1.45792
1056321	0	1.45726
1047273	0	1.45706
1046821	0	1.4566
1053032	0	1.45637
1049989	0	1.45626
1044398	0	1.45574
1052550	0	1.45555
1056487	0	1.45541
1042465	0	1.45525
1057267	0	1.45523
1050861	0	1.45472
[truncated: 1,046,576+ more rows]
